# Supplementary material for: Rapid physiological and transcriptomic changes associated with oxygen delivery in larval anemonefish suggest a role in adaptation to life on hypoxic coral reefs
Source: PLoS Biol. 2023 May 11;21(5):e3002102. doi: 10.1371/journal.pbio.3002102 (PMC10174562; doi:10.1371/journal.pbio.3002102)
Supplement: S1 Data — Contains data used for Fig 2 (sheet 1: critical swimming speed in BL s−1; sheet 2: SMR and MMR; sheet 3: hypoxia tolerance) and Fig 3 (sheet 4: gene expression of Hb, Mb, Cytgb, and Ngb), as well as S1 Fig (sheet 2: age versus mass), S2 Fig (sheet 1: critical swimming speed, cm s−1), S3 Fig (sheet 2: SMR versus mass), S4 Fig (sheet 2: MMR versus mass), and S5 Fig (sheet 2: AAS and FAS). AAS, absolute aerobic scope; BL, body length; Cytgb, cytoglobin; FAS, factorial aerobic scope; Hb, haemoglobin; Mb, myoglobin; MMR, maximum metabolic rate; Ngb, neuroglobin; SMR, standard metabolic rate. (XLSX) [file pbio.3002102.s001.xlsx]

## Sheet: 1_Ucrit (Fig 2A & FigS2)
ID	Fish#	dph	Mass Ranges	mass	mass(mg)	Length(cm)	Length Ranges	Ucrit	Ucrit_BL
June10AM0dph4	4	0	(0.3-0.9)	0.0005	0.5	0.35	(0.3-0.39)	1.00867	2.88191
June10AM0dph2	2	0	(0.3-0.9)	0.0004	0.4	0.4	(0.4-0.49)	1.09711	2.74277
June10AM0dph6	6	0	(0.3-0.9)	0.0004	0.4	0.4	(0.4-0.49)	0.942806	2.35701
June10AM0dph1	1	0	(0.3-0.9)	0.0006	0.6	0.4	(0.4-0.49)	1.10831	2.77076
June10AM0dph3	3	0	(1-1.9)	0.0011	1.1	0.41	(0.4-0.49)	1.08368	2.64311
June10AM0dph5	5	0	(0.3-0.9)	0.0008	0.8	0.42	(0.4-0.49)	1.05382	2.5091
June15AM0dph4	4	0	(0.3-0.9)	0.0007	0.7	0.43	(0.4-0.49)	1.00531	2.33793
June15AM0dph2	2	0	(1-1.9)	0.001	1	0.44	(0.4-0.49)	1.05979	2.40862
June15AM0dph1	1	0	(1-1.9)	0.001	1	0.5	(0.5-0.59)	1.10103	2.20206
June15AM0dph3	3	0	(1-1.9)	0.0014	1.4	0.5	(0.5-0.59)	0.982734	1.96547
June8AM1dph1	1	1	(0.3-0.9)	0.0009	0.9	0.4	(0.4-0.49)	1.55461	3.88653
June11AM1dph1	1	1	(0.3-0.9)	0.0008	0.8	0.41	(0.4-0.49)	1.26877	3.09455
June16AM1dph3	3	1	(0.3-0.9)	0.0008	0.8	0.41	(0.4-0.49)	1.26503	3.08545
June11AM1dph2	2	1	(0.3-0.9)	0.0009	0.9	0.42	(0.4-0.49)	1.76993	4.21412
June11AM1dph4	4	1	(0.3-0.9)	0.0008	0.8	0.44	(0.4-0.49)	1.09916	2.4981
June16AM1dph1	1	1	(0.3-0.9)	0.0009	0.9	0.45	(0.4-0.49)	1.14823	2.55163
June16AM1dph2	2	1	(0.3-0.9)	0.0009	0.9	0.46	(0.4-0.49)	1.29862	2.82309
June8AM1dph3	3	1	(1-1.9)	0.0013	1.3	0.48	(0.4-0.49)	1.45908	3.03975
June11AM1dph3	3	1	(1-1.9)	0.001	1	0.49	(0.4-0.49)	1.62328	3.31281
June8AM1dph2	2	1	(0.3-0.9)	0.0007	0.7	0.5	(0.5-0.59)	1.69138	3.38276
June27AM2dph1	1	2	(0.3-0.9)	0.0006	0.6	0.33	(0.3-0.39)	1.49864	4.54133
July11AM2dph1	1	2	(0.3-0.9)	0.0005	0.5	0.38	(0.3-0.39)	1.41934	3.7351
May24AM2dph1	1	2	(0.3-0.9)	0.0003	0.3	0.4	(0.4-0.49)	1.62607	4.06518
June27AM2dph2	2	2	(0.3-0.9)	0.0005	0.5	0.4	(0.4-0.49)	1.40423	3.51057
July11AM2dph2	2	2	(0.3-0.9)	0.0005	0.5	0.4	(0.4-0.49)	1.62663	4.06658
June9AM2dph1	1	2	(1-1.9)	0.001	1	0.41	(0.4-0.49)	1.52644	3.72302
June12AM2dph1	1	2	(1-1.9)	0.0012	1.2	0.42	(0.4-0.49)	1.46095	3.47845
June9AM2dph2	2	2	(0.3-0.9)	0.0006	0.6	0.45	(0.4-0.49)	1.31914	2.93143
June12AM2dph2	2	2	(1-1.9)	0.0014	1.4	0.45	(0.4-0.49)	1.76228	3.91618
June9AM2dph3	3	2	(1-1.9)	0.0011	1.1	0.48	(0.4-0.49)	1.45348	3.02809
June28AM3dph1	1	3	(0.3-0.9)	0.0009	0.9	0.4	(0.4-0.49)	1.56823	3.92058
May25AM3dph1	1	3	(1-1.9)	0.0012	1.2	0.4	(0.4-0.49)	1.28369	3.20923
May25AM3dph12	2	3	(1-1.9)	0.0012	1.2	0.44	(0.4-0.49)	1.76526	4.01197
May25AM3dph3	3	3	(1-1.9)	0.0013	1.3	0.44	(0.4-0.49)	1.45274	3.30168
July12AM3dph2	2	3	(0.3-0.9)	0.0006	0.6	0.45	(0.4-0.49)	1.59995	3.55545
June28AM3dph2	2	3	(0.3-0.9)	0.0008	0.8	0.47	(0.4-0.49)	1.51077	3.21439
July12AM3dph1	1	3	(0.3-0.9)	0.0009	0.9	0.49	(0.4-0.49)	1.56058	3.18486
June13AM3dph3	3	3	(1-1.9)	0.001	1	0.5	(0.5-0.59)	1.68242	3.36484
June13AM3dph1	1	3	(1-1.9)	0.0012	1.2	0.5	(0.5-0.59)	1.72179	3.44358
June13AM3dph2	2	3	(1-1.9)	0.0014	1.4	0.54	(0.5-0.59)	1.69716	3.14289
June29AM4dph1	1	4	(1-1.9)	0.0012	1.2	0.4	(0.4-0.49)	2.05689	5.14224
July13AM4dph2	2	4	(0.3-0.9)	0.0007	0.7	0.43	(0.4-0.49)	2.0192	4.69583
June29AM4dph2	2	4	(1-1.9)	0.0013	1.3	0.45	(0.4-0.49)	2.39013	5.31141
June14AM4dph1	1	4	(2-2.9)	0.0021	2.1	0.45	(0.4-0.49)	2.02592	4.50205
June14AM4dph2	2	4	(1-1.9)	0.001	1	0.46	(0.4-0.49)	2.31625	5.03532
July13AM4dph1	1	4	(0.3-0.9)	0.0007	0.7	0.47	(0.4-0.49)	2.17332	4.62409
April30AM4dph1	1	4	(2-2.9)	0.0025	2.5	0.51	(0.5-0.59)	2.46103	4.82556
May26AM4dph2	2	4	(1-1.9)	0.0015	1.5	0.52	(0.5-0.59)	1.36057	2.61647
June29AM4dph3	3	4	(1-1.9)	0.0014	1.4	0.54	(0.5-0.59)	2.07182	3.83671
June14AM4dph3	3	4	(1-1.9)	0.0018	1.8	0.61	(0.6-0.69)	1.87097	3.06716
June15AM5dph1	1	5	(1-1.9)	0.001	1	0.43	(0.4-0.49)	2.0095	4.67326
June15AM5dph2	2	5	(0.3-0.9)	0.0007	0.7	0.48	(0.4-0.49)	1.94606	4.0543
June30AM5dph3	3	5	(2-2.9)	0.0023	2.3	0.53	(0.5-0.59)	2.32072	4.37872
May27AM5dph3	3	5	(1-1.9)	0.0018	1.8	0.57	(0.5-0.59)	2.63083	4.61548
May27AM5dph1	1	5	(2-2.9)	0.0022	2.2	0.58	(0.5-0.59)	1.81359	3.12688
June30AM5dph2	2	5	(2-2.9)	0.0021	2.1	0.6	(0.6-0.69)	2.10317	3.50528
May27AM5dph2	2	5	(2-2.9)	0.0025	2.5	0.6	(0.6-0.69)	2.12145	3.53575
June30AM5dph5	5	5	(2-2.9)	0.0026	2.6	0.6	(0.6-0.69)	1.97592	3.2932
June30AM5dph1	1	5	(2-2.9)	0.0025	2.5	0.61	(0.6-0.69)	2.52708	4.14276
June30AM5dph4	4	5	(2-2.9)	0.0029	2.9	0.66	(0.6-0.69)	2.33677	3.54056
June16AM6dph2	2	6	(1-1.9)	0.0013	1.3	0.5	(0.5-0.59)	1.89121	3.78242
July15AM6dph1	1	6	(1-1.9)	0.0016	1.6	0.5	(0.5-0.59)	2.27258	4.54517
June16AM6dph3	3	6	(0.3-0.9)	0.0007	0.7	0.51	(0.5-0.59)	1.80053	3.53045
July15AM6dph2	2	6	(1-1.9)	0.0013	1.3	0.52	(0.5-0.59)	2.4823	4.77366
July1AM6dph1	1	6	(2-2.9)	0.0022	2.2	0.55	(0.5-0.59)	1.87815	3.41481
June16AM6dph1	1	6	(1-1.9)	0.0017	1.7	0.56	(0.5-0.59)	2.17631	3.88626
May28AM6dph1	1	6	(2-2.9)	0.0025	2.5	0.6	(0.6-0.69)	1.65761	2.76268
July1AM6dph2	2	6	(2-2.9)	0.0028	2.8	0.65	(0.6-0.69)	2.33789	3.59675
May28AM6dph2	2	6	(3-3.9)	0.0032	3.2	0.7	(0.7-0.79)	2.98235	4.2605
May28AM6dph3	3	6	(3-3.9)	0.0033	3.3	0.71	(0.7-0.79)	3.11109	4.38182
July16AM7dph1	1	7	(1-1.9)	0.001	1	0.5	(0.5-0.59)	2.8189	5.6378
July2AM7dph3	3	7	(2-2.9)	0.002	2	0.53	(0.5-0.59)	2.33975	4.41463
July17AM7dph1	1	7	(2-2.9)	0.002	2	0.55	(0.5-0.59)	2.9107	5.29218
July16AM7dph2	2	7	(2-2.9)	0.0024	2.4	0.6	(0.6-0.69)	2.51925	4.19875
July2AM7dph1	1	7	(2-2.9)	0.0029	2.9	0.61	(0.6-0.69)	2.8704	4.70557
July2AM7dph4	4	7	(3-3.9)	0.0034	3.4	0.63	(0.6-0.69)	2.34685	3.72515
May29AM7dph3	3	7	(3-3.9)	0.0032	3.2	0.69	(0.6-0.69)	4.15857	6.02691
July2AM7dph2	2	7	(3-3.9)	0.0035	3.5	0.7	(0.7-0.79)	2.84987	4.07125
May29AM7dph1	1	7	(4-4.9)	0.0042	4.2	0.7	(0.7-0.79)	3.01071	4.30101
May29AM7dph2	2	7	(4-4.9)	0.0041	4.1	0.71	(0.7-0.79)	3.57196	5.03093
July18AM8dph2	2	8	(3-3.9)	0.0031	3.1	0.53	(0.5-0.59)	2.56477	4.8392
May30AM8dph1	1	8	(2-2.9)	0.0025	2.5	0.61	(0.6-0.69)	3.32529	5.45129
July18AM8dph3	3	8	(3-3.9)	0.0034	3.4	0.67	(0.6-0.69)	2.43529	3.63475
July18AM8dph1	1	8	(1-1.9)	0.0018	1.8	0.68	(0.6-0.69)	3.34059	4.91263
July3AM8dph2	2	8	(3-3.9)	0.0035	3.5	0.68	(0.6-0.69)	2.72859	4.01264
July3AM8dph1	1	8	(3-3.9)	0.0039	3.9	0.7	(0.7-0.79)	2.7633	3.94757
May30AM8dph2	2	8	(4-4.9)	0.0045	4.5	0.7	(0.7-0.79)	3.45105	4.93006
July3AM8dph4	4	8	(4-4.9)	0.0045	4.5	0.71	(0.7-0.79)	2.92899	4.12533
July3AM8dph3	3	8	(4-4.9)	0.0044	4.4	0.72	(0.7-0.79)	2.69837	3.74773
May30AM8dph3	3	8	(4-4.9)	0.0046	4.6	0.72	(0.7-0.79)	4.96274	6.8927
July19AM9dph2	2	9	(1-1.9)	0.0019	1.9	0.54	(0.5-0.59)	4.63324	8.58007
July19AM9dph1	1	9	(2-2.9)	0.0021	2.1	0.58	(0.5-0.59)	4.60562	7.94073
May31AM9dph2	2	9	(3-3.9)	0.0031	3.1	0.66	(0.6-0.69)	7.91412	11.9911
July4AM9dph4	4	9	(3-3.9)	0.0033	3.3	0.68	(0.6-0.69)	8.53805	12.556
May31AM9dph1	1	9	(3-3.9)	0.003	3	0.7	(0.7-0.79)	5.47174	7.81678
July4AM9dph1	1	9	(3-3.9)	0.0039	3.9	0.72	(0.7-0.79)	4.35112	6.04323
July4AM9dph2	2	9	(5-6)	0.0052	5.2	0.75	(0.7-0.79)	6.89313	9.19085
July19AM9dph3	3	9	(4-4.9)	0.0042	4.2	0.8	(0.8-0.89)	7.2969	9.12113
July18AM9dph1	1	9	(5-6)	0.0059	5.9	0.8	(0.8-0.89)	8.0507	10.0634
July4AM9dph3	3	9	(5-6)	0.006	6	0.8	(0.8-0.89)	8.53358	10.667

## Sheet: 2_MO2 (Fig2BC&FigS1&S3&S4&S5)
Date	dph	Fish#	Mass.Ranges	mass (g)	mass (mg)	mass (kg)	mass.SMR	mass.SMR.g	raw.SMR	mass.MMR	mass.MMR.g	raw.MMR	AAS	AAS.g	FAS
June8_2019	1	2	(0.5-0.9)	0.0007	0.7	7e-07	46321	46.321	0.0324247	84232	84.232	0.0589624	37911	37.911	1.81844
June11_2019	1	1	(0.5-0.9)	0.0008	0.8	8e-07	51000	51	0.0408	76433.9	76.4339	0.0611471	25433.9	25.4339	1.4987
June8_2019	1	1	(0.5-0.9)	0.0009	0.9	9e-07	21353	21.353	0.0192177	43100.5	43.1005	0.0387904	21747.5	21.7475	2.01847
June11_2019	1	2	(0.5-0.9)	0.0009	0.9	9e-07	44754	44.754	0.0402786	64948	64.948	0.0584532	20194	20.194	1.45122
June16_2019	1	1	(0.5-0.9)	0.0009	0.9	9e-07	33413	33.413	0.0300717	83500	83.5	0.07515	50087	50.087	2.49903
June16_2019	1	2	(0.5-0.9)	0.0009	0.9	9e-07	66817	66.817	0.0601353	79956	79.956	0.0719604	13139	13.139	1.19664
June11_2019	1	3	(1-1.9)	0.001	1	1e-06	43775	43.775	0.043775	82127.7	82.1277	0.0821277	38352.7	38.3527	1.87613
June8_2019	1	3	(1-1.9)	0.0013	1.3	1.3e-06	36943	36.943	0.0480259	62553.4	62.5534	0.0813195	25610.5	25.6105	1.69324
June27_2019	2	2	(0.5-0.9)	0.0005	0.5	5e-07	89531	89.531	0.0447655	132321	132.321	0.0661606	42790.2	42.7902	1.47794
July11_2019	2	2	(0.5-0.9)	0.0005	0.5	5e-07	62361	62.361	0.0311805	68923.9	68.9239	0.0344619	6562.88	6.56288	1.10524
June9_2019	2	2	(0.5-0.9)	0.0006	0.6	6e-07	39775	39.775	0.023865	74914.9	74.9149	0.044949	35139.9	35.1399	1.88347
June27_2019	2	1	(0.5-0.9)	0.0006	0.6	6e-07	72197	72.197	0.0433182	102887	102.887	0.061732	30689.7	30.6897	1.42508
June9_2019	2	4	(0.5-0.9)	0.0008	0.8	8e-07	42008	42.008	0.0336064	74059.6	74.0596	0.0592477	32051.6	32.0516	1.76299
June9_2019	2	2	(1-1.9)	0.001	1	1e-06	35220	35.22	0.03522	47745.4	47.7454	0.0477454	12525.4	12.5254	1.35563
June9_2019	2	3	(1-1.9)	0.0011	1.1	1.1e-06	20921	20.921	0.0230131	85282	85.282	0.0938102	64361	64.361	4.07638
June12_2019	2	1	(1-1.9)	0.0012	1.2	1.2e-06	34429	34.429	0.0413148	56702.2	56.7022	0.0680427	22273.2	22.2732	1.64693
June12_2019	2	2	(1-1.9)	0.0014	1.4	1.4e-06	35008	35.008	0.0490112	63352.8	63.3528	0.088694	28344.8	28.3448	1.80967
July12_2019	3	2	(0.5-0.9)	0.0006	0.6	6e-07	43018	43.018	0.0258108	97539.3	97.5393	0.0585236	54521.3	54.5213	2.26741
June28_2019	3	2	(0.5-0.9)	0.0008	0.8	8e-07	48577	48.577	0.0388616	78362	78.362	0.0626896	29785	29.785	1.61315
June28_2019	3	1	(0.5-0.9)	0.0009	0.9	9e-07	46635	46.635	0.0419715	59268.6	59.2686	0.0533417	12633.6	12.6336	1.2709
July12_2019	3	1	(0.5-0.9)	0.0009	0.9	9e-07	35615	35.615	0.0320535	39976.7	39.9767	0.035979	4361.69	4.36169	1.12247
June13_2019	3	3	(1-1.9)	0.001	1	1e-06	36834	36.834	0.036834	93207.7	93.2077	0.0932077	56373.7	56.3737	2.53048
May25_2019	3	2	(1-1.9)	0.0012	1.2	1.2e-06	3352	3.352	0.0040224	43928.9	43.9289	0.0527147	40576.9	40.5769	13.1053
June13_2019	3	1	(1-1.9)	0.0012	1.2	1.2e-06	38143	38.143	0.0457716	56642	56.642	0.0679704	18499	18.499	1.48499
May25_2019	3	3	(1-1.9)	0.0013	1.3	1.3e-06	25798	25.798	0.0335374	50538	50.538	0.0656994	24740	24.74	1.95899
June13_2019	3	2	(1-1.9)	0.0014	1.4	1.4e-06	27033	27.033	0.0378462	56152.1	56.1521	0.078613	29119.1	29.1191	2.07717
July13_2019	4	1	(0.5-0.9)	0.0007	0.7	7e-07	38864	38.864	0.0272048	77537	77.537	0.0542759	38673	38.673	1.99509
June14_2019	4	2	(1-1.9)	0.001	1	1e-06	55066	55.066	0.055066	99466.8	99.4668	0.0994668	44400.8	44.4008	1.80632
June29_2019	4	1	(1-1.9)	0.0012	1.2	1.2e-06	41564	41.564	0.0498768	67435.9	67.4359	0.0809231	25871.9	25.8719	1.62246
June29_2019	4	2	(1-1.9)	0.0013	1.3	1.3e-06	37680	37.68	0.048984	69762	69.762	0.0906906	32082	32.082	1.85143
June29_2019	4	3	(1-1.9)	0.0014	1.4	1.4e-06	41033	41.033	0.0574462	74539.3	74.5393	0.104355	33506.3	33.5063	1.81657
May26_2019	4	2	(1-1.9)	0.0015	1.5	1.5e-06	29723	29.723	0.0445845	44345.9	44.3459	0.0665188	14622.9	14.6229	1.49197
June14_2019	4	3	(1-1.9)	0.0018	1.8	1.8e-06	46361	46.361	0.0834498	80691.4	80.6914	0.145245	34330.4	34.3304	1.7405
June14_2019	4	1	(2-2.9)	0.0021	2.1	2.1e-06	22789	22.789	0.0478569	36254	36.254	0.0761334	13465	13.465	1.59086
June15_2019	5	1	(1-1.9)	0.001	1	1e-06	44612	44.612	0.044612	81442.8	81.4428	0.0814428	36830.8	36.8308	1.82558
May27_2019	5	3	(1-1.9)	0.0018	1.8	1.8e-06	31601	31.601	0.0568818	34877.3	34.8773	0.0627791	3276.27	3.27627	1.10368
June30_2019	5	2	(2-2.9)	0.0021	2.1	2.1e-06	24277	24.277	0.0509817	36379	36.379	0.0763959	12102	12.102	1.4985
May27_2019	5	1	(2-2.9)	0.0022	2.2	2.2e-06	10434	10.434	0.0229548	81864.3	81.8643	0.180101	71430.3	71.4303	7.84592
June30_2019	5	3	(2-2.9)	0.0023	2.3	2.3e-06	25696	25.696	0.0591008	55603.3	55.6033	0.127888	29907.3	29.9073	2.16389
May27_2019	5	2	(2-2.9)	0.0025	2.5	2.5e-06	29335	29.335	0.0733375	54054	54.054	0.135135	24719	24.719	1.84265
June30_2019	5	1	(2-2.9)	0.0025	2.5	2.5e-06	20596	20.596	0.05149	33514.6	33.5146	0.0837866	12918.6	12.9186	1.62724
June30_2019	5	5	(2-2.9)	0.0026	2.6	2.6e-06	29398	29.398	0.0764348	50593.2	50.5932	0.131542	21195.2	21.1953	1.72098
June30_2019	5	4	(2-2.9)	0.0029	2.9	2.9e-06	21144	21.144	0.0613176	48810.3	48.8103	0.14155	27666.3	27.6663	2.30847
July15_2019	6	2	(1-1.9)	0.0013	1.3	1.3e-06	12213	12.213	0.0158769	21009.8	21.0098	0.0273127	8796.77	8.79677	1.72028
July15_2019	6	1	(1-1.9)	0.0016	1.6	1.6e-06	8215	8.215	0.013144	17872.7	17.8727	0.0285963	9657.67	9.65767	2.17561
June16_2019	6	1	(1-1.9)	0.0017	1.7	1.7e-06	19978	19.978	0.0339626	25723.9	25.7239	0.0437306	5745.9	5.7459	1.28761
July1_2019	6	1	(2-2.9)	0.0022	2.2	2.2e-06	14018	14.018	0.0308396	23075	23.075	0.050765	9057	9.057	1.6461
May28_2019	6	1	(2-2.9)	0.0025	2.5	2.5e-06	20390	20.39	0.050975	23950.1	23.9501	0.0598752	3560.06	3.56006	1.1746
July1_2019	6	2	(2-2.9)	0.0028	2.8	2.8e-06	11513	11.513	0.0322364	32094.4	32.0944	0.0898644	20581.4	20.5814	2.78767
May28_2019	6	2	(3-3.9)	0.0032	3.2	3.2e-06	11880	11.88	0.038016	25539.7	25.5397	0.0817271	13659.7	13.6597	2.14981
May28_2019	6	3	(3-3.9)	0.0033	3.3	3.3e-06	20811	20.811	0.0686763	23545.8	23.5458	0.0777011	2734.78	2.73478	1.13141
July16_2019	7	1	(1-1.9)	0.001	1	1e-06	20932	20.932	0.020932	28445	28.445	0.028445	7513	7.513	1.35892
July2_2019	7	3	(2-2.9)	0.002	2	2e-06	16665	16.665	0.03333	54737.1	54.7371	0.109474	38072.1	38.0721	3.28455
July2_2019	7	1	(2-2.9)	0.0029	2.9	2.9e-06	11796	11.796	0.0342084	26698.8	26.6988	0.0774266	14902.8	14.9028	2.26338
May29_2019	7	3	(3-3.9)	0.0032	3.2	3.2e-06	19521	19.521	0.0624672	45613.9	45.614	0.145965	26093	26.0929	2.33666
July2_2019	7	4	(3-3.9)	0.0034	3.4	3.4e-06	13261	13.261	0.0450874	29203.9	29.2039	0.0992932	15942.9	15.9429	2.20224
July2_2019	7	2	(3-3.9)	0.0035	3.5	3.5e-06	10769	10.769	0.0376915	27659	27.659	0.0968065	16890	16.89	2.56839
May29_2019	7	2	(4-4.9)	0.0041	4.1	4.1e-06	13059	13.059	0.0535419	37083.7	37.0837	0.152043	24024.7	24.0247	2.83971
May29_2019	7	1	(4-4.9)	0.0042	4.2	4.2e-06	15770	15.77	0.066234	19488.5	19.4885	0.0818515	3718.45	3.71845	1.23579
July18_2019	8	2	(1-1.9)	0.0018	1.8	1.8e-06	16907	16.907	0.0304326	25887.3	25.8873	0.0465972	8980.34	8.98034	1.53116
May30_2019	8	1	(2-2.9)	0.0025	2.5	2.5e-06	16476	16.476	0.04119	40893	40.893	0.102233	24417	24.417	2.48197
July18_2019	8	3	(3-3.9)	0.0031	3.1	3.1e-06	9842	9.842	0.0305102	17922.4	17.9224	0.0555593	8080.37	8.08037	1.82101
July18_2019	8	1	(3-3.9)	0.0034	3.4	3.4e-06	8528	8.528	0.0289952	12395.4	12.3954	0.0421445	3867.44	3.86744	1.4535
July3_2019	8	2	(3-3.9)	0.0035	3.5	3.5e-06	13069	13.069	0.0457415	21877.6	21.8776	0.0765715	8808.56	8.80856	1.674
July3_2019	8	1	(3-3.9)	0.0039	3.9	3.9e-06	12411	12.411	0.0484029	28691	28.691	0.111895	16280	16.28	2.31174
July3_2019	8	3	(4-4.9)	0.0044	4.4	4.4e-06	14032	14.032	0.0617408	47764.3	47.7643	0.210163	33732.3	33.7323	3.40395
May30_2019	8	2	(4-4.9)	0.0045	4.5	4.5e-06	14074	14.074	0.063333	17208.1	17.2081	0.0774366	3134.13	3.13413	1.22269
July3_2019	8	4	(4-4.9)	0.0045	4.5	4.5e-06	15972	15.972	0.071874	27419	27.419	0.123385	11447	11.447	1.71669
May30_2019	8	3	(4-4.9)	0.0046	4.6	4.6e-06	11863	11.863	0.0545698	58342	58.342	0.268373	46479	46.479	4.91798
July19_2019	9	3	(1-1.9)	0.0019	1.9	1.9e-06	19120	19.12	0.036328	29481.2	29.4811	0.0560142	10361.1	10.3612	1.5419
July19_2019	9	2	(2-2.9)	0.0021	2.1	2.1e-06	12100	12.1	0.02541	23307.4	23.3074	0.0489456	11207.4	11.2074	1.92623
May31_2019	9	1	(3-3.9)	0.003	3	3e-06	14956	14.956	0.044868	37437.7	37.4377	0.112313	22481.7	22.4817	2.50319
May31_2019	9	2	(3-3.9)	0.0031	3.1	3.1e-06	15451	15.451	0.0478981	49784.3	49.7843	0.154331	34333.3	34.3333	3.22207
July4_2019	9	1	(3-3.9)	0.0039	3.9	3.9e-06	10058	10.058	0.0392262	28802.1	28.8021	0.112328	18744.1	18.7441	2.8636
July4_2019	9	2	(5-6)	0.0052	5.2	5.2e-06	9409.5	9.4095	0.0489294	32148.9	32.1489	0.167174	22739.4	22.7394	3.41664
July19_2019	9	1	(5-6)	0.0059	5.9	5.9e-06	9928.5	9.9285	0.0585782	23937.1	23.9371	0.141229	14008.6	14.0086	2.41095
July4_2019	9	3	(5-6)	0.006	6	6e-06	11248	11.248	0.067488	33908.2	33.9082	0.203449	22660.2	22.6602	3.0146

## Sheet: 3_Hypoxia (Fig 2D)
Date	Fish#	age	LOE	DO2
October9_2021	1	4	31.77	2.11
October9_2022	2	4	45.39	3.02
October9_2023	3	4	40.17	2.67
October9_2024	4	4	41.82	2.79
October9_2025	5	4	43.43	2.89
October9_2026	6	4	40.27	2.69
October9_2027	7	4	37.52	2.5
October9_2028	8	4	51.98	3.35
October9_2029	9	4	44.01	2.84
October9_2030	10	4	41.31	2.66
October9_2031	11	4	42.39	2.76
October9_2032	12	4	43.91	2.86
October9_2033	13	4	41.07	2.67
October 2_2021	1	6	24.6	1.6
October 2_2022	2	6	23.08	1.5
October 2_2023	3	6	31.12	2.02
October 2_2024	4	6	25.09	1.66
October 2_2025	5	6	22.76	1.48
October 2_2026	6	6	23	1.49
October 2_2027	7	6	29.3	1.9
October 2_2028	8	6	35.12	2.28
October 2_2029	9	6	43.4	2.82
October 2_2030	10	6	37.08	2.41
October 2_2031	11	6	38.8	2.52
October 2_2032	12	6	34.94	2.27
October14_2021	1	9	23.23	1.52
October14_2022	2	9	23.83	1.57
October14_2023	3	9	23.64	1.55
October14_2024	4	9	17.89	1.17
October14_2025	5	9	29.08	1.91
October14_2026	6	9	23.4	1.54
October14_2027	7	9	28.76	1.9
October14_2028	8	9	20.65	1.31
October14_2029	9	9	19.96	1.27

## Sheet: 4_Globin gene expression(Fig 3)
age	ID	hbai	hbaii	hbaiv	hbbi	hbbii	hbbiv	mb	ngb	cygbii
4	sample_4_1_1	39.0593	37.6413	0.0491391	1.13054	0.086863	1538.07	9.38142	1.133	2.92963
4	sample_4_1_4	37.515	30.5105	0.0656757	1.51099	0.23219	989.734	7.25914	0.916545	3.73956
4	sample_4_1_7	27.619	15.1744	0.398522	0.891407	0.0939289	1496.62	0.667405	1.04784	4.49386
4	sample_4_1_8	41.9286	42.928	0.445719	2.99093	0.0525264	2020.27	15.6753	0.800073	2.78673
4	sample_4_1_9	8.19718	39.3837	0.175835	2.13508	0.227937	1429.06	1.76683	1.13804	4.51522
4	sample_4_2_3	55.7867	53.1234	0.264395	2.788	0.257054	1457.25	4.64922	0.681811	3.63082
6	sample_6_1_1	75.105	64.0476	0.638116	2.93622	0.248159	4605.98	161.58	1.04541	2.43653
6	sample_6_1_2	15.2467	64.0939	0.239828	3.77043	0.288282	4053.91	105.551	1.16416	3.34165
6	sample_6_1_3	75.9341	54.6656	0.335144	1.44574	0.454199	4207.23	76.3321	1.27944	3.1805
6	sample_6_1_4	71.1949	54.3941	0.858472	3.21698	0.193139	5167.97	129.391	1.08914	3.81639
6	sample_6_1_5	68.4136	49.4477	0.982105	2.75715	0.173607	4359.92	53.5712	1.12797	3.61841
6	sample_6_1_7	8.9224	49.4886	0.618343	2.37102	0.178862	4106.42	181.313	0.937973	3.53966
9	sample_9_1_1	30.8131	3.03723	1761.61	0.181135	0.0222675	18422.6	205.686	1.49046	5.23181
9	sample_9_1_2	45.4947	7.21655	1509.46	0.0589962	0	18611.1	257.87	1.24162	4.20508
9	sample_9_1_3	48.1498	9.58227	1455.5	0.137243	0	17467.9	229.451	1.50934	7.91212
9	sample_9_1_4	86.5228	67.4595	32.0709	2.02969	0.220162	8181.07	95.112	1.08633	3.7127
9	sample_9_1_5	60.396	16.9336	1403.05	0.344923	0	18657.9	313.822	1.48459	6.02577
9	sample_9_1_6	76.5588	25.8747	566.038	0.395839	0.0875913	16408.9	151.859	1.53461	6.528
