# Supplementary material for: Rapid physiological and transcriptomic changes associated with oxygen delivery in larval anemonefish suggest a role in adaptation to life on hypoxic coral reefs
Source: PLoS Biol. 2023 May 11;21(5):e3002102. doi: 10.1371/journal.pbio.3002102 (PMC10174562; doi:10.1371/journal.pbio.3002102)
Supplement: S2 Data — Expression and statistical results from transcriptomic analysis presented in Fig 4. Sheet 1. Haemoglobin_getmm. GeTMM-normalised expression and gene IDs for Hb (alpha and beta subunits and paralogs i, ii, and iv), Mb, Cytgb, and Ngb for each individual larval anemonefish at ages 4, 6, and 9 dph. These data are the same as S1 Data sheet “Fig 3” but include Ensembl gene IDs. Sheet 2. Raw_counts. Raw, nonnormalised gene counts for all genes from the FeatureCount pipeline (Fig 4A). Sheet 3. all_degs_getmm. GeTMM-normalised expression and gene IDs (with abbreviations and descriptions) for genes identified as DEGs, for each individual fish larvae across 3 age groups (4, 6, and 9 dph) (Fig 4B). Sheet 4. Heatmap_toptags. GeTMM-normalised expression and gene IDs (with abbreviations and descriptions) for the top most significant genes across 3 age groups (4, 6, and 9 dph), used to create Heatmap (Fig 4D). Sheet 5. Volcanoplot_toptag. Mean across all groups (“baseMean”), log10 of the mean (“log10basemean_amel”), log of the fold-change (“log2FoldChange”), error estimate of the log fold-change (lfcSE), significance (“pvalue”), and adjusted p-value (“padj”) for the top most significant DEGs when comparing 9 to 4 dph, used to create Volcano plot (Fig 4E). Sheet 6. GOs. GO enrichment analyses (of the significantly up- or down-regulated genes when comparing 9 dph and 4 dph. Data include the fold enrichment (how many more times than expected did a gene belonging to a given GO category appear in the list of DEGs) and the adjusted p-value (FDR) (Fig 4F). Sheet 7a. 6dph_vs_4dph, 7b. 9dph_vs_4dph, 7c. 9dph_vs_6dph. Mean across all groups (“baseMean”), log10 of the mean (“log10basemean_amel”), log of the fold-change (“log2FoldChange”), error estimate of the log fold-change (lfcSE), significance (“pvalue”), and adjusted p-value (“padj”) for all DEGs identified when comparing 9 dph and 4 dph, 9 dph and 6 dph, and 6 dph and 4 dph. Sheet 8a. down_unique_6dph_vs_4dph, Sheet 8b. up_unique_6dph_ [file pbio.3002102.s002.xlsx]

## Sheet: 1_haemoglobin_getmm(Fig3)
Notes	gene_id	gene_symbol	Sample_4_1_1	Sample_4_1_4	Sample_4_1_7	Sample_4_1_8	Sample_4_1_9	Sample_4_2_3	Sample_6_1_1	Sample_6_1_2	Sample_6_1_3	Sample_6_1_4	Sample_6_1_5	Sample_6_1_7	Sample_9_1_1	Sample_9_1_2	Sample_9_1_3	Sample_9_1_4	Sample_9_1_5	Sample_9_1_6
*	ENSAOCG00000004951	hba-i	39.0593	37.515	27.619	41.9286	8.19718	55.7867	75.105	15.2467	75.9341	71.1949	68.4136	8.9224	30.8131	45.4947	48.1498	86.5228	60.396	76.5588
*	ENSAOCG00000004495	hba-ii	37.6413	30.5105	15.1744	42.928	39.3837	53.1234	64.0476	64.0939	54.6656	54.3941	49.4477	49.4886	3.03723	7.21655	9.58227	67.4595	16.9336	25.8747
a	ENSAOCG00000004066	hba-iii	0.0390925	0.0174161	0.0440339	0.0886477	0.0155428	0.0525848	0.456887	0.152636	0.21478	0.413913	0.362752	0.253414	39.2924	29.0008	22.1243	1.56882	16.965	14.5034
*	ENSAOCG00000010791	hba-iv	0.0491391	0.0656757	0.398522	0.445719	0.175835	0.264395	0.638116	0.239828	0.335144	0.858472	0.982105	0.618343	1761.61	1509.46	1455.5	32.0709	1403.05	566.038
*	ENSAOCG00000002095	hbb-i	1.13054	1.51099	0.891407	2.99093	2.13508	2.788	2.93622	3.77043	1.44574	3.21698	2.75715	2.37102	0.181135	0.0589962	0.137243	2.02969	0.344923	0.395839
*,b	ENSAOCG00000004104	hbb-ii	0.086863	0.23219	0.0939289	0.0525264	0.227937	0.257054	0.248159	0.288282	0.454199	0.193139	0.173607	0.178862	0.0222675	0	0	0.220162	0	0.0875913
b	ENSAOCG00000004457	hbb-iii	0.0141855	0	0	0	0	0	0	0	0	0	0	0	0	0	0	0	0	0
*	ENSAOCG00000010818	hbb-iv	1538.07	989.734	1496.62	2020.27	1429.06	1457.25	4605.98	4053.91	4207.23	5167.97	4359.92	4106.42	18422.6	18611.1	17467.9	8181.07	18657.9	16408.9
*	ENSAOCG00000008982	mb	9.38142	7.25914	0.667405	15.6753	1.76683	4.64922	161.58	105.551	76.3321	129.391	53.5712	181.313	205.686	257.87	229.451	95.112	313.822	151.859
*	ENSAOCG00000007963	ngb	1.133	0.916545	1.04784	0.800073	1.13804	0.681811	1.04541	1.16416	1.27944	1.08914	1.12797	0.937973	1.49046	1.24162	1.50934	1.08633	1.48459	1.53461
c	ENSAOCG00000010705	cygb-i	0.531543	0.615699	0.455035	0.455354	0.528342	0.476666	0.414155	0.44967	0.443091	0.45024	0.556472	0.344569	0.272525	0.355048	0.438785	0.246994	0.363265	0.431777
*	ENSAOCG00000000863	cygb-ii	2.92963	3.73956	4.49386	2.78673	4.51522	3.63082	2.43653	3.34165	3.1805	3.81639	3.61841	3.53966	5.23181	4.20508	7.91212	3.7127	6.02577	6.528
f	ENSAOCG00000014591	gb	0	0	0	0	0	0	0	0	0	0	0	0	0	0	0	0	0	0
d	ENSAOCG00000010824	hbad	2.57276	2.31266	2.06191	2.37494	2.96009	3.15446	2.66095	2.51132	2.48453	2.92895	2.11269	3.25567	1.78015	2.19564	2.02318	2.48139	2.2673	2.54458
c	ENSAOCG00000015419	xgb	0.132437	0.137671	0.298355	0.155722	0.122864	0.257323	0.191091	0.201094	0.167271	0.186967	0.147051	0.101002	0.188614	0.147438	0.0428729	0.0932426	0.19395	0.136021
*data shown in main text
aThis gene has an expression pattern very similar to hba-iv but slightly lower expression.
bThese genes are duplicates of hbb-i. They are separate genes but the protein sequences are the same.
cLow expression.
dThis is an alpha subunit, but expression is low and does not change.
fThis has a globin domain, but has not been annotated as any known subunit.

## Sheet: 2_raw_counts (Fig4A)
Geneid	Sample_4_1_1	Sample_4_1_4	Sample_4_1_7	Sample_4_1_8	Sample_4_1_9	Sample_4_2_3	Sample_6_1_1	Sample_6_1_2	Sample_6_1_3	Sample_6_1_4	Sample_6_1_5	Sample_6_1_7	Sample_9_1_1	Sample_9_1_2	Sample_9_1_3	Sample_9_1_4	Sample_9_1_5	Sample_9_1_6
ENSAOCG00000021843	2	4	3	1	4	4	5	3	4	1	0	5	4	11	5	5	6	6
ENSAOCG00000021822	33	13	15	23	21	29	34	26	16	16	16	17	23	19	26	19	25	25
ENSAOCG00000001589	1444	917	761	1390	1222	1848	1359	1499	1478	957	966	1294	1496	1322	1182	1364	1417	1998
ENSAOCG00000021794	1594	1284	1294	1067	1454	1439	1236	1595	1334	925	1064	1431	718	795	693	1029	703	1305
ENSAOCG00000021747	1104	728	814	834	923	957	927	1096	928	686	793	1116	1087	1024	919	869	1034	1602
ENSAOCG00000021693	365	198	350	384	366	725	170	310	240	172	165	381	147	107	155	140	142	249
ENSAOCG00000021642	39	20	28	19	31	23	26	29	37	20	20	25	18	22	35	25	20	34
ENSAOCG00000021617	61	57	62	59	82	62	68	96	73	40	65	69	20	51	38	40	25	68
ENSAOCG00000021559	537	607	508	397	548	415	367	535	468	367	337	490	306	408	336	366	337	629
ENSAOCG00000021488	55	43	41	43	52	53	57	73	63	33	50	62	74	51	40	52	49	85
ENSAOCG00000021461	275	233	257	226	251	246	258	344	278	216	239	306	292	310	298	264	263	484
ENSAOCG00000021377	1	0	2	2	2	0	0	1	0	0	1	0	1	2	1	1	0	4
ENSAOCG00000021363	133	51	74	54	98	49	85	150	121	66	99	116	79	88	56	90	80	126
ENSAOCG00000021327	41	37	31	33	53	55	29	52	43	46	28	70	39	44	24	41	44	69
ENSAOCG00000021322	16	12	6	12	12	12	3	12	11	5	7	13	6	12	6	5	7	13
ENSAOCG00000021299	103	74	49	107	78	148	77	109	87	65	76	80	109	137	80	81	88	182
ENSAOCG00000021281	138	65	104	66	86	57	163	180	94	73	92	127	160	149	149	107	121	165
ENSAOCG00000021252	317	120	292	319	321	588	72	163	143	74	94	295	122	74	129	108	96	153
ENSAOCG00000021244	106	63	89	52	92	78	78	112	139	61	69	98	118	110	100	97	101	141
ENSAOCG00000021190	259	166	154	168	244	224	301	330	285	175	196	199	351	335	277	319	224	410
ENSAOCG00000021177	309	198	168	176	217	165	238	350	250	198	215	268	165	201	190	252	184	347
ENSAOCG00000021161	27	15	14	16	21	11	23	19	18	20	11	11	15	23	15	27	14	25
ENSAOCG00000021126	269	176	200	162	215	190	241	315	265	141	205	245	105	125	108	167	109	218
ENSAOCG00000021109	241	151	168	177	145	121	505	719	604	403	404	420	367	485	375	426	366	690
ENSAOCG00000021093	39	24	25	20	44	25	55	45	35	47	43	62	36	36	49	50	55	93
ENSAOCG00000021068	149	83	99	99	97	101	180	266	278	202	161	213	287	265	177	274	286	455
ENSAOCG00000021058	2	1	0	3	3	3	0	1	4	0	1	1	6	6	12	2	4	5
ENSAOCG00000021044	0	0	0	0	0	0	0	0	0	0	0	1	1	0	0	0	0	0
ENSAOCG00000021038	1	0	0	0	0	1	0	0	0	0	0	0	0	0	0	0	0	0
ENSAOCG00000021026	0	0	0	0	0	1	0	0	0	0	0	0	0	0	0	0	0	0
ENSAOCG00000021016	1	0	0	0	0	0	0	0	0	0	1	0	1	2	1	0	1	2
ENSAOCG00000020952	7	2	1	0	2	0	1	6	5	1	3	1	10	14	5	4	6	11
ENSAOCG00000020897	0	0	0	0	0	0	0	0	1	0	0	0	0	0	0	0	0	0
ENSAOCG00000020882	0	0	0	0	0	0	0	0	0	0	0	0	0	2	0	1	0	0
ENSAOCG00000020858	1145	950	895	799	1096	902	1269	1499	1629	1172	1216	1475	1420	1355	1261	1318	1136	2396
ENSAOCG00000020825	0	0	0	0	0	0	0	0	0	0	0	0	0	0	0	0	0	0
ENSAOCG00000020796	392	297	303	274	342	371	452	565	419	292	418	471	638	586	518	428	467	725
ENSAOCG00000020715	487	307	302	250	370	251	383	506	394	289	318	438	321	261	268	381	233	467
ENSAOCG00000020675	121	107	76	71	101	117	119	115	103	86	73	153	130	112	116	97	114	235
ENSAOCG00000020618	223	214	185	158	221	190	161	205	208	153	177	183	162	180	140	155	144	229
ENSAOCG00000020479	103	91	78	56	79	72	89	113	71	61	85	87	68	73	43	95	63	122
ENSAOCG00000020469	3645	2265	1975	2575	2857	2936	2945	3385	3096	2231	2226	2734	2823	2897	2372	2771	2761	4197
ENSAOCG00000020459	127	81	143	114	107	110	107	152	121	84	104	159	108	106	109	80	100	175
ENSAOCG00000020420	431	437	440	347	464	492	292	436	392	278	310	419	308	366	330	283	285	558
ENSAOCG00000020271	18	19	13	10	17	12	22	39	22	17	26	17	32	37	21	22	29	46
ENSAOCG00000020245	943	505	694	970	819	889	460	561	505	336	347	1006	459	496	414	547	405	741
ENSAOCG00000020184	225	156	222	152	259	165	168	188	171	120	149	245	87	75	69	132	84	163
ENSAOCG00000001475	598	405	471	394	521	378	500	691	536	388	437	574	532	507	416	476	524	692
ENSAOCG00000019958	693	370	349	412	444	464	671	722	627	437	529	551	730	665	551	570	534	768
ENSAOCG00000019937	739	621	687	479	702	461	800	886	911	602	735	794	815	899	682	761	767	1049
ENSAOCG00000019895	11	2	4	10	9	15	3	2	10	8	8	14	5	12	8	5	7	13
ENSAOCG00000019878	114	88	108	80	144	108	62	110	113	70	110	139	56	51	79	73	78	131
ENSAOCG00000019823	0	0	0	0	0	0	0	0	0	0	0	0	0	0	0	0	0	0
ENSAOCG00000001449	0	0	0	0	0	0	0	0	0	0	0	0	0	0	0	0	0	0
ENSAOCG00000019790	0	0	0	0	0	0	0	0	0	0	0	0	0	0	0	0	0	0
ENSAOCG00000019671	670	543	569	480	598	555	495	699	628	427	465	634	478	552	468	491	460	923
ENSAOCG00000019472	0	1	0	0	0	0	0	0	0	0	0	0	0	0	0	0	0	0
ENSAOCG00000019449	390	290	293	254	311	259	271	396	308	261	270	355	290	328	263	320	263	455
ENSAOCG00000019384	1352	1029	1070	959	1132	940	1279	1479	1285	1028	1069	1381	1188	1281	1113	1259	1156	1902
ENSAOCG00000019340	5625	3732	4511	3543	4159	3775	4258	5685	5047	3164	3774	4863	3039	2901	2424	3462	2587	4402
ENSAOCG00000019308	2493	2109	1993	1293	2203	1329	1834	2530	2166	1500	1742	2276	1762	1590	1424	1751	1244	2468
ENSAOCG00000019247	55276	38687	48974	38207	46749	41305	41856	54952	47875	31689	40015	52965	29038	27700	24362	32314	25633	42141
ENSAOCG00000019182	213	142	161	122	188	99	242	230	181	136	163	177	183	178	133	196	143	261
ENSAOCG00000019158	379	250	228	196	332	271	312	349	334	217	268	304	350	331	309	324	300	536
ENSAOCG00000019144	16	13	13	7	12	8	4	9	14	8	5	3	6	5	5	4	1	11
ENSAOCG00000019131	10	9	8	1	9	6	11	11	4	7	9	7	8	9	4	7	5	13
ENSAOCG00000019107	271	183	212	138	194	163	211	264	237	144	135	221	133	162	140	197	126	230
ENSAOCG00000019087	148	111	119	87	120	77	127	120	125	104	89	107	84	89	84	106	87	137
ENSAOCG00000019042	1036	899	879	681	902	712	819	1002	820	583	681	1020	690	676	661	789	658	1146
ENSAOCG00000019010	29	31	32	17	31	16	18	22	23	18	21	31	12	15	11	16	19	22
ENSAOCG00000002292	601	417	419	348	445	318	427	529	401	249	318	439	125	140	128	265	119	276
ENSAOCG00000018952	305	249	221	263	301	203	229	250	298	174	231	296	361	306	304	308	315	553
ENSAOCG00000018931	104	107	54	43	63	88	108	150	141	99	104	87	88	120	101	119	98	208
ENSAOCG00000018902	611	435	533	365	543	411	533	504	575	265	414	556	322	345	336	293	278	547
ENSAOCG00000018882	179	127	79	90	134	115	82	126	73	57	72	74	60	72	59	55	46	97
ENSAOCG00000018856	184	98	108	110	123	100	126	166	80	62	78	132	61	108	53	115	55	100
ENSAOCG00000018809	99	67	73	64	67	76	68	108	106	67	79	113	90	85	59	83	65	116
ENSAOCG00000018767	0	1	0	0	1	0	0	0	1	0	0	0	0	0	0	0	0	0
ENSAOCG00000018730	0	0	0	0	0	0	0	0	0	0	0	0	0	0	0	0	0	0
ENSAOCG00000018710	0	0	0	0	0	0	0	0	0	0	0	0	0	0	0	0	0	0
ENSAOCG00000018694	0	0	0	0	0	0	0	0	0	0	0	0	0	0	0	0	0	0
ENSAOCG00000018678	0	0	0	0	0	0	0	0	0	0	0	0	0	0	0	0	0	0
ENSAOCG00000018668	0	0	0	0	0	0	0	0	0	0	0	0	0	0	0	0	0	0
ENSAOCG00000018661	510	297	313	423	477	370	445	757	671	412	480	571	292	309	309	423	477	748
ENSAOCG00000018648	47	30	56	26	41	38	50	65	43	25	47	49	30	39	36	37	36	49
ENSAOCG00000018625	254	197	255	228	247	192	205	371	274	202	193	265	140	131	142	236	241	306
ENSAOCG00000018615	0	0	0	0	0	0	0	0	0	0	0	0	0	0	0	0	0	0
ENSAOCG00000001334	1	3	0	0	0	0	3	1	5	1	2	0	13	8	3	11	3	3
ENSAOCG00000018540	18	8	5	4	19	9	12	19	15	14	10	8	12	16	10	11	13	24
ENSAOCG00000001304	673	463	433	372	549	385	666	812	571	522	472	669	641	583	450	659	489	779
ENSAOCG00000018265	282	212	274	229	216	152	260	344	248	179	206	316	94	102	96	163	85	175
ENSAOCG00000018255	45	68	37	29	48	53	26	36	46	30	31	40	25	36	17	23	22	53
ENSAOCG00000018177	439	309	349	226	366	325	412	546	459	328	394	430	465	498	463	416	418	746
ENSAOCG00000001802	149	118	134	87	152	144	93	107	106	70	78	112	70	109	86	74	75	151
ENSAOCG00000018130	120	107	80	71	89	90	81	135	103	73	68	78	95	111	98	86	87	146
ENSAOCG00000018111	63	62	75	51	80	52	93	107	104	70	67	70	137	116	105	77	122	152
ENSAOCG00000018100	879	683	670	558	821	725	761	1002	833	589	712	914	676	659	617	804	618	1162
ENSAOCG00000018044	750	455	558	486	691	479	658	848	570	458	536	736	431	424	472	630	475	746
ENSAOCG00000017999	98	59	37	58	54	43	63	81	97	77	69	76	147	110	105	105	176	144
ENSAOCG00000017966	1328	897	855	913	1005	967	1156	1414	1193	809	918	1099	1422	1217	1021	1109	1123	1684
ENSAOCG00000017948	1699	1297	1588	1044	1460	1127	1879	2572	2090	1404	1492	2474	1291	1164	1383	2094	1403	2363
ENSAOCG00000017940	1614	1273	1680	1088	1434	1073	1572	2144	1769	1190	1365	2235	981	895	1073	1756	1103	1867
ENSAOCG00000017904	0	0	0	0	0	1	0	0	1	1	0	1	2	2	1	2	1	1
ENSAOCG00000017897	186	143	116	79	150	95	205	222	158	121	141	200	195	220	179	133	199	244
ENSAOCG00000017843	55	60	60	43	70	45	50	49	56	49	45	53	43	48	38	36	38	71
ENSAOCG00000001674	36	29	18	22	35	28	11	19	31	12	17	14	9	10	7	22	7	23
ENSAOCG00000002064	895	645	599	552	799	509	769	1045	744	594	630	822	751	757	674	782	607	1100
ENSAOCG00000023132	882	693	883	606	680	427	629	919	803	542	625	840	261	234	193	458	215	480
ENSAOCG00000023125	535	354	373	297	391	283	487	625	516	356	392	446	466	504	399	460	401	637
ENSAOCG00000023108	28	29	22	20	27	32	18	32	19	19	19	27	20	23	15	13	13	26
ENSAOCG00000023101	0	0	0	0	0	0	0	0	0	0	0	0	0	0	0	0	0	0
ENSAOCG00000023087	193	120	158	93	165	135	162	240	283	170	179	241	186	183	158	236	223	366
ENSAOCG00000001665	5	5	1	4	7	4	5	6	9	9	2	2	4	6	5	4	8	1
ENSAOCG00000023046	104	84	70	68	86	59	102	112	111	57	64	74	90	61	57	76	73	116
ENSAOCG00000023005	2911	1905	1960	1917	2371	2014	2430	3217	2527	1841	1858	2697	2159	2275	2177	2716	2159	3565
ENSAOCG00000001944	1060	618	699	741	737	613	944	1127	876	701	714	903	925	1056	792	987	792	1312
ENSAOCG00000022978	658	477	487	409	515	397	654	772	630	473	503	642	697	694	529	613	568	995
ENSAOCG00000022972	5	0	1	3	2	6	0	5	1	1	1	4	4	0	1	2	1	4
ENSAOCG00000022965	549	323	316	326	383	294	399	538	403	305	323	415	373	441	353	402	329	562
ENSAOCG00000022939	251	190	182	142	176	123	187	252	207	145	163	211	190	201	190	189	158	289
ENSAOCG00000022920	14	15	9	5	8	7	14	19	21	11	12	25	33	31	17	23	17	45
ENSAOCG00000022909	94	59	54	70	78	113	64	103	45	50	50	76	97	65	66	61	62	125
ENSAOCG00000022894	328	246	223	169	243	231	199	303	247	175	197	242	211	217	228	277	241	390
ENSAOCG00000022886	6	4	5	4	4	2	4	12	7	4	4	5	4	6	5	5	6	8
ENSAOCG00000022875	68	48	54	30	36	27	80	89	63	50	79	59	90	80	58	70	71	86
ENSAOCG00000022866	0	0	0	0	0	0	0	0	0	0	0	0	0	0	0	0	0	0
ENSAOCG00000022851	758	713	629	513	702	643	524	681	639	530	558	659	448	535	429	537	403	927
ENSAOCG00000022791	279	186	337	153	369	456	297	324	207	166	200	266	462	316	536	529	406	626
ENSAOCG00000022736	225	177	208	126	201	174	178	233	173	114	155	202	210	246	209	192	203	304
ENSAOCG00000022692	393	350	310	355	364	254	230	300	297	173	245	293	168	145	143	139	146	241
ENSAOCG00000022574	150	105	77	89	107	125	174	205	173	143	144	153	199	248	183	182	160	277
ENSAOCG00000022560	52	36	38	31	46	35	50	65	55	36	41	51	53	45	32	44	55	93
ENSAOCG00000002219	537	363	477	377	444	374	709	953	864	591	618	763	780	727	598	726	731	1167
ENSAOCG00000022531	357	252	225	188	309	184	248	360	252	214	227	310	244	208	194	232	158	333
ENSAOCG00000022514	0	0	0	0	0	0	0	0	0	0	0	0	0	0	0	0	0	0
ENSAOCG00000022505	741	522	528	478	579	546	703	872	709	521	606	617	735	784	729	614	607	1065
ENSAOCG00000022501	1876	1747	1597	969	1845	1306	1541	2069	1938	1271	1460	1611	1673	1666	1416	1612	1260	2341
ENSAOCG00000002036	368	209	259	200	237	228	241	359	358	181	236	290	249	267	267	250	309	386
ENSAOCG00000022474	1391	928	1128	972	1124	958	1105	1309	1234	819	872	1139	1023	1002	855	1006	866	1362
ENSAOCG00000002380	422	284	305	133	159	153	191	237	153	129	182	189	500	374	421	209	324	429
ENSAOCG00000016752	0	0	0	0	0	0	0	0	0	0	0	0	0	0	0	0	0	0
ENSAOCG00000016718	262	238	229	172	224	197	174	232	236	197	164	233	159	180	171	179	173	299
ENSAOCG00000016636	175	110	233	140	182	328	32	66	66	47	50	114	86	44	50	35	79	86
ENSAOCG00000016605	759	627	627	482	619	601	617	756	648	524	515	691	695	675	587	621	595	1043
ENSAOCG00000016513	124	98	105	121	117	115	133	186	113	112	126	174	241	199	156	148	187	246
ENSAOCG00000016425	1327	1092	1018	811	1176	700	974	1332	1119	840	893	1223	921	943	852	912	796	1511
ENSAOCG00000016345	4619	2863	2990	3093	3652	3072	3398	4100	3981	2849	2962	4267	3817	3622	3577	4100	3577	6211
ENSAOCG00000016233	1089	864	881	682	930	918	871	1061	1013	709	693	955	959	902	822	915	850	1298
ENSAOCG00000016201	174	145	108	59	107	55	176	195	186	148	147	129	135	153	143	152	121	244
ENSAOCG00000016163	10	4	11	4	9	4	15	21	13	5	12	8	18	9	12	14	14	24
ENSAOCG00000016102	454	295	330	316	351	363	447	555	389	305	370	546	802	704	513	501	570	843
ENSAOCG00000015964	1198	749	756	831	1020	1037	824	1082	905	659	740	952	810	741	694	787	774	1058
ENSAOCG00000015942	486	327	242	233	302	255	445	587	446	323	347	380	477	485	399	372	402	652
ENSAOCG00000015920	0	0	0	0	0	0	0	0	0	0	0	0	0	0	0	0	0	0
ENSAOCG00000015894	0	0	0	0	0	0	0	0	0	0	0	0	0	0	0	0	0	0
ENSAOCG00000015878	0	0	0	0	0	0	0	0	0	0	0	0	0	0	0	0	0	0
ENSAOCG00000015852	0	0	0	0	0	0	0	0	0	0	0	0	0	0	0	0	0	0
ENSAOCG00000015773	3629	2980	2917	2436	3488	3031	3019	4011	3398	2553	2673	3637	2511	2995	2528	3156	2610	4943
ENSAOCG00000015543	77	83	84	63	91	66	67	78	62	61	60	65	66	69	60	58	74	93
ENSAOCG00000015532	0	0	0	0	0	0	0	0	0	0	0	0	0	0	0	0	0	0
ENSAOCG00000015353	143	87	96	100	109	82	116	147	151	159	138	144	233	294	252	219	241	588
ENSAOCG00000014580	1245	960	973	945	1154	1196	904	1233	1046	732	862	1151	595	684	602	902	630	1252
ENSAOCG00000002587	415	354	314	288	366	264	270	304	328	257	298	380	238	256	224	308	229	457
ENSAOCG00000014404	250	219	209	205	244	195	198	219	205	155	187	248	151	156	151	183	142	301
ENSAOCG00000014367	1202	998	850	826	1212	972	814	1240	1280	891	788	1390	1038	1068	939	1256	823	1786
ENSAOCG00000014260	765	609	515	515	677	761	556	775	774	476	604	675	738	722	578	594	628	1125
ENSAOCG00000011885	210	208	220	153	195	233	169	244	209	157	164	199	156	190	172	173	149	300
ENSAOCG00000011872	265	167	126	183	202	241	234	281	294	165	198	332	449	395	336	330	294	650
ENSAOCG00000011752	0	0	0	0	0	0	0	0	0	0	0	0	0	0	0	0	0	0
ENSAOCG00000011730	806	531	584	548	675	584	583	758	733	509	525	634	603	623	532	552	571	925
ENSAOCG00000011708	200	96	114	100	121	61	214	233	163	115	181	195	374	256	270	215	265	278
ENSAOCG00000011688	229	192	190	171	195	186	182	215	207	126	166	187	155	167	133	188	152	230
ENSAOCG00000011675	8624	5251	5581	5842	6036	5065	9591	12491	7432	6034	7271	8949	9837	8539	7044	8637	7243	10837
ENSAOCG00000011656	31188	19665	23013	19646	22977	21159	22051	30353	23854	16867	20831	24559	18673	17820	14627	19726	15457	25065
ENSAOCG00000011632	828	580	543	511	721	766	708	815	768	537	587	744	790	731	681	670	667	1054
ENSAOCG00000011582	1678	1209	1414	1340	1314	1324	953	1328	1012	819	914	1360	1027	1016	902	1099	1020	1539
ENSAOCG00000011555	20	9	8	7	9	14	8	17	5	5	5	6	2	2	8	7	1	8
ENSAOCG00000000719	6	3	7	3	9	3	6	3	6	5	8	4	10	2	9	6	5	9
ENSAOCG00000011440	661	467	541	486	561	583	499	626	574	428	431	646	567	540	495	570	479	930
ENSAOCG00000000699	259	200	109	133	159	121	327	425	386	271	274	191	251	306	203	244	259	387
ENSAOCG00000011007	58	40	38	32	39	39	56	72	53	51	44	43	60	65	53	45	30	61
ENSAOCG00000010998	117	101	80	88	100	81	144	183	146	103	117	137	156	147	124	104	151	242
ENSAOCG00000010991	267	171	183	146	174	105	163	234	172	121	167	169	63	77	74	117	64	116
ENSAOCG00000000693	671	444	526	424	588	449	617	738	620	415	469	614	453	387	371	483	436	624
ENSAOCG00000010914	245	146	206	169	170	172	199	272	330	292	270	325	284	395	275	342	361	672
ENSAOCG00000010616	64	50	71	48	56	59	43	91	51	56	27	47	63	67	70	61	84	133
ENSAOCG00000010593	2420	1713	1947	1544	1804	1274	1835	2093	2056	1353	1545	1994	1257	1291	1206	1686	1025	1926
ENSAOCG00000010576	773	585	567	622	644	692	577	719	646	466	566	685	503	531	520	595	449	860
ENSAOCG00000010546	306	185	49	254	293	274	66	80	38	48	56	63	67	79	63	92	79	206
ENSAOCG00000010516	1142	739	765	709	856	736	967	1172	964	784	788	928	973	915	801	879	812	1467
ENSAOCG00000010485	777	490	514	471	635	460	687	813	697	520	597	765	758	808	752	780	659	1155
ENSAOCG00000000648	509	429	448	434	499	493	394	502	520	365	399	464	466	483	459	427	494	835
ENSAOCG00000010348	9	6	7	8	17	6	6	21	14	15	12	23	17	11	13	9	15	11
ENSAOCG00000010340	226	120	146	113	140	110	249	350	200	138	235	212	476	404	336	247	322	400
ENSAOCG00000010307	493	231	178	284	304	284	430	441	394	279	337	389	414	399	303	483	329	524
ENSAOCG00000002653	687	529	561	442	607	639	524	730	553	406	497	654	520	521	388	452	401	731
ENSAOCG00000002262	75	66	55	61	75	88	69	79	94	61	54	67	59	85	52	69	43	113
ENSAOCG00000010186	0	0	0	0	0	0	0	0	0	0	0	0	0	0	0	0	0	0
ENSAOCG00000020819	1	2	1	3	3	1	0	0	0	0	1	3	0	1	1	1	1	1
ENSAOCG00000020781	1365	926	728	869	1189	760	706	906	902	638	671	953	838	726	649	960	640	1150
ENSAOCG00000001533	754	538	510	566	638	742	541	691	591	452	467	607	585	576	499	582	515	851
ENSAOCG00000020613	3	2	3	1	4	4	2	8	6	3	6	6	1	5	1	1	1	11
ENSAOCG00000001520	791	556	599	480	636	689	604	859	751	478	530	762	797	677	701	780	728	1096
ENSAOCG00000020496	598	521	526	461	582	552	426	559	467	392	407	542	672	745	589	454	546	873
ENSAOCG00000020368	346	278	269	238	411	286	330	448	340	246	347	423	220	213	339	426	272	476
ENSAOCG00000020007	2664	1606	1870	1905	2035	1912	2475	3370	2105	1611	1872	2664	2224	2313	1911	2233	1981	3191
ENSAOCG00000001472	391	334	342	283	370	320	296	430	399	279	295	376	342	324	320	332	270	536
ENSAOCG00000019907	524	282	449	328	477	451	360	493	507	327	323	460	293	265	232	319	267	488
ENSAOCG00000019883	327	283	179	148	165	131	61	219	105	180	152	287	140	239	117	68	67	212
ENSAOCG00000019867	275	229	191	190	222	260	165	230	212	136	125	219	102	134	114	162	129	202
ENSAOCG00000019852	1409	1031	1201	990	1198	1147	1012	1262	1272	895	955	1243	1173	1171	1053	1023	1056	1838
ENSAOCG00000019831	2629	1937	1943	2033	2249	2410	2046	2634	1962	1377	1763	2200	2043	1822	1580	1834	1592	2735
ENSAOCG00000001457	199	186	158	177	173	169	183	212	194	142	148	183	134	178	140	155	142	206
ENSAOCG00000001447	478	339	355	300	370	272	344	439	341	277	316	395	489	411	335	367	372	550
ENSAOCG00000019733	2791	2197	2234	2186	2686	2807	1619	2681	2332	1578	1885	2859	1424	1305	1098	1888	1273	2755
ENSAOCG00000019596	404	346	316	281	380	358	248	321	277	174	245	340	238	268	206	241	251	424
ENSAOCG00000019521	177	90	99	68	107	72	140	150	131	98	104	91	96	134	101	120	108	187
ENSAOCG00000019485	529	435	381	392	483	540	334	435	412	288	337	391	417	392	367	381	359	638
ENSAOCG00000019467	555	402	352	389	450	490	364	519	428	278	305	423	455	444	437	628	362	727
ENSAOCG00000019456	249	182	180	211	229	160	242	328	240	203	216	275	243	265	212	242	225	355
ENSAOCG00000019426	318	307	249	245	273	379	147	200	163	138	185	233	235	225	195	190	200	280
ENSAOCG00000019365	1570	1027	1401	1163	1368	1100	1526	2008	1730	1356	1383	1711	1985	1917	1820	1693	2030	2867
ENSAOCG00000019339	1945	1417	1255	1313	1607	1293	1442	1825	1630	1227	1337	1560	1213	1435	1234	1481	1208	2099
ENSAOCG00000001390	668	374	471	500	540	497	443	652	522	323	422	511	506	484	400	436	415	704
ENSAOCG00000019255	37	30	30	33	26	39	20	30	39	12	27	19	18	28	32	23	24	44
ENSAOCG00000019239	2611	1651	1526	1603	2065	2120	2250	3020	2496	1721	2140	2235	2487	2305	2013	2127	2210	3134
ENSAOCG00000001374	170	153	99	135	154	136	110	137	101	74	98	108	81	115	73	132	85	161
ENSAOCG00000019103	234	191	177	167	275	224	181	272	208	175	160	232	184	194	143	243	200	294
ENSAOCG00000019051	108	72	68	58	81	69	120	184	132	91	118	70	107	116	101	96	107	170
ENSAOCG00000019043	7	11	4	5	3	8	7	6	12	4	8	6	8	8	8	9	4	14
ENSAOCG00000019036	22	12	9	7	17	26	22	19	15	13	9	9	11	12	10	18	16	39
ENSAOCG00000019025	125	79	78	78	102	57	101	142	111	76	89	125	73	95	72	84	67	116
ENSAOCG00000018926	202	211	129	107	178	109	154	182	163	128	181	197	126	129	128	164	124	267
ENSAOCG00000018498	5263	3419	2941	3949	4604	3849	4854	6148	5370	5611	5141	5848	9450	10470	7872	7726	9016	15445
ENSAOCG00000018404	183	173	192	145	164	159	141	199	212	143	143	213	142	171	131	178	167	254
ENSAOCG00000018354	398	283	280	190	351	393	295	374	335	262	277	297	317	302	299	324	301	458
ENSAOCG00000018315	542	481	487	376	495	434	377	540	549	368	368	549	429	470	406	393	375	769
ENSAOCG00000018171	1756	1228	897	1031	1277	1022	1293	1633	1367	857	1095	1418	973	1032	877	1281	805	1563
ENSAOCG00000018053	340	291	221	241	282	245	299	303	364	293	231	299	221	341	259	316	198	455
ENSAOCG00000001264	0	0	0	0	0	0	0	0	0	0	0	0	0	0	0	0	0	0
ENSAOCG00000001262	0	0	0	0	0	0	0	0	0	0	0	0	0	0	0	0	0	0
ENSAOCG00000017934	0	0	0	0	0	0	0	0	0	0	0	0	0	0	0	0	0	0
ENSAOCG00000001261	0	0	0	0	0	0	0	0	0	0	0	0	0	0	0	0	0	0
ENSAOCG00000017927	0	0	0	0	0	0	0	0	0	0	0	0	0	0	0	0	0	0
ENSAOCG00000017910	12	10	8	2	6	7	13	10	13	4	6	8	9	17	15	10	13	40
ENSAOCG00000017880	100	22	22	23	28	24	25	36	36	49	28	72	79	35	49	26	60	97
ENSAOCG00000017861	44	38	35	25	27	26	34	50	37	38	28	37	52	50	48	31	39	68
ENSAOCG00000017852	1	3	4	2	2	2	0	0	3	1	1	3	4	1	1	0	0	0
ENSAOCG00000010170	9853	7529	7746	6450	8235	8153	6462	9292	5970	5421	5502	6606	2595	3094	2922	5402	3254	6255
ENSAOCG00000010091	62	31	32	21	35	17	43	77	39	41	46	31	62	54	36	60	55	76
ENSAOCG00000010070	837	699	619	507	651	619	652	870	777	561	678	706	727	684	621	740	611	1049
ENSAOCG00000009899	14	14	10	12	16	22	16	24	19	29	7	26	13	11	15	13	17	18
ENSAOCG00000009881	46	25	21	19	29	17	39	49	46	21	29	27	33	42	55	42	30	64
ENSAOCG00000009872	297	235	245	187	249	173	294	350	315	224	215	275	278	278	243	241	206	434
ENSAOCG00000009830	242	170	178	167	197	222	189	207	216	143	180	199	227	215	169	146	157	278
ENSAOCG00000009797	751	683	551	502	684	495	499	697	607	489	517	606	635	625	480	538	514	844
ENSAOCG00000009754	531	370	381	282	430	377	397	519	440	315	342	405	420	481	395	417	382	615
ENSAOCG00000009722	654	533	533	366	552	421	533	683	572	397	460	599	509	564	462	503	474	786
ENSAOCG00000009612	512	376	400	349	409	551	398	492	422	307	370	425	514	562	450	485	432	678
ENSAOCG00000002007	426	354	307	305	334	299	322	411	378	249	301	325	378	418	385	338	313	571
ENSAOCG00000009558	319	202	206	235	261	238	196	209	254	155	169	249	224	267	167	238	202	352
ENSAOCG00000009542	2716	1821	2411	2072	2073	1737	2005	2715	1883	1206	1557	2139	1246	1255	1038	1568	1050	1941
ENSAOCG00000009510	3	2	2	3	2	5	1	2	3	2	1	8	4	0	0	3	0	4
ENSAOCG00000009497	554	356	476	357	379	326	415	451	406	277	349	424	231	228	200	295	186	345
ENSAOCG00000009444	1257	1000	1132	819	1038	908	941	1308	1049	782	819	1132	777	817	717	941	725	1295
ENSAOCG00000002814	0	0	0	0	0	0	0	0	0	0	0	0	0	0	0	0	0	0
ENSAOCG00000009385	734	534	561	511	589	613	727	904	841	521	745	737	829	796	687	778	756	1148
ENSAOCG00000009333	1394	1147	1111	1125	1362	1226	986	1319	1284	883	1004	1383	921	1070	875	1030	856	1644
ENSAOCG00000009134	532	351	405	338	442	318	440	434	380	264	326	417	296	279	264	401	248	456
ENSAOCG00000000557	46	36	29	22	37	24	28	51	25	27	24	34	31	33	16	25	15	42
ENSAOCG00000009064	423	334	269	245	355	250	540	605	586	376	471	419	499	508	409	452	365	658
ENSAOCG00000008898	210	187	167	183	215	184	139	212	209	149	143	214	146	181	138	196	144	282
ENSAOCG00000008831	105	86	79	85	95	105	76	90	94	67	70	86	79	88	61	91	68	117
ENSAOCG00000002282	1	0	0	0	0	0	0	0	1	0	0	0	0	0	0	0	0	0
ENSAOCG00000008788	3844	2709	2832	2583	2919	2576	3266	4438	3725	2397	2621	3417	2589	2706	2470	2597	2455	4286
ENSAOCG00000008765	80	59	55	48	62	57	50	74	58	40	45	50	41	63	50	58	34	87
ENSAOCG00000008741	648	446	452	395	510	437	694	918	656	489	537	748	816	657	569	715	579	966
ENSAOCG00000008687	4778	2628	3201	2911	3110	2816	3368	4269	3671	2320	2717	3393	2749	2555	2457	3069	2667	4381
ENSAOCG00000000504	13	6	7	5	3	7	12	24	16	6	13	17	31	26	25	17	26	46
ENSAOCG00000008642	129	117	142	85	137	189	80	121	133	90	87	103	86	71	75	58	61	120
ENSAOCG00000001968	179	109	108	103	155	84	290	284	334	272	307	338	959	731	733	550	692	1018
ENSAOCG00000008598	927	727	638	876	823	863	891	1114	956	703	735	1088	722	781	737	913	729	1286
ENSAOCG00000008569	864	582	710	626	740	553	719	881	743	585	655	821	599	571	482	631	531	828
ENSAOCG00000008556	2438	1464	1794	1637	1751	1530	1564	2059	1716	1176	1431	1748	1098	1162	1079	1499	996	1700
ENSAOCG00000008495	1023	699	704	644	846	695	683	852	773	570	605	822	539	591	480	669	516	873
ENSAOCG00000008471	1	0	1	0	0	0	0	0	0	0	0	0	0	0	0	0	0	0
ENSAOCG00000008450	679	504	488	478	596	527	673	762	807	513	515	648	743	759	645	591	603	1102
ENSAOCG00000008413	114	98	93	69	117	61	86	114	79	55	73	98	111	87	84	114	68	161
ENSAOCG00000008345	604	332	339	424	433	376	637	726	506	532	481	710	1299	1187	959	625	893	1350
ENSAOCG00000008329	97	59	64	45	86	64	81	108	94	70	67	75	107	97	89	71	89	145
ENSAOCG00000008284	446	263	253	223	298	190	353	405	331	209	238	292	143	154	147	220	122	220
ENSAOCG00000008260	440	328	359	246	375	307	353	474	386	270	310	427	293	273	327	306	285	513
ENSAOCG00000000476	795	443	436	495	511	464	621	763	494	443	395	618	379	378	305	483	328	660
ENSAOCG00000008200	188	125	135	138	120	118	151	219	172	112	129	171	108	95	73	151	104	214
ENSAOCG00000008180	129	101	121	74	120	95	136	218	147	83	115	183	184	134	125	158	127	197
ENSAOCG00000008166	20	19	14	9	19	12	22	16	12	3	11	20	9	5	1	9	4	10
ENSAOCG00000008151	5	10	11	2	9	6	9	7	5	3	3	6	1	4	1	3	1	5
ENSAOCG00000008135	1173	813	899	961	1120	1306	955	1311	921	694	810	953	1390	1224	1036	946	1089	1540
ENSAOCG00000008056	582	359	410	323	428	348	486	612	428	309	339	431	264	292	250	344	278	464
ENSAOCG00000001858	3	4	1	1	2	1	1	4	3	2	1	1	3	0	0	0	1	7
ENSAOCG00000008027	25	21	33	17	24	17	16	33	32	18	17	34	19	26	27	27	15	42
ENSAOCG00000008014	182	181	180	135	209	156	141	199	193	135	159	194	118	155	103	117	113	219
ENSAOCG00000007982	607	484	445	472	562	430	596	749	613	471	545	621	678	677	599	588	570	965
ENSAOCG00000007964	0	1	0	0	0	1	1	0	0	0	0	0	0	1	0	1	0	1
ENSAOCG00000007925	172	138	180	145	180	162	110	134	115	110	126	159	123	115	110	135	95	199
ENSAOCG00000000445	5901	2399	2748	4676	5884	6803	3872	4980	3973	2764	3056	6016	4585	4674	3948	3546	4815	6124
ENSAOCG00000007858	1314	817	1035	1021	1010	882	1369	1552	1479	1246	982	1484	2585	2200	1943	2027	2079	3418
ENSAOCG00000000438	2637	1887	1997	1986	2296	1986	2068	2710	2206	1710	1956	2292	2050	2062	1837	2433	1726	2995
ENSAOCG00000007726	1297	958	1128	895	1065	857	984	1338	1160	832	839	1216	832	914	673	995	738	1285
ENSAOCG00000007710	366	288	242	350	378	419	301	342	365	243	271	312	339	347	249	346	286	453
ENSAOCG00000007684	299	196	174	165	250	252	192	239	286	139	167	188	277	267	199	252	215	356
ENSAOCG00000002164	305	167	187	350	243	403	322	414	244	191	285	387	558	410	320	374	347	573
ENSAOCG00000007525	12	19	5	8	11	8	9	15	7	10	6	10	5	6	2	6	5	5
ENSAOCG00000002476	11	10	9	4	9	5	8	8	5	11	8	10	2	1	5	10	6	6
ENSAOCG00000007504	407	308	289	281	368	401	324	428	352	253	282	299	289	310	219	325	235	368
ENSAOCG00000007493	419	263	285	228	322	234	286	417	338	220	231	333	181	194	130	214	158	275
ENSAOCG00000007473	378	264	254	204	298	151	275	348	243	151	214	257	254	237	196	240	208	356
ENSAOCG00000007428	0	0	0	0	0	0	0	0	0	0	0	0	0	0	0	0	0	0
ENSAOCG00000007405	220	173	159	127	164	146	202	259	167	160	172	199	228	229	166	188	162	276
ENSAOCG00000007391	291	273	210	204	275	229	219	373	243	233	242	313	355	339	329	323	284	531
ENSAOCG00000007333	158	127	97	101	127	93	158	195	155	122	146	140	340	327	247	191	230	327
ENSAOCG00000007304	118	83	82	55	90	81	77	80	92	62	63	67	81	98	80	67	65	101
ENSAOCG00000002325	21049	12986	14652	12599	13924	13919	13118	20796	16437	10378	11746	13934	11039	12435	8913	14245	9234	14750
ENSAOCG00000007253	6	9	6	3	2	8	8	7	2	3	1	3	1	1	1	5	1	1
ENSAOCG00000002302	4192	2822	3154	2962	3628	2904	4030	5008	4516	3467	3568	4427	4601	4792	4325	4440	4612	7143
ENSAOCG00000007208	740	551	453	477	588	486	533	658	661	432	528	654	1196	1212	1000	860	929	1613
ENSAOCG00000000380	122	79	83	54	87	80	60	76	80	34	54	87	58	45	34	69	31	59
ENSAOCG00000002397	1289	821	835	828	1016	935	1168	1442	1296	968	1000	1466	742	876	691	1289	867	1655
ENSAOCG00000007080	496	384	391	269	467	331	361	426	339	268	238	464	200	202	185	226	190	352
ENSAOCG00000007017	536	362	239	349	361	391	393	450	555	326	371	498	760	774	593	614	646	1009
ENSAOCG00000005451	2390	1657	1843	1568	2159	1587	2125	2527	2387	1858	1947	2566	1535	1894	1470	2146	1809	2926
ENSAOCG00000005427	68	82	76	39	49	62	56	87	77	59	69	55	54	67	65	72	54	119
ENSAOCG00000005373	329	255	239	201	282	227	305	385	344	216	234	321	312	375	256	293	277	440
ENSAOCG00000005160	2	2	3	0	0	0	13	1	14	11	8	13	70	84	94	34	90	218
ENSAOCG00000005132	6	3	1	1	7	2	2	5	8	0	2	1	3	2	1	0	3	8
ENSAOCG00000005073	682	409	470	447	464	383	543	767	590	417	487	597	608	628	561	546	526	865
ENSAOCG00000005026	713	648	676	496	641	541	489	686	563	459	519	642	548	535	508	526	492	832
ENSAOCG00000004900	177	122	136	126	136	84	113	157	150	129	150	140	129	131	119	136	138	228
ENSAOCG00000004838	1245	661	1334	634	820	833	501	1016	784	423	752	727	1056	1013	1105	475	1140	1335
ENSAOCG00000004810	1055	754	702	649	827	731	813	1174	1094	827	823	1109	852	884	797	965	837	1528
ENSAOCG00000004756	10	7	12	8	6	7	9	12	9	7	5	11	4	5	5	8	5	11
ENSAOCG00000004712	100	79	92	66	108	83	79	87	83	55	74	133	73	46	63	82	52	141
ENSAOCG00000004694	2692	1822	1995	1888	2228	1916	2437	2884	2596	1849	2110	2561	2434	2532	2361	2374	2194	3955
ENSAOCG00000004654	7	7	9	13	10	11	14	15	17	10	14	14	11	7	3	3	4	17
ENSAOCG00000004643	13	11	17	13	21	13	29	29	25	18	17	17	48	43	39	35	42	57
ENSAOCG00000004618	18	12	15	10	27	22	12	17	22	15	13	15	10	7	7	7	8	33
ENSAOCG00000004592	522	385	378	418	459	445	463	584	479	390	456	626	509	448	434	562	459	875
ENSAOCG00000002094	102	65	97	63	81	64	101	164	96	72	72	139	64	62	52	55	38	58
ENSAOCG00000004551	2228	1274	1669	1688	1836	1591	2116	2787	1454	1348	1699	2077	2877	2617	2100	1681	2104	3022
ENSAOCG00000004515	30	24	21	26	29	10	21	20	16	18	12	10	15	14	14	16	19	21
ENSAOCG00000004491	1066	590	724	569	754	681	806	1145	945	600	728	871	1051	1030	928	975	871	1384
ENSAOCG00000004455	2253	1960	1942	1778	2105	1914	1432	2008	1724	1277	1510	2064	1652	1664	1513	1711	1435	2631
ENSAOCG00000004346	1208	726	883	852	850	694	670	902	761	454	614	792	205	214	200	422	204	363
ENSAOCG00000004335	0	0	0	0	0	0	0	0	0	0	0	0	0	0	0	0	0	0
ENSAOCG00000004319	381	318	304	323	370	342	305	397	379	251	318	402	368	342	271	362	315	561
ENSAOCG00000004275	62	60	43	44	46	66	44	92	72	54	77	66	108	107	94	80	102	130
ENSAOCG00000004249	740	555	550	414	559	483	575	740	660	418	492	617	280	291	212	449	211	452
ENSAOCG00000004224	60	24	42	39	29	37	44	58	37	27	31	35	53	42	33	54	40	69
ENSAOCG00000004220	432	317	375	299	400	392	449	637	541	367	416	488	579	560	464	476	403	694
ENSAOCG00000004211	292	219	207	189	241	181	201	320	216	160	205	255	260	242	240	239	248	370
ENSAOCG00000004200	283	213	256	231	244	243	287	347	328	243	228	325	258	251	201	238	204	422
ENSAOCG00000012411	1	0	0	0	0	0	0	1	1	2	0	0	1	2	3	0	1	1
ENSAOCG00000012390	82	66	60	50	64	62	54	100	65	46	62	67	73	81	61	68	52	111
ENSAOCG00000012317	26	18	17	16	28	16	25	35	30	23	10	26	21	15	20	20	21	36
ENSAOCG00000012249	83	46	58	36	67	51	108	88	75	63	61	75	81	85	56	81	66	124
ENSAOCG00000000750	654	379	363	397	507	619	438	541	468	358	388	644	313	195	257	299	309	338
ENSAOCG00000012223	219	151	140	143	169	124	200	271	185	123	186	211	222	216	182	187	220	298
ENSAOCG00000012204	95	68	61	55	75	73	66	87	90	57	86	81	62	56	50	80	61	101
ENSAOCG00000012179	52	26	26	20	28	53	30	47	50	31	28	41	50	56	58	42	58	104
ENSAOCG00000012139	144	99	109	103	121	105	204	221	159	117	194	150	610	555	499	286	421	583
ENSAOCG00000000740	19	4	10	16	12	14	9	19	16	10	14	21	18	15	16	15	8	27
ENSAOCG00000011988	882	556	628	596	698	559	846	1043	742	475	676	844	1635	1374	1328	825	1098	1571
ENSAOCG00000011925	110	74	98	75	110	76	93	150	154	84	74	112	110	128	95	109	102	145
ENSAOCG00000011909	183	176	188	140	175	152	131	205	182	125	148	157	125	143	108	143	88	227
ENSAOCG00000011822	0	0	0	0	0	0	0	0	0	0	0	0	0	0	2	0	0	0
ENSAOCG00000011798	2	1	0	1	0	0	0	2	0	0	0	0	0	2	0	1	1	1
ENSAOCG00000011778	0	0	0	0	0	0	0	0	0	0	2	0	0	1	0	0	0	1
ENSAOCG00000011747	242	176	135	150	225	164	183	316	230	157	185	211	182	160	143	181	174	186
ENSAOCG00000011728	1166	748	807	702	800	735	854	1039	812	563	577	759	433	506	387	611	411	762
ENSAOCG00000011669	531	432	405	379	448	512	391	538	497	345	394	438	395	437	383	408	354	668
ENSAOCG00000011550	0	0	0	0	0	0	0	0	0	0	0	0	0	0	0	0	0	0
ENSAOCG00000011527	3	8	4	4	4	3	7	5	7	4	8	8	3	10	4	6	6	6
ENSAOCG00000011516	0	0	0	0	0	1	0	0	0	1	0	0	0	0	0	0	0	0
ENSAOCG00000011499	0	0	0	2	0	0	0	1	0	0	1	0	1	0	0	0	0	0
ENSAOCG00000011471	65	50	101	86	39	92	108	189	105	66	89	107	167	128	180	155	146	214
ENSAOCG00000011459	179	111	86	78	139	70	143	197	161	106	119	169	185	171	150	165	141	238
ENSAOCG00000011445	149	122	92	87	161	180	139	147	152	98	120	149	138	148	114	124	145	227
ENSAOCG00000011418	781	677	625	533	771	724	555	740	676	518	567	739	541	627	581	619	582	968
ENSAOCG00000011405	1	0	0	0	1	0	1	0	3	0	1	1	0	0	0	0	0	0
ENSAOCG00000011354	688	504	472	532	605	580	585	700	572	446	507	678	604	658	592	659	528	994
ENSAOCG00000011142	96	111	77	46	99	99	96	115	88	70	99	97	74	92	84	91	85	130
ENSAOCG00000011071	2870	1701	1759	1865	2221	1361	3034	4393	2825	2492	3304	4129	4327	3874	2890	3163	3065	4771
ENSAOCG00000010982	202	184	159	135	156	132	196	224	203	155	152	234	188	193	173	207	187	276
ENSAOCG00000010966	68	61	49	45	66	55	81	101	82	74	60	76	71	72	63	56	53	112
ENSAOCG00000010890	303	258	278	145	256	176	214	260	264	175	197	247	167	204	138	192	173	280
ENSAOCG00000010831	700	619	594	566	700	555	446	544	549	451	381	636	358	421	418	439	359	788
ENSAOCG00000010717	0	0	0	0	0	0	0	0	0	0	0	0	0	0	0	0	0	0
ENSAOCG00000010705	30	26	19	17	25	20	18	26	22	16	22	17	12	16	17	11	14	29
ENSAOCG00000010644	13	12	13	9	16	15	20	16	22	20	8	8	23	25	21	14	17	53
ENSAOCG00000010629	417	342	295	255	339	355	271	378	304	253	255	350	236	295	251	295	227	444
ENSAOCG00000010555	63	58	73	54	63	75	50	62	58	35	34	44	39	56	39	59	53	75
ENSAOCG00000010539	800	491	550	542	654	645	739	916	693	536	668	863	753	713	588	733	545	962
ENSAOCG00000010509	1375	1266	1259	910	1511	1212	1147	1597	1266	988	1025	1584	1442	1332	1384	1256	1348	2087
ENSAOCG00000010463	45	28	28	18	39	21	40	50	24	17	25	31	41	35	42	35	28	63
ENSAOCG00000010449	3125	1849	2287	2164	2757	1885	3170	4473	2663	2473	2961	4544	3161	3155	2232	2913	2482	4932
ENSAOCG00000010414	1904	1383	1563	1087	1443	1057	1447	1906	1634	1064	1268	1714	1062	992	883	1291	872	1523
ENSAOCG00000010349	224	167	183	106	172	99	189	264	209	128	146	164	115	105	105	149	102	170
ENSAOCG00000010337	1830	1413	1577	1454	1523	1391	1384	1659	1536	1106	1195	1608	1625	1461	1332	1366	1169	2237
ENSAOCG00000010291	0	0	0	0	0	0	0	0	0	0	0	0	0	0	0	0	0	0
ENSAOCG00000010266	1703	1106	841	885	1217	1009	1256	1628	1383	1216	1185	1524	1572	1546	1330	1601	1335	2204
ENSAOCG00000010188	18	10	13	13	13	6	6	6	6	4	10	9	11	17	20	14	13	23
ENSAOCG00000000621	443	401	334	336	438	408	346	392	391	310	360	446	367	379	389	357	468	657
ENSAOCG00000009297	0	0	0	0	0	0	0	0	0	0	0	0	0	0	0	0	0	1
ENSAOCG00000009268	669	462	506	392	544	425	437	645	592	436	439	576	447	476	438	403	380	717
ENSAOCG00000009243	386	284	275	233	272	216	337	388	338	239	257	325	209	227	188	289	208	380
ENSAOCG00000002166	617	274	482	371	290	430	929	1411	1201	742	683	842	454	575	603	397	474	927
ENSAOCG00000009213	1166	877	1100	759	1044	1126	738	1343	937	536	876	981	703	721	572	634	584	825
ENSAOCG00000002306	0	0	0	0	0	0	0	0	0	0	0	0	1	0	0	0	0	0
ENSAOCG00000000554	0	3	1	0	0	0	2	0	3	1	1	0	5	6	1	0	1	1
ENSAOCG00000008098	4121	526	706	630	2957	861	587	1049	757	1627	693	495	481	553	425	441	1713	624
ENSAOCG00000007676	385	255	418	168	269	106	176	278	640	312	380	203	194	239	134	114	207	250
ENSAOCG00000007667	201	136	238	92	192	82	158	281	535	201	381	159	172	175	136	120	185	190
ENSAOCG00000007652	107	78	93	68	90	68	119	160	133	103	127	128	156	165	122	115	108	220
ENSAOCG00000007640	34	24	29	25	23	39	19	32	26	28	21	13	32	38	38	17	40	60
ENSAOCG00000007627	585	435	434	354	449	371	534	666	501	328	374	450	389	424	340	471	368	573
ENSAOCG00000000417	1197	792	832	853	954	767	928	1071	1011	712	769	903	425	459	374	784	344	627
ENSAOCG00000007545	3253	2656	3410	2128	4091	3348	1455	4163	2977	1413	1976	2575	36	75	35	485	109	284
ENSAOCG00000007427	0	1	0	0	1	0	0	0	1	0	0	0	1	0	0	0	0	0
ENSAOCG00000001679	165	137	128	124	121	87	97	141	127	83	125	126	93	123	86	110	114	175
ENSAOCG00000023311	188	143	120	135	151	80	156	193	154	120	146	185	92	111	75	121	68	128
ENSAOCG00000023295	216	128	112	96	147	146	171	256	211	152	138	166	177	213	155	215	153	310
ENSAOCG00000023285	672	533	614	553	524	516	509	602	548	364	440	586	397	429	358	478	334	612
ENSAOCG00000023264	857	635	571	682	736	541	515	740	609	473	515	680	516	538	482	611	426	751
ENSAOCG00000001676	9	7	10	3	12	2	12	13	5	6	4	12	5	8	2	0	2	19
ENSAOCG00000023113	352	278	247	223	302	227	360	457	481	332	308	417	345	344	297	316	339	526
ENSAOCG00000001667	1422	979	1240	981	1189	1027	1306	2138	1918	1308	1354	1491	2002	1896	1345	1370	1640	2366
ENSAOCG00000023064	569	459	468	381	550	458	437	615	493	423	450	548	449	469	450	526	436	818
ENSAOCG00000022998	1776	974	1083	1003	1158	885	1779	2248	1515	1171	1391	1692	2333	2286	1913	1674	1866	2839
ENSAOCG00000022989	201	141	121	118	157	187	139	201	149	129	127	154	242	231	177	147	174	214
ENSAOCG00000022968	130	83	92	84	110	75	127	155	130	95	112	134	90	97	82	99	92	122
ENSAOCG00000022958	63	48	31	27	50	35	39	54	36	45	39	48	47	41	32	36	25	49
ENSAOCG00000022946	105	49	37	57	58	36	53	71	26	23	24	48	20	45	28	28	29	48
ENSAOCG00000022932	220	178	122	141	170	119	113	160	108	91	79	148	67	103	60	107	72	143
ENSAOCG00000001653	45	21	21	24	27	31	20	27	22	18	10	21	9	20	15	21	10	24
ENSAOCG00000022892	40	31	33	19	29	31	17	33	27	28	31	30	17	18	10	25	13	31
ENSAOCG00000022865	360	293	272	239	302	332	312	408	370	263	286	370	352	297	325	317	340	554
ENSAOCG00000022759	65	58	48	28	71	43	63	80	46	49	67	70	123	137	97	58	91	140
ENSAOCG00000022740	181	149	111	144	161	196	173	258	168	154	151	210	248	233	176	188	157	286
ENSAOCG00000022714	2	1	2	1	0	0	3	1	2	0	4	3	1	2	6	0	1	0
ENSAOCG00000022706	3075	1980	2157	2078	2181	1988	2742	3547	3010	2224	2243	2628	2752	3233	2386	2707	2772	3976
ENSAOCG00000022689	83	76	81	39	67	73	68	60	67	54	55	65	58	71	41	60	27	88
ENSAOCG00000022641	20	19	15	9	20	14	17	12	6	8	19	13	3	0	2	3	1	6
ENSAOCG00000022509	3679	2483	2452	2741	3170	2601	4105	5340	4489	4607	4472	4700	6853	7263	5915	5513	6772	10567
ENSAOCG00000022463	58	56	49	42	45	45	59	81	82	48	60	81	53	38	61	50	35	98
ENSAOCG00000022433	170	139	87	81	132	113	149	195	168	126	122	132	124	147	123	137	117	178
ENSAOCG00000022391	868	674	657	561	737	626	764	1017	875	581	667	894	847	847	717	801	673	1116
ENSAOCG00000022299	0	0	0	0	0	0	0	0	0	0	0	0	0	0	0	0	0	0
ENSAOCG00000022286	263	244	216	166	236	161	220	289	250	215	203	250	299	265	282	253	276	429
ENSAOCG00000002467	871	592	576	610	765	709	766	931	889	596	669	800	913	776	864	999	817	1350
ENSAOCG00000022255	215	132	152	120	166	85	126	144	136	69	98	154	66	91	86	80	66	99
ENSAOCG00000022237	488	384	358	276	436	442	397	444	405	279	374	466	421	398	319	396	290	535
ENSAOCG00000022208	2947	1961	2100	2179	2212	2015	2491	2980	2575	1894	2116	2799	2836	2695	2377	2629	2398	3872
ENSAOCG00000022180	437	292	321	325	384	313	339	397	360	299	279	344	342	315	306	264	250	443
ENSAOCG00000022134	1809	1188	1360	1362	1580	1466	1295	1655	1610	1161	1215	1720	2228	2136	1910	1787	2113	3441
ENSAOCG00000022006	0	0	0	0	0	0	0	0	0	0	0	0	0	0	0	0	0	0
ENSAOCG00000021991	382	268	195	235	194	191	311	306	264	237	202	332	212	258	222	381	275	480
ENSAOCG00000021925	981	827	747	720	834	953	887	975	1039	741	752	983	704	874	867	819	689	1463
ENSAOCG00000021865	650	467	588	446	548	485	418	511	453	345	378	498	411	381	407	409	369	642
ENSAOCG00000021837	2179	1571	1979	1493	2134	1755	1435	1956	1597	1033	1193	1768	1103	1067	1030	1221	1010	1774
ENSAOCG00000001957	395	227	266	227	370	230	399	514	340	265	313	429	359	329	314	397	318	516
ENSAOCG00000021785	1	5	9	5	3	3	4	4	7	5	5	6	3	2	5	2	3	8
ENSAOCG00000021765	1016	722	540	595	814	760	780	1008	1058	662	757	902	827	809	603	784	632	1167
ENSAOCG00000002688	1	3	0	2	0	3	0	1	1	0	1	1	0	5	1	2	4	1
ENSAOCG00000016470	0	0	0	0	0	0	0	0	0	0	0	0	0	0	0	0	0	0
ENSAOCG00000016454	0	1	0	0	0	0	0	0	0	0	0	0	0	0	0	0	0	0
ENSAOCG00000016446	0	1	2	0	0	0	0	0	0	0	0	0	0	0	0	0	1	0
ENSAOCG00000002710	0	0	0	0	0	0	0	0	0	0	0	0	0	0	0	0	0	0
ENSAOCG00000016411	0	0	0	0	0	0	0	0	0	0	0	0	0	0	0	1	0	0
ENSAOCG00000016391	458	359	328	243	379	297	399	502	463	313	284	378	337	370	321	326	292	610
ENSAOCG00000016359	137	101	108	118	115	104	101	141	131	107	88	143	151	130	120	102	110	206
ENSAOCG00000016321	402	304	310	248	332	343	323	483	479	380	321	385	471	459	375	385	356	652
ENSAOCG00000002390	672	432	494	499	536	459	729	753	838	779	743	838	1560	1658	1489	1269	1516	2507
ENSAOCG00000001120	90	78	69	53	95	68	23	35	26	28	37	37	12	23	29	24	15	35
ENSAOCG00000016296	32	26	23	6	33	14	6	13	9	2	12	8	6	10	0	8	3	11
ENSAOCG00000016277	175	151	141	127	141	131	137	199	110	91	108	154	78	124	132	95	110	184
ENSAOCG00000016248	838	680	651	571	778	809	556	710	664	527	526	667	600	628	629	596	566	1047
ENSAOCG00000016199	127	149	99	88	126	99	89	120	98	79	79	79	58	60	53	85	57	111
ENSAOCG00000002152	153	89	115	93	127	100	179	253	163	148	157	163	302	263	229	108	233	295
ENSAOCG00000016135	11	7	2	7	6	3	11	8	11	11	11	13	10	13	10	12	9	9
ENSAOCG00000016117	237	176	153	127	187	207	145	207	196	145	148	190	175	176	166	138	118	268
ENSAOCG00000016075	1949	1369	1515	1324	1577	1002	645	779	670	491	563	1494	674	592	690	875	621	1070
ENSAOCG00000016011	8	7	14	11	11	9	28	24	20	17	11	17	13	10	9	9	7	17
ENSAOCG00000015950	636	443	498	458	494	395	464	587	471	332	398	501	334	319	265	365	263	441
ENSAOCG00000015905	635	392	387	442	449	500	393	570	418	298	361	470	353	405	369	369	353	555
ENSAOCG00000015844	3619	2619	2593	2503	2962	2638	2928	3575	3488	2452	2686	3177	3418	3610	3148	3127	3064	5359
ENSAOCG00000015738	112	102	102	54	114	81	111	139	124	117	111	113	164	165	139	146	136	236
ENSAOCG00000015702	8	5	3	0	3	3	4	3	2	2	5	0	2	8	3	2	10	2
ENSAOCG00000015677	122	87	101	76	99	106	86	142	112	72	91	128	104	95	88	91	62	161
ENSAOCG00000015649	216	166	137	162	186	185	254	319	278	173	183	270	202	217	226	262	237	420
ENSAOCG00000015638	116	90	74	64	84	76	119	153	124	88	77	111	100	98	82	118	99	142
ENSAOCG00000015629	252	158	148	171	188	162	233	265	209	158	194	230	192	187	168	195	173	252
ENSAOCG00000015603	151	135	112	162	191	139	79	122	151	114	111	111	128	133	101	87	76	186
ENSAOCG00000015574	623	384	439	440	445	365	432	537	542	324	367	465	280	316	217	388	249	408
ENSAOCG00000001076	1	0	0	0	0	0	0	0	1	0	0	0	0	0	0	0	0	0
ENSAOCG00000015541	0	0	0	0	0	0	0	0	0	0	0	0	0	0	0	0	0	0
ENSAOCG00000018135	754	424	501	472	597	506	811	1023	676	514	630	811	889	739	674	759	670	1089
ENSAOCG00000018112	536	312	332	321	381	359	399	445	414	302	299	412	426	367	263	387	319	472
ENSAOCG00000018004	451	336	375	256	367	230	391	498	390	251	330	410	273	282	202	300	209	357
ENSAOCG00000017994	95	81	77	66	86	74	85	94	93	58	71	58	96	77	58	65	75	113
ENSAOCG00000017958	890	569	682	598	690	567	668	722	683	492	603	765	413	424	341	589	349	675
ENSAOCG00000017886	34	19	17	30	28	15	42	44	41	33	44	49	26	39	25	26	28	58
ENSAOCG00000017877	1986	1200	1292	1313	1427	1247	1664	1886	1726	1187	1145	1530	1089	998	858	1299	872	1541
ENSAOCG00000017846	584	444	478	376	452	379	471	578	507	408	401	529	406	430	340	450	337	576
ENSAOCG00000017814	844	520	414	502	555	436	646	848	767	469	536	814	711	653	575	645	444	988
ENSAOCG00000017804	126	129	111	82	126	113	80	109	116	98	102	116	61	94	88	99	64	178
ENSAOCG00000017747	98	66	51	49	81	88	89	81	104	78	76	81	284	205	248	123	188	287
ENSAOCG00000017704	4609	2934	3705	2764	3331	2376	3240	4318	3677	2296	2848	3471	2556	3047	2781	3156	2535	4524
ENSAOCG00000017664	148	160	133	124	137	128	101	122	139	115	95	148	50	66	67	85	77	149
ENSAOCG00000017592	128	98	83	90	117	59	97	141	119	67	69	147	105	104	93	94	104	156
ENSAOCG00000017576	101	52	46	54	79	50	56	55	41	31	43	58	39	57	26	33	28	46
ENSAOCG00000017508	7	0	3	1	3	1	6	1	3	1	2	3	2	3	1	1	0	3
ENSAOCG00000017501	48	37	26	14	46	29	34	43	35	28	30	35	30	27	37	31	26	62
ENSAOCG00000017473	206	139	154	78	163	88	157	276	141	142	160	191	286	249	232	143	191	276
ENSAOCG00000017466	33	29	22	36	21	12	79	71	40	84	92	113	41	58	28	59	40	51
ENSAOCG00000017436	591	425	416	448	499	564	617	844	553	380	495	629	444	471	399	407	384	543
ENSAOCG00000017418	6784	3495	4069	4418	4802	4042	5058	6809	6989	4403	5151	6853	7248	7631	6314	7748	6875	12302
ENSAOCG00000017403	99566	60350	63787	80752	67026	63986	83467	97469	110601	83338	86082	103224	106405	120105	106810	134002	118745	204318
ENSAOCG00000017364	825	559	324	736	584	525	456	634	652	370	444	553	500	493	408	509	426	725
ENSAOCG00000017358	88	64	45	63	74	52	77	132	134	90	101	121	270	184	209	176	210	322
ENSAOCG00000017314	71	61	68	46	68	83	31	37	32	22	26	43	15	18	19	29	20	44
ENSAOCG00000002572	66	66	63	38	65	79	80	89	74	40	60	58	45	78	51	63	43	91
ENSAOCG00000016926	1551	1126	1259	1087	1378	1259	1056	1429	1190	952	1025	1363	835	1034	795	1162	851	1329
ENSAOCG00000016894	2	5	7	7	9	4	8	13	15	13	14	6	16	29	29	30	21	31
ENSAOCG00000016858	19	24	14	12	31	14	15	25	16	19	17	18	8	38	23	18	17	22
ENSAOCG00000001158	641	488	372	386	481	433	452	684	572	398	423	649	524	522	451	538	416	767
ENSAOCG00000016548	219	186	157	138	175	176	132	192	157	91	105	157	151	156	119	136	126	206
ENSAOCG00000016528	624	465	450	395	606	432	573	817	546	384	499	769	944	976	754	627	629	1235
ENSAOCG00000016508	174	106	191	102	152	140	97	190	149	79	129	133	49	82	77	69	61	90
ENSAOCG00000016500	223	208	172	160	219	129	203	276	239	157	207	222	205	204	198	213	172	315
ENSAOCG00000016477	361	250	226	222	342	258	262	338	256	262	270	264	237	376	215	233	339	431
ENSAOCG00000016463	0	0	0	0	0	1	0	0	3	0	1	1	0	0	0	0	0	1
ENSAOCG00000016379	58	34	42	21	39	47	47	73	78	36	37	42	40	60	26	40	49	79
ENSAOCG00000016371	0	1	0	0	0	0	0	0	0	0	0	0	0	0	0	0	0	0
ENSAOCG00000016356	12	14	8	7	15	11	3	5	11	8	10	8	3	9	6	7	2	16
ENSAOCG00000016319	0	0	0	0	0	0	0	0	0	0	0	0	0	0	0	0	0	0
ENSAOCG00000022446	544	400	369	256	460	413	430	498	511	335	379	490	424	418	381	368	348	645
ENSAOCG00000022333	624	486	530	479	554	491	533	814	656	465	513	687	462	504	463	478	384	806
ENSAOCG00000022117	157	85	64	105	112	87	143	170	116	96	96	114	110	110	110	189	114	175
ENSAOCG00000022066	288	235	239	216	251	230	181	303	253	145	220	277	278	268	231	226	172	341
ENSAOCG00000021951	12	13	10	7	14	5	8	16	4	13	6	21	15	8	8	13	13	31
ENSAOCG00000021917	487	329	397	255	348	263	361	511	406	223	328	411	223	227	201	317	200	359
ENSAOCG00000021907	1	0	0	0	1	0	2	0	1	0	1	0	0	1	1	0	2	0
ENSAOCG00000021882	10	8	8	7	8	7	6	7	6	4	11	8	5	13	6	8	6	12
ENSAOCG00000021850	10	14	8	6	6	3	4	3	8	3	7	6	6	3	8	6	3	8
ENSAOCG00000021830	65	41	43	49	54	54	43	62	52	34	38	46	22	40	25	45	29	63
ENSAOCG00000021803	944	794	769	790	772	742	769	911	879	677	744	964	737	788	772	849	680	1352
ENSAOCG00000021730	316	181	198	209	232	123	170	259	120	93	135	161	121	126	85	131	101	161
ENSAOCG00000021687	532	466	385	383	544	518	421	551	585	384	412	545	444	467	420	487	455	809
ENSAOCG00000021630	50	42	46	41	45	29	37	67	56	36	36	65	41	36	31	30	34	75
ENSAOCG00000002671	211	144	83	128	160	146	128	133	100	106	78	111	58	85	84	87	69	100
ENSAOCG00000021457	0	0	0	0	0	0	0	0	0	0	0	0	0	0	1	0	0	0
ENSAOCG00000024056	998	688	677	615	826	675	993	1217	1004	679	760	989	1223	1098	1020	955	1010	1464
ENSAOCG00000024040	630	472	494	390	474	341	416	572	470	332	398	532	301	321	248	388	214	476
ENSAOCG00000024012	56	35	31	30	49	38	47	44	54	31	34	42	64	60	51	39	57	61
ENSAOCG00000024003	440	371	333	321	407	352	329	441	312	258	282	373	275	329	280	284	294	550
ENSAOCG00000023995	1133	747	796	778	893	954	735	1045	927	607	721	866	772	851	724	788	707	1050
ENSAOCG00000023988	572	384	402	350	417	428	370	491	507	324	353	484	412	418	425	393	376	612
ENSAOCG00000023975	0	0	0	0	0	0	0	0	0	0	0	0	0	0	0	0	0	0
ENSAOCG00000023947	1271	982	945	940	1115	1056	878	1168	1065	830	874	1313	840	839	759	970	804	1436
ENSAOCG00000023819	3012	2834	3058	2140	3237	2456	2385	3971	3521	2156	3051	3233	2836	2416	1809	2394	2558	3700
ENSAOCG00000023798	1331	783	725	702	845	877	917	1182	1163	819	806	1088	886	974	762	1049	828	1577
ENSAOCG00000023789	1431	1152	501	565	543	556	2051	2463	2223	1464	2103	2000	2670	2550	1574	3545	1734	3326
ENSAOCG00000023773	3	2	0	2	1	0	0	0	4	1	0	3	1	2	0	0	0	4
ENSAOCG00000023758	131	50	51	84	61	54	178	217	124	85	131	138	202	169	111	138	128	228
ENSAOCG00000023746	2	1	0	1	0	0	4	8	5	5	4	3	11	18	11	5	13	12
ENSAOCG00000023737	653	465	418	332	523	477	474	712	638	398	446	541	562	607	498	493	433	879
ENSAOCG00000023726	742	509	653	698	656	750	455	1033	828	604	554	806	559	432	398	560	514	940
ENSAOCG00000023714	199	134	117	123	175	186	221	276	306	210	205	229	211	207	166	238	191	331
ENSAOCG00000001714	381	321	357	278	397	300	334	460	427	278	342	409	432	395	393	410	399	716
ENSAOCG00000023672	16	19	20	8	9	9	13	39	13	16	19	17	20	25	27	34	30	42
ENSAOCG00000001707	746	373	484	432	463	420	472	647	586	385	412	556	396	517	429	469	358	588
ENSAOCG00000023660	2079	1459	1575	1521	1704	1580	1885	2378	2014	1594	1617	2035	2250	2527	2156	2117	2060	3384
ENSAOCG00000023652	198	177	156	135	205	171	186	211	215	148	164	169	314	327	306	222	339	546
ENSAOCG00000023611	1016	1074	1130	1037	1596	708	228	707	297	105	167	605	19	15	31	87	16	61
ENSAOCG00000023383	1	0	1	0	0	0	1	0	0	0	0	1	0	0	0	0	1	0
ENSAOCG00000017319	500	343	273	417	396	553	311	393	414	302	278	376	347	376	283	370	286	511
ENSAOCG00000017277	124	51	42	41	65	35	102	150	72	38	84	104	106	100	85	106	81	154
ENSAOCG00000002731	33314	21748	26116	22242	24927	21561	22799	31163	27839	17569	21791	26766	14215	13703	11084	19938	11414	20218
ENSAOCG00000017237	35	29	34	8	19	16	23	35	17	12	24	25	21	34	27	21	31	60
ENSAOCG00000017102	1	0	0	0	0	0	0	0	0	0	0	0	0	1	0	0	0	0
ENSAOCG00000017063	0	0	0	0	0	0	0	1	0	0	0	1	0	0	1	0	0	0
ENSAOCG00000017045	0	1	0	0	0	0	0	0	0	0	0	0	0	0	0	0	0	0
ENSAOCG00000017025	307	219	207	175	190	265	194	261	243	200	202	233	227	309	229	233	188	386
ENSAOCG00000016985	0	0	1	0	2	0	1	4	1	1	0	2	0	1	0	0	1	1
ENSAOCG00000016973	399	225	275	371	337	344	309	430	379	212	271	320	538	383	359	320	380	490
ENSAOCG00000016940	816	660	627	646	673	747	671	843	721	626	672	885	771	778	793	752	691	1378
ENSAOCG00000016903	198	135	157	83	128	111	150	191	198	119	155	109	238	224	207	200	159	280
ENSAOCG00000016880	16	8	10	5	8	5	10	5	12	13	5	14	2	7	4	4	2	12
ENSAOCG00000002032	97	58	70	40	51	40	64	95	74	55	58	73	44	54	35	57	34	66
ENSAOCG00000016821	359	294	459	267	247	165	255	333	254	184	187	306	328	250	310	242	239	389
ENSAOCG00000016808	262	151	171	158	205	127	188	251	195	166	169	206	170	215	214	252	165	383
ENSAOCG00000016758	673	403	427	436	469	309	591	779	609	451	525	574	821	798	717	586	717	1057
ENSAOCG00000016709	62	53	35	36	44	31	85	130	132	97	111	72	88	74	73	56	70	150
ENSAOCG00000016697	443	280	246	271	350	301	325	421	386	249	289	332	428	377	326	326	365	448
ENSAOCG00000001147	286	274	220	205	232	154	162	254	217	144	183	216	118	145	114	144	117	207
ENSAOCG00000015794	389	277	306	264	340	300	177	309	302	156	191	315	392	325	332	284	285	542
ENSAOCG00000015780	23	27	15	7	25	13	31	29	24	24	15	20	41	57	45	28	13	39
ENSAOCG00000015772	90	64	54	51	53	66	53	68	71	54	47	58	56	56	58	54	39	94
ENSAOCG00000015756	433	273	251	219	313	195	390	481	327	272	310	358	490	442	384	361	394	605
ENSAOCG00000015718	5949	2864	3752	3695	4048	4072	4598	7160	5752	4071	4759	6243	4218	4018	3538	5320	3647	6965
ENSAOCG00000015676	0	0	0	0	0	0	0	0	0	0	0	0	0	0	0	0	0	0
ENSAOCG00000002373	425	345	395	334	431	453	309	423	471	293	306	417	340	304	297	302	254	533
ENSAOCG00000015292	501	358	427	349	425	386	379	482	488	313	371	441	382	351	357	376	308	677
ENSAOCG00000015285	0	0	0	0	0	0	0	0	0	0	0	0	0	0	0	0	0	0
ENSAOCG00000015254	432	314	249	296	345	294	267	408	357	287	258	378	274	280	215	272	238	417
ENSAOCG00000024464	366	251	346	230	408	213	328	459	365	246	313	418	302	270	225	341	269	417
ENSAOCG00000024450	1833	1258	1430	1329	1502	1370	1435	1855	1487	1161	1403	1614	1465	1323	1241	1566	1187	2100
ENSAOCG00000024429	3	2	2	6	6	4	4	7	7	6	6	1	9	15	5	6	5	9
ENSAOCG00000024427	18	5	13	10	16	3	14	8	7	9	9	10	19	21	14	11	15	19
ENSAOCG00000024425	39	33	27	25	38	22	19	35	33	16	14	40	42	34	28	19	32	47
ENSAOCG00000024422	106	83	62	71	95	60	51	75	80	53	64	69	110	89	67	64	80	117
ENSAOCG00000024415	11	9	8	8	6	7	14	16	15	10	6	19	7	10	21	7	10	10
ENSAOCG00000024404	819	542	553	584	692	545	660	838	724	492	679	719	693	677	593	653	571	949
ENSAOCG00000024380	1094	798	820	922	821	787	726	1077	803	674	734	899	713	733	610	943	696	1093
ENSAOCG00000002092	880	755	825	707	840	808	839	1067	956	651	710	933	1126	1055	984	841	905	1529
ENSAOCG00000002090	303	199	227	160	223	190	229	278	242	154	160	198	194	220	182	227	179	306
ENSAOCG00000024338	0	0	0	0	0	0	0	0	0	0	0	0	0	0	0	0	0	0
ENSAOCG00000024332	0	0	0	0	0	0	0	0	0	0	0	0	0	0	0	0	0	0
ENSAOCG00000024328	0	0	0	0	0	0	0	0	0	0	0	0	0	0	0	0	0	0
ENSAOCG00000024321	1014	795	631	730	907	1013	958	1138	999	713	821	987	1316	1304	1238	991	1036	1891
ENSAOCG00000024310	661	444	512	448	554	625	591	789	550	437	455	574	334	358	250	530	291	563
ENSAOCG00000024304	250	180	152	123	234	194	196	229	235	160	163	203	233	226	190	208	193	278
ENSAOCG00000024293	42	26	43	35	35	28	35	27	43	62	26	41	7	39	28	48	25	64
ENSAOCG00000024285	554	448	340	344	471	444	486	625	464	362	407	421	452	463	304	399	370	602
ENSAOCG00000024271	223	166	152	136	212	192	256	332	182	154	210	251	322	313	270	187	233	386
ENSAOCG00000024256	9	9	10	3	8	3	7	17	15	5	13	21	7	14	7	11	8	11
ENSAOCG00000024251	122	150	103	65	127	105	58	97	106	78	89	82	51	67	46	64	45	142
ENSAOCG00000024199	336	246	258	186	287	280	277	348	282	209	241	284	231	291	196	238	236	324
ENSAOCG00000024180	18	13	6	8	12	12	6	12	10	3	12	8	13	8	9	6	6	16
ENSAOCG00000024155	92	106	99	50	91	87	56	102	69	64	73	85	42	56	47	72	48	77
ENSAOCG00000024144	11	6	10	10	8	11	11	10	13	8	9	7	12	5	5	10	15	14
ENSAOCG00000024134	575	455	453	364	554	383	516	679	542	364	474	474	439	442	380	488	314	592
ENSAOCG00000024120	368	226	290	240	311	159	316	398	278	225	238	288	271	266	172	245	217	339
ENSAOCG00000002180	784	580	590	452	714	579	708	906	840	530	693	767	659	701	658	715	618	1128
ENSAOCG00000002131	223	129	150	165	202	183	134	175	186	96	124	189	199	192	208	161	176	235
ENSAOCG00000024075	32	29	27	23	39	22	19	18	19	12	19	27	21	23	17	22	16	41
ENSAOCG00000024067	226	200	189	138	170	152	109	188	156	111	144	183	208	168	147	135	106	207
ENSAOCG00000015744	1256	728	745	816	947	779	1252	1409	1405	1174	1089	1360	1245	1512	1086	1455	1133	2184
ENSAOCG00000015696	654	405	392	420	406	345	515	603	480	355	407	453	1012	911	862	669	760	1246
ENSAOCG00000001083	0	0	1	0	0	0	1	1	0	0	0	0	0	0	0	0	0	3
ENSAOCG00000015651	2	1	0	0	0	0	0	1	0	0	0	2	1	1	0	0	0	2
ENSAOCG00000015642	1760	1212	947	1303	1426	1246	1266	1581	1653	1327	1108	1620	848	946	671	1871	824	1568
ENSAOCG00000015599	692	527	464	535	614	546	550	694	486	416	448	481	592	646	389	556	390	613
ENSAOCG00000002680	121	66	88	70	104	103	94	144	108	59	81	92	135	118	99	108	105	184
ENSAOCG00000015566	810	667	647	561	922	886	624	832	650	453	801	975	569	844	743	645	708	831
ENSAOCG00000015468	437	321	324	293	378	277	391	481	412	293	295	404	265	266	268	302	236	396
ENSAOCG00000015438	541	394	395	316	421	384	489	639	508	325	372	496	612	596	462	542	488	780
ENSAOCG00000015413	216	183	172	184	174	168	170	226	211	124	158	188	168	216	160	130	149	253
ENSAOCG00000015379	936	894	697	753	1043	638	1193	1387	878	732	833	1314	337	382	189	1125	401	855
ENSAOCG00000015309	2799	1993	2692	2993	2767	4072	991	1699	1335	891	988	1445	398	364	321	909	392	803
ENSAOCG00000015255	244	183	153	138	231	146	268	381	252	184	235	268	372	344	266	283	279	406
ENSAOCG00000015190	1244	789	1012	1032	972	983	796	1058	926	545	682	1076	706	629	520	748	577	1016
ENSAOCG00000015174	502	321	442	306	449	406	276	261	502	228	283	349	112	94	119	263	84	235
ENSAOCG00000002729	1196	781	973	758	837	784	929	1113	925	664	815	1080	755	764	595	805	640	1035
ENSAOCG00000015073	245	208	168	193	210	165	273	295	271	185	210	247	273	305	253	306	245	493
ENSAOCG00000015057	870	599	699	572	705	636	615	840	684	476	545	657	702	593	484	601	535	779
ENSAOCG00000001049	733	645	593	500	770	693	559	770	615	428	577	714	598	526	566	722	553	1082
ENSAOCG00000002570	1	0	1	0	1	1	1	0	1	1	0	1	3	3	2	0	3	5
ENSAOCG00000002314	23	14	11	9	23	19	19	6	13	10	12	18	26	27	20	9	16	14
ENSAOCG00000014938	9	5	8	6	9	11	16	17	14	7	15	22	12	14	21	18	14	24
ENSAOCG00000014907	73	64	55	25	55	29	68	88	76	55	46	78	47	52	34	50	40	83
ENSAOCG00000014875	74	64	63	43	53	74	64	82	95	64	66	75	79	97	65	49	64	117
ENSAOCG00000014800	562	440	370	314	480	462	437	583	499	416	410	548	530	567	480	446	474	805
ENSAOCG00000000972	2278	1345	1737	1501	1620	1357	1713	2243	1716	1133	1310	1616	1153	1214	1086	1568	1160	1856
ENSAOCG00000014637	28	22	22	40	36	36	24	21	22	21	18	36	31	20	15	16	15	33
ENSAOCG00000014622	1190	815	788	1024	1040	948	1236	1416	1333	1058	1080	1312	1647	1791	1505	1562	1733	2486
ENSAOCG00000014598	11	8	14	11	27	12	9	11	9	11	4	23	1	6	5	11	5	8
ENSAOCG00000014549	15	8	7	4	17	2	3	12	12	4	6	8	6	7	5	9	7	3
ENSAOCG00000014529	917	643	592	554	642	502	882	1196	827	619	743	847	1290	903	779	838	830	1370
ENSAOCG00000014505	1437	1450	1292	862	1486	1098	1114	1446	1421	1024	1149	1349	1005	1050	1057	1173	1007	2035
ENSAOCG00000014488	86	63	78	39	51	71	47	88	79	48	54	57	56	55	64	59	47	81
ENSAOCG00000014472	210	154	135	122	189	136	176	249	184	123	112	135	164	156	124	163	93	240
ENSAOCG00000014438	178	120	137	87	129	84	108	190	143	83	105	118	102	101	69	98	78	119
ENSAOCG00000014424	383	291	261	188	335	174	289	410	341	230	249	316	250	248	220	322	255	386
ENSAOCG00000014390	188	142	117	111	117	107	183	218	141	115	146	143	275	262	255	125	203	312
ENSAOCG00000014378	894	662	700	570	710	662	601	844	652	392	540	643	655	621	580	521	573	1017
ENSAOCG00000014358	4062	3004	2766	2983	3109	2659	3610	4294	3692	3004	3018	3786	3490	3384	3176	3705	3073	5779
ENSAOCG00000014313	17	21	15	15	18	7	12	13	21	11	8	20	11	7	6	16	7	19
ENSAOCG00000014283	0	0	0	0	0	0	0	0	0	0	0	0	0	0	0	0	0	0
ENSAOCG00000014261	315	254	250	217	301	224	231	287	238	171	192	259	282	257	262	205	212	365
ENSAOCG00000000925	0	0	0	0	0	0	0	0	0	0	0	0	0	1	0	0	0	1
ENSAOCG00000014197	74	93	75	48	97	76	63	80	72	51	65	75	51	57	44	51	43	109
ENSAOCG00000014186	56	28	29	29	41	42	39	39	32	31	25	28	41	20	17	49	20	52
ENSAOCG00000014151	10	13	4	4	7	8	9	6	9	8	9	10	4	5	2	7	4	10
ENSAOCG00000002012	523	313	346	324	445	357	346	446	334	272	345	556	300	329	346	523	353	573
ENSAOCG00000010793	239	159	180	170	193	170	182	240	234	134	179	192	169	193	130	131	141	305
ENSAOCG00000010760	78	73	74	41	59	25	48	86	89	39	62	85	27	36	36	53	37	50
ENSAOCG00000010748	550	411	450	321	367	310	400	526	450	293	369	527	218	227	187	314	215	373
ENSAOCG00000010723	297	230	227	171	240	190	295	372	278	205	232	262	298	287	289	286	290	425
ENSAOCG00000010706	168	130	172	95	140	115	97	128	90	97	97	105	58	104	90	108	94	179
ENSAOCG00000010661	14	5	8	11	12	8	20	26	20	25	21	17	11	20	18	17	19	27
ENSAOCG00000010641	446	235	279	269	301	193	403	576	340	213	360	367	704	560	464	369	461	586
ENSAOCG00000010613	11	4	4	3	5	4	10	4	10	1	8	4	7	14	9	5	11	7
ENSAOCG00000010587	429	372	354	267	406	371	381	524	471	368	411	496	543	484	398	357	395	723
ENSAOCG00000010433	526	375	442	341	395	341	317	481	351	252	304	411	293	290	246	261	224	463
ENSAOCG00000010392	5	1	1	1	0	1	0	1	1	0	2	2	2	3	3	3	0	4
ENSAOCG00000010364	989	771	889	334	804	335	476	838	525	479	559	551	197	278	220	457	239	311
ENSAOCG00000010241	464	351	336	275	400	206	302	467	396	241	275	376	256	250	186	272	244	423
ENSAOCG00000010153	241	162	177	162	176	154	181	220	211	146	147	216	136	171	145	196	152	310
ENSAOCG00000010110	307	178	234	287	272	373	237	320	238	168	165	374	424	369	277	221	280	464
ENSAOCG00000000620	1181	849	879	938	1023	1198	827	1088	1138	739	836	1161	840	865	789	882	746	1424
ENSAOCG00000010005	538	407	413	347	518	335	441	613	392	367	384	529	359	362	258	332	301	462
ENSAOCG00000009921	29	22	20	26	29	38	45	52	42	40	43	45	53	50	40	56	47	77
ENSAOCG00000009849	3868	2117	1321	2877	2496	2500	5066	4388	5267	3966	3652	5413	14716	12357	9460	10766	11761	20013
ENSAOCG00000009804	600	463	483	456	566	797	344	437	385	291	277	413	455	437	348	561	459	654
ENSAOCG00000009729	218	210	209	183	236	258	176	247	227	182	165	217	164	165	169	168	162	322
ENSAOCG00000009572	209	188	182	172	195	178	119	171	161	130	129	152	130	123	109	125	129	248
ENSAOCG00000000567	450	323	275	264	369	334	400	509	459	279	329	366	292	344	300	308	275	541
ENSAOCG00000000565	1020	687	751	608	1005	908	691	935	765	532	630	881	656	605	614	782	686	1027
ENSAOCG00000009319	125	100	91	72	108	89	67	106	80	46	56	81	50	35	40	59	49	84
ENSAOCG00000009292	261	187	170	160	195	202	228	318	291	206	211	241	277	316	319	256	256	487
ENSAOCG00000009284	180	128	111	93	125	104	146	173	170	107	131	151	122	104	109	162	113	199
ENSAOCG00000009260	62	59	51	41	63	40	43	42	45	22	21	33	27	26	22	23	20	41
ENSAOCG00000009210	1817	1661	1625	1126	1832	1576	1496	1939	1948	1402	1527	2094	1752	1763	1450	1855	1500	3193
ENSAOCG00000009042	169	121	86	120	151	102	127	159	123	102	102	143	143	133	104	136	144	189
ENSAOCG00000008922	9	3	1	2	10	2	6	14	7	5	8	7	8	10	3	13	5	15
ENSAOCG00000008882	15	2	5	7	8	2	8	3	6	3	6	2	14	8	6	6	1	10
ENSAOCG00000008840	1301	870	814	911	913	839	903	1192	982	633	692	978	689	776	644	797	608	1261
ENSAOCG00000008824	1	5	7	2	5	5	2	4	3	1	5	2	1	2	2	4	1	4
ENSAOCG00000008804	14	10	13	3	10	21	8	11	9	10	18	13	3	8	2	13	7	8
ENSAOCG00000008790	0	0	0	0	1	2	1	5	0	1	3	3	4	0	2	3	2	6
ENSAOCG00000008738	0	0	0	0	0	0	0	0	1	0	0	0	0	0	0	0	0	0
ENSAOCG00000008706	0	0	0	0	0	0	0	0	0	0	0	0	0	0	0	0	0	0
ENSAOCG00000014558	111	107	100	70	88	95	66	100	92	66	53	99	68	77	99	76	64	123
ENSAOCG00000000957	56	75	68	46	61	47	36	37	21	30	17	47	5	27	22	38	21	59
ENSAOCG00000014491	425	359	259	233	385	294	302	383	354	238	242	288	309	368	291	343	259	452
ENSAOCG00000002409	90	78	84	64	88	62	69	99	75	53	62	69	47	70	60	67	38	66
ENSAOCG00000014321	87	51	37	52	80	39	66	84	80	59	60	78	46	32	34	32	23	74
ENSAOCG00000014274	309	213	221	179	238	183	258	340	289	196	211	317	467	396	380	333	354	547
ENSAOCG00000014167	43	35	24	29	58	37	17	34	38	22	31	37	34	42	26	40	23	43
ENSAOCG00000014097	412	332	292	219	306	336	295	395	262	247	284	330	288	295	274	351	265	465
ENSAOCG00000013650	22	12	8	13	14	12	15	28	10	8	16	10	11	15	10	18	14	16
ENSAOCG00000013641	402	315	274	187	321	215	368	429	379	261	264	352	358	354	304	302	315	490
ENSAOCG00000000848	239	182	175	165	195	191	121	202	205	147	145	162	125	146	114	164	122	273
ENSAOCG00000013075	636	552	523	479	547	525	463	663	686	461	453	532	553	565	548	481	475	967
ENSAOCG00000012929	203	172	181	176	228	224	195	240	241	167	204	215	252	274	236	201	197	358
ENSAOCG00000023617	85	67	68	82	77	76	111	90	139	83	98	117	194	194	134	142	181	227
ENSAOCG00000023577	294	221	180	186	253	171	206	237	207	166	190	217	210	266	181	221	191	332
ENSAOCG00000023494	167	133	113	118	129	130	176	270	176	136	171	163	146	162	141	188	155	233
ENSAOCG00000023461	911	634	651	634	751	965	779	1021	844	587	809	881	1030	835	696	863	719	1174
ENSAOCG00000023354	349	206	205	159	235	151	228	339	266	170	190	257	228	204	161	238	170	313
ENSAOCG00000023342	134	140	114	129	174	121	118	143	111	103	97	140	97	126	86	124	97	231
ENSAOCG00000023296	1300	846	920	826	1029	1155	957	1209	1066	678	766	1069	822	850	679	953	768	1369
ENSAOCG00000023268	3	1	0	1	3	0	0	3	0	1	0	1	3	1	4	0	1	0
ENSAOCG00000023170	2692	2122	2519	1876	2553	2122	2100	2969	2709	1987	2108	2607	1932	2327	2145	1951	2037	3604
ENSAOCG00000002496	162	146	125	110	139	107	144	180	158	98	136	159	148	132	111	159	104	191
ENSAOCG00000023138	745	486	445	571	458	481	586	653	438	387	420	570	265	361	287	514	296	543
ENSAOCG00000023110	266	205	191	169	191	194	192	207	209	172	192	215	193	191	180	175	186	351
ENSAOCG00000023054	111	66	74	54	90	62	71	103	62	57	59	78	36	68	66	71	57	111
ENSAOCG00000001658	3783	2670	3085	2456	3164	2378	2657	3699	3217	2041	2656	3475	1504	1382	1039	1904	1261	2325
ENSAOCG00000022927	391	241	261	234	329	307	240	278	286	231	258	354	314	334	288	329	290	698
ENSAOCG00000022906	303	334	301	180	327	260	227	258	267	216	223	301	194	273	201	220	209	409
ENSAOCG00000022871	227	143	157	109	190	139	246	306	254	171	198	229	296	284	213	249	232	314
ENSAOCG00000002085	69	62	54	70	48	63	83	86	95	83	56	84	66	87	71	77	65	155
ENSAOCG00000022804	347	234	263	223	330	329	259	285	218	159	183	265	246	227	190	201	195	332
ENSAOCG00000022785	189	89	101	135	169	196	104	182	116	78	84	114	254	206	198	129	167	252
ENSAOCG00000022757	728	464	463	499	638	661	606	747	641	429	470	578	534	516	464	492	498	712
ENSAOCG00000022699	52	49	32	22	35	47	47	72	68	64	58	67	55	59	33	48	31	66
ENSAOCG00000022672	426	323	313	392	408	467	373	495	448	288	330	405	356	403	323	354	336	609
ENSAOCG00000022546	398	308	385	349	330	330	344	380	339	270	343	489	482	382	400	475	434	704
ENSAOCG00000001639	842	575	602	562	735	661	818	1007	935	624	628	784	939	944	839	777	822	1299
ENSAOCG00000002690	687	447	413	438	486	375	623	697	532	440	444	562	531	559	454	589	487	769
ENSAOCG00000022434	10	4	4	3	2	5	3	4	3	2	2	6	0	2	4	2	1	5
ENSAOCG00000022419	39	21	26	19	29	19	30	61	40	33	26	31	29	28	26	45	31	62
ENSAOCG00000022408	499	381	442	324	503	332	497	553	378	245	281	446	226	252	243	420	289	495
ENSAOCG00000022399	0	0	0	0	0	0	0	0	0	0	0	0	0	0	0	0	0	0
ENSAOCG00000022388	100	72	63	58	100	151	92	108	91	77	90	100	171	175	134	105	173	280
ENSAOCG00000001632	237	118	125	134	170	100	286	353	233	158	254	267	551	383	371	315	328	465
ENSAOCG00000022305	330	235	238	184	256	171	319	422	305	208	251	292	268	317	224	284	287	398
ENSAOCG00000002083	1310	1013	1002	899	1064	992	1060	1296	1227	867	868	1075	926	1027	1000	929	891	1636
ENSAOCG00000001920	243	178	220	135	205	191	249	345	254	205	238	278	152	192	173	176	150	304
ENSAOCG00000022270	3713	2707	1913	2697	2985	2587	3374	3236	2056	1874	2343	2990	3132	3920	4155	4444	3843	6036
ENSAOCG00000022259	197	139	137	139	165	176	113	149	162	108	112	165	83	103	70	92	80	170
ENSAOCG00000022215	17	22	16	9	10	16	12	13	15	7	5	14	9	9	4	9	5	8
ENSAOCG00000022202	130	118	105	73	107	82	62	114	82	55	50	84	31	69	36	74	32	70
ENSAOCG00000022143	27	28	26	13	29	10	30	44	34	35	39	32	28	38	34	32	33	58
ENSAOCG00000022124	154	109	136	85	129	129	109	149	120	103	98	108	83	113	89	92	78	131
ENSAOCG00000022070	0	0	0	0	0	0	0	0	0	0	0	0	0	0	0	0	0	0
ENSAOCG00000022049	1017	782	796	666	771	520	1000	1295	986	750	841	1121	956	919	756	1011	855	1416
ENSAOCG00000022032	228	143	118	163	176	127	186	213	229	150	176	167	187	191	210	188	174	307
ENSAOCG00000021989	213	188	175	174	192	154	149	189	179	115	131	160	170	179	136	149	162	241
ENSAOCG00000021976	193	160	177	160	181	161	133	166	168	113	110	159	110	111	110	95	95	202
ENSAOCG00000021959	1265	776	826	802	989	922	1219	1609	1173	906	906	1168	1451	1399	1125	1197	1188	1821
ENSAOCG00000021890	1872	1548	1411	1215	1596	1334	1454	1876	1626	1252	1323	1767	1303	1347	1176	1293	1098	2048
ENSAOCG00000021712	38	17	21	19	21	4	48	52	23	25	26	43	87	66	52	60	69	88
ENSAOCG00000021689	384	228	282	282	347	353	265	338	304	182	233	286	313	321	265	267	283	412
ENSAOCG00000021653	655	511	502	504	548	587	504	641	544	402	421	569	461	458	421	471	416	708
ENSAOCG00000021632	2263	1633	1696	1864	2002	2098	1911	2511	1853	1411	1582	2015	1832	1701	1430	1933	1679	2575
ENSAOCG00000021601	920	654	806	673	773	697	735	989	711	560	550	709	619	692	552	647	544	976
ENSAOCG00000021580	108	101	159	77	143	128	85	107	114	62	76	103	75	69	76	76	82	123
ENSAOCG00000021557	635	485	499	508	570	581	464	619	546	344	409	509	367	413	406	412	356	619
ENSAOCG00000021536	103	58	63	55	66	30	80	119	81	74	69	81	119	95	107	81	101	137
ENSAOCG00000021531	43	26	8	12	16	16	27	58	46	32	35	29	23	29	19	31	29	46
ENSAOCG00000021514	7	17	10	1	9	4	5	12	15	3	11	9	10	8	11	7	13	12
ENSAOCG00000021500	391	343	316	222	410	319	333	519	471	291	288	395	132	209	140	206	217	351
ENSAOCG00000021447	2	1	2	0	0	1	3	3	1	0	4	3	3	2	4	2	1	1
ENSAOCG00000021422	7	1	7	0	3	5	3	6	9	5	1	5	9	4	4	2	0	13
ENSAOCG00000021401	301	202	232	224	292	212	418	468	328	246	325	376	224	225	273	438	274	521
ENSAOCG00000021390	0	0	0	1	0	0	1	0	0	1	0	0	0	0	0	0	0	1
ENSAOCG00000021358	457	391	457	325	413	314	415	521	424	289	304	426	207	248	182	317	212	341
ENSAOCG00000021334	17	20	18	20	26	29	13	18	17	6	15	32	13	5	18	15	7	23
ENSAOCG00000021314	85	85	78	72	83	90	40	89	68	43	56	60	48	59	48	42	50	66
ENSAOCG00000019785	952	656	725	725	995	872	1185	1309	946	609	655	1119	1478	2001	1626	2100	1745	2975
ENSAOCG00000019307	210	95	83	95	101	91	252	261	226	131	168	156	415	274	228	300	326	387
ENSAOCG00000001387	449	322	302	392	379	395	314	418	426	283	294	324	336	460	330	330	287	534
ENSAOCG00000019235	1777	1293	1114	1152	1345	1173	1192	1661	1331	830	1013	1176	836	933	687	1016	704	1284
ENSAOCG00000019211	41770	23381	15845	29704	27977	24129	44837	46858	46878	34438	33170	36652	36134	40918	26390	47168	29373	53474
ENSAOCG00000019202	78	45	55	40	63	36	76	104	117	63	60	85	93	90	68	95	77	126
ENSAOCG00000019181	185	95	97	103	130	68	166	184	140	123	111	146	136	136	133	159	184	332
ENSAOCG00000019150	121	91	88	82	113	121	76	130	122	79	68	99	86	97	78	86	79	146
ENSAOCG00000001371	129	134	84	108	89	92	210	164	231	101	153	112	201	124	188	202	169	178
ENSAOCG00000001368	1154	814	795	695	1006	777	854	1197	1019	779	797	1045	909	973	797	884	801	1379
ENSAOCG00000019096	218	105	270	159	202	124	195	238	233	178	239	306	76	107	87	215	70	184
ENSAOCG00000019071	962	621	527	505	774	786	824	1103	974	662	743	873	1049	1084	856	798	909	1371
ENSAOCG00000019055	1091	801	811	666	945	796	955	1148	1042	702	742	947	891	870	812	961	842	1369
ENSAOCG00000019018	1207	800	944	734	1105	802	605	921	654	479	490	726	683	738	697	534	616	1125
ENSAOCG00000002274	407	251	292	257	256	254	320	433	338	215	282	248	325	322	212	248	257	385
ENSAOCG00000018994	284	232	261	245	290	328	245	322	251	203	234	286	228	224	171	220	166	323
ENSAOCG00000018903	1871	1300	1431	1264	1780	1444	1357	1688	1678	1129	1225	1732	1296	1368	1149	1431	1200	2528
ENSAOCG00000018790	320	191	190	181	213	169	197	258	221	143	226	269	227	202	207	141	148	291
ENSAOCG00000018761	0	0	0	0	0	0	0	0	0	0	0	0	0	0	0	0	0	0
ENSAOCG00000018743	457	337	352	274	405	325	384	607	528	340	354	412	373	408	399	330	370	673
ENSAOCG00000018726	1874	1081	1040	1354	1293	1492	1800	2203	2492	1543	1777	1928	1713	1649	1523	2169	1532	3005
ENSAOCG00000018671	956	644	697	635	766	583	599	838	558	424	549	708	393	420	370	517	309	635
ENSAOCG00000018533	86	68	59	34	72	50	90	121	98	82	102	89	104	100	61	84	88	151
ENSAOCG00000018501	53	25	29	19	37	20	24	36	32	16	27	44	11	13	11	31	12	18
ENSAOCG00000001318	63	46	39	37	39	43	64	67	46	41	57	76	64	68	64	45	43	69
ENSAOCG00000018406	256	218	203	199	244	119	184	264	192	153	171	175	180	173	136	148	115	231
ENSAOCG00000018396	567	479	486	408	481	302	427	550	431	341	396	480	342	366	301	317	269	619
ENSAOCG00000018362	1376	1152	1100	887	1292	1212	1051	1410	1170	907	914	1100	981	988	809	986	908	1577
ENSAOCG00000018331	0	0	0	0	0	0	1	1	0	0	0	0	0	1	0	0	0	0
ENSAOCG00000018313	436	336	393	284	397	295	362	431	348	252	240	375	151	185	166	299	143	318
ENSAOCG00000018275	786	521	527	655	700	796	534	718	590	427	452	651	629	650	573	544	548	860
ENSAOCG00000002826	81	73	57	40	58	41	76	113	104	70	75	96	59	72	48	77	59	117
ENSAOCG00000018159	115	106	114	79	125	88	101	134	134	81	77	114	102	93	94	88	81	157
ENSAOCG00000018126	0	0	0	0	0	0	0	0	0	0	0	1	0	0	0	1	0	0
ENSAOCG00000001284	1	0	1	0	0	0	0	0	0	0	0	0	0	0	0	0	0	0
ENSAOCG00000018087	6	16	8	13	13	6	7	15	27	23	16	9	24	19	25	37	25	47
ENSAOCG00000018079	59	24	39	23	38	33	41	79	51	30	44	77	88	66	75	61	70	100
ENSAOCG00000018072	14	13	12	16	9	16	19	19	18	16	12	10	42	30	14	16	25	21
ENSAOCG00000018046	0	0	0	0	0	0	0	0	0	0	0	0	0	0	0	0	0	0
ENSAOCG00000018024	30	17	23	16	18	33	20	32	27	28	23	17	42	26	24	25	33	32
ENSAOCG00000018017	10	14	6	5	5	12	15	16	16	9	10	7	11	11	5	11	8	14
ENSAOCG00000018005	178	129	78	94	126	137	143	225	185	124	128	143	192	216	172	149	153	254
ENSAOCG00000017992	185	105	85	86	119	56	78	133	74	58	54	82	49	70	44	61	40	64
ENSAOCG00000021596	3418	2179	1752	2455	2916	2541	1518	2345	1914	1287	1220	1922	877	1075	911	1591	790	1602
ENSAOCG00000021397	382	264	202	342	300	259	406	391	435	298	384	478	678	553	487	551	491	774
ENSAOCG00000021381	188	195	153	149	189	178	120	131	148	111	119	153	100	127	119	105	97	177
ENSAOCG00000021271	2484	1561	1863	2224	1865	2220	1969	2390	2224	1579	1712	2261	1882	1738	1463	1927	1605	2536
ENSAOCG00000021228	1823	1172	890	1008	1389	903	1798	2157	2112	1345	1393	1769	1586	1690	1374	1745	1448	2490
ENSAOCG00000021217	665	478	449	370	436	439	544	733	592	371	439	560	505	532	409	482	418	737
ENSAOCG00000021189	469	332	364	363	389	476	417	588	509	352	362	442	407	467	383	450	425	741
ENSAOCG00000021180	52	65	50	57	46	50	57	50	57	41	57	38	37	53	32	33	37	103
ENSAOCG00000021141	295	195	219	166	227	191	239	293	234	165	196	231	209	208	184	186	184	268
ENSAOCG00000021132	298	156	193	230	259	311	189	334	274	200	200	275	239	220	194	223	233	350
ENSAOCG00000021114	809	539	679	569	745	751	781	1106	840	652	650	939	836	713	637	826	738	1030
ENSAOCG00000021002	155	121	81	107	113	85	124	162	114	95	119	109	101	122	76	129	85	169
ENSAOCG00000020977	288	188	197	365	267	206	104	107	82	72	89	221	127	89	79	108	89	190
ENSAOCG00000002494	594	447	399	411	485	454	534	599	526	355	430	591	584	531	480	481	447	790
ENSAOCG00000020906	369	271	247	236	314	274	305	369	392	294	286	367	459	501	442	370	386	699
ENSAOCG00000020824	567	380	402	358	473	305	578	702	509	439	478	586	551	514	480	524	485	773
ENSAOCG00000001942	214	132	104	107	152	107	147	173	156	109	131	139	144	144	98	140	104	147
ENSAOCG00000020769	23	17	11	15	18	13	25	32	16	15	8	13	20	32	14	27	18	23
ENSAOCG00000020749	2	0	0	0	1	0	7	0	0	3	0	5	3	3	2	2	0	2
ENSAOCG00000020728	123	75	84	94	94	81	141	164	127	81	110	125	188	179	119	102	120	153
ENSAOCG00000001524	6	5	7	2	8	7	8	4	8	6	7	12	3	12	5	8	9	14
ENSAOCG00000020636	76	65	50	68	53	53	75	93	78	64	59	77	86	75	51	72	59	60
ENSAOCG00000001519	0	0	3	0	0	0	1	2	1	1	1	1	2	0	0	0	0	3
ENSAOCG00000020575	80	70	50	40	60	75	42	77	68	38	53	44	55	73	40	63	40	85
ENSAOCG00000020541	60	58	49	32	54	41	57	65	76	40	51	43	68	68	43	57	62	105
ENSAOCG00000020522	150	103	113	102	132	129	72	138	103	67	90	97	87	78	72	87	49	111
ENSAOCG00000020516	120	82	89	84	95	75	63	101	107	77	74	76	83	90	90	80	71	142
ENSAOCG00000020502	159	124	96	90	135	133	140	220	147	90	140	108	114	135	95	112	117	164
ENSAOCG00000020489	166	134	86	81	127	87	128	186	163	100	115	102	111	140	76	102	112	182
ENSAOCG00000020483	0	0	1	0	0	0	0	0	0	0	0	0	0	0	1	0	0	0
ENSAOCG00000020470	9	9	4	4	4	2	8	14	4	6	5	8	9	1	6	6	4	11
ENSAOCG00000024773	196	103	159	189	127	108	65	86	81	44	74	220	98	101	99	101	83	154
ENSAOCG00000024770	13	11	12	6	12	7	20	27	15	12	37	15	39	34	20	16	16	47
ENSAOCG00000024766	45	43	45	40	44	31	38	68	79	53	47	70	61	48	54	58	54	105
ENSAOCG00000024762	62	58	57	35	55	34	55	74	75	36	51	30	47	49	51	41	40	75
ENSAOCG00000024755	165	136	137	117	146	144	134	175	174	113	101	141	136	121	119	114	97	214
ENSAOCG00000024751	282	198	194	253	270	277	144	204	238	126	132	183	101	121	77	134	82	188
ENSAOCG00000024739	626	568	592	352	531	437	334	587	224	183	266	565	125	161	153	241	133	227
ENSAOCG00000001792	2077	1440	1441	1265	1623	1418	1617	2048	1890	1171	1380	1578	1409	1401	1266	1515	1226	2006
ENSAOCG00000024732	202	134	124	131	162	120	177	212	179	109	138	176	152	161	201	188	175	268
ENSAOCG00000024723	350	299	242	150	268	250	330	422	343	238	273	277	370	342	292	308	303	454
ENSAOCG00000024720	18	7	4	10	5	6	13	8	18	10	2	7	5	7	8	7	2	9
ENSAOCG00000024716	677	547	537	460	619	660	485	694	607	432	476	576	470	500	463	535	406	737
ENSAOCG00000024712	1769	1459	1397	1459	1386	1060	1557	2065	1654	1164	1459	1779	1868	1777	1423	1615	1342	2649
ENSAOCG00000024709	130	77	71	54	73	71	116	120	99	63	80	107	109	108	76	99	107	145
ENSAOCG00000024704	179	117	75	85	115	105	128	176	140	121	116	148	148	138	101	164	123	186
ENSAOCG00000024702	1046	814	776	690	808	693	969	1202	1009	804	875	888	982	1014	818	989	820	1319
ENSAOCG00000024700	43	17	28	30	25	14	8	14	16	7	15	17	11	10	10	12	7	5
ENSAOCG00000024698	635	394	573	470	492	605	395	542	389	307	370	423	507	508	506	515	446	783
ENSAOCG00000024695	0	3	3	0	2	1	2	1	0	1	0	0	1	1	1	1	0	0
ENSAOCG00000024694	170	120	88	103	148	100	157	161	130	103	113	151	134	141	105	153	114	174
ENSAOCG00000002758	1211	781	974	1060	877	863	653	822	751	425	517	893	336	364	301	545	290	546
ENSAOCG00000024686	346	200	202	253	265	161	288	314	277	184	214	328	248	232	190	271	208	326
ENSAOCG00000024667	3661	2491	2870	2420	3183	2783	2971	3978	3351	2388	2677	3489	3267	3000	2701	2943	2749	4261
ENSAOCG00000024663	24	21	21	18	29	21	18	38	24	19	33	21	19	30	20	28	23	41
ENSAOCG00000001963	3	2	2	3	4	1	4	9	5	5	9	6	3	6	0	3	4	4
ENSAOCG00000001791	107	62	77	50	108	99	44	84	78	38	52	87	65	46	46	69	64	109
ENSAOCG00000002757	9	5	2	2	2	6	13	4	13	11	6	6	7	9	8	1	5	10
ENSAOCG00000001790	0	0	0	0	0	0	0	0	0	0	0	0	0	0	0	0	0	0
ENSAOCG00000024652	333	282	248	249	301	292	175	330	250	211	159	256	225	227	176	184	158	331
ENSAOCG00000024651	1021	673	717	694	798	1191	585	841	867	531	559	796	596	593	431	589	427	782
ENSAOCG00000024647	475	471	467	380	512	533	564	806	578	399	703	795	664	642	910	508	794	1094
ENSAOCG00000024645	55	63	46	44	67	43	33	65	55	33	61	56	55	47	38	47	41	77
ENSAOCG00000024641	732	473	496	475	629	510	745	878	758	467	597	740	1155	1007	874	795	992	1331
ENSAOCG00000024638	1049	729	716	750	796	671	631	901	732	492	569	922	615	612	645	684	581	1078
ENSAOCG00000024630	559	452	434	367	480	418	498	701	598	419	509	570	731	771	665	565	634	1066
ENSAOCG00000024622	677	471	450	482	623	896	298	376	376	315	294	448	260	328	210	430	239	448
ENSAOCG00000024611	354	216	287	252	376	490	160	229	196	165	172	265	292	265	197	176	250	426
ENSAOCG00000024608	1767	1188	1258	1036	1288	1097	1258	1503	1298	884	1093	1303	1632	1680	1614	1667	1671	2679
ENSAOCG00000024606	28	20	19	15	24	15	12	21	23	17	20	20	10	14	8	32	12	27
ENSAOCG00000024600	35	44	28	42	44	28	43	40	48	46	33	50	42	45	30	60	44	114
ENSAOCG00000024588	740	513	451	485	597	424	600	650	591	402	446	595	642	665	566	597	609	1069
ENSAOCG00000024586	130	103	77	67	127	84	133	152	137	80	97	104	100	121	100	136	99	134
ENSAOCG00000024583	859	524	477	763	584	422	338	470	428	231	298	697	344	389	295	469	281	540
ENSAOCG00000002420	175	107	128	97	146	108	161	202	103	81	113	131	94	93	83	138	78	151
ENSAOCG00000024569	14	8	7	5	6	7	10	19	14	7	8	10	13	12	13	11	13	10
ENSAOCG00000024568	19	17	14	9	18	16	13	18	9	8	10	13	12	12	8	6	6	22
ENSAOCG00000024565	0	0	0	0	0	0	0	0	0	0	0	0	0	0	0	0	0	0
ENSAOCG00000024562	675	481	637	639	613	589	581	827	1062	532	665	798	543	580	391	578	435	723
ENSAOCG00000024559	2183	1993	2052	1633	2025	1877	1673	2226	2117	1657	1755	2009	2118	2138	2092	1892	1814	3408
ENSAOCG00000024548	0	0	0	0	0	0	0	0	0	0	0	1	0	1	0	0	0	0
ENSAOCG00000024543	393	303	369	293	394	396	327	421	342	253	300	370	371	374	356	368	365	583
ENSAOCG00000024535	0	0	0	0	0	0	0	0	0	0	0	0	0	0	0	0	0	0
ENSAOCG00000024525	504	431	415	385	458	432	391	485	465	344	362	408	313	336	297	324	307	511
ENSAOCG00000024509	211	189	164	151	153	152	201	265	149	135	156	288	254	289	342	420	394	586
ENSAOCG00000024502	485	292	276	314	348	320	521	615	403	271	357	524	594	796	853	947	841	1414
ENSAOCG00000024493	928	586	512	522	805	675	739	935	886	596	572	687	612	653	491	638	556	988
ENSAOCG00000024488	47	25	25	27	35	33	47	70	44	37	39	41	64	60	44	40	39	77
ENSAOCG00000024482	276	223	196	138	249	184	196	286	164	118	179	205	211	203	171	151	151	311
ENSAOCG00000024466	190	122	156	112	177	133	164	205	150	143	146	160	163	191	172	130	141	295
ENSAOCG00000024455	161	142	110	78	139	87	159	156	109	90	102	122	101	129	102	141	114	152
ENSAOCG00000024448	3204	2313	2583	2766	2824	2757	3210	3765	3653	2587	2379	3864	1973	2258	1649	2749	1862	3813
ENSAOCG00000024440	7727	5380	6199	5616	6636	5578	6167	7586	6449	4859	5375	6616	5878	5680	4957	6237	5101	8358
ENSAOCG00000001776	274	145	178	175	226	204	178	310	202	148	152	202	191	200	176	204	199	249
ENSAOCG00000024420	327	191	152	231	219	264	298	336	429	329	331	431	836	772	750	520	612	1156
ENSAOCG00000024414	100	67	61	72	76	55	65	91	86	53	55	71	55	45	38	52	46	84
ENSAOCG00000004148	144	134	138	99	174	128	113	170	165	105	107	148	143	151	130	134	117	201
ENSAOCG00000004126	282	185	169	181	195	289	172	356	172	137	185	221	349	247	318	302	336	457
ENSAOCG00000004113	12	9	11	8	1	7	13	30	15	13	19	10	64	56	85	36	84	122
ENSAOCG00000004098	191	40	39	46	35	36	69	176	99	57	62	81	318	252	234	221	334	410
ENSAOCG00000004068	1524	1137	1080	932	1257	1151	1170	1545	1318	954	1130	1312	1319	1273	1017	1088	1032	1755
ENSAOCG00000004041	35	37	35	36	41	38	33	31	35	30	22	32	30	38	27	17	26	49
ENSAOCG00000000143	221	174	149	130	185	145	177	194	200	112	122	163	141	136	158	173	125	285
ENSAOCG00000004033	106	78	89	87	89	92	42	75	59	35	62	62	55	54	55	51	80	118
ENSAOCG00000006317	1538	1268	1667	974	1486	916	657	986	654	441	527	610	266	130	20	63	92	22
ENSAOCG00000006276	1203	872	700	1024	905	1005	975	1048	1040	955	915	1277	849	1117	827	1263	824	1936
ENSAOCG00000006128	7	6	7	6	10	5	3	11	7	5	2	11	3	4	2	1	3	9
ENSAOCG00000006106	308	239	233	187	285	227	243	324	295	225	253	306	306	307	262	274	284	436
ENSAOCG00000006016	1280	1008	1123	930	1187	1023	1144	1449	1338	943	1062	1295	1084	1109	1092	1146	1095	1822
ENSAOCG00000006007	59	23	41	30	35	33	52	68	55	32	40	35	48	44	54	41	45	76
ENSAOCG00000006000	331	248	256	172	277	295	336	449	322	247	272	305	344	361	308	298	326	508
ENSAOCG00000005984	312	203	162	192	221	204	275	347	290	183	224	232	209	193	139	237	173	281
ENSAOCG00000005975	171	165	146	172	117	136	92	192	142	138	149	173	305	217	229	143	195	476
ENSAOCG00000005930	17	27	19	19	20	30	16	16	21	20	13	24	12	9	11	7	7	20
ENSAOCG00000005722	745	642	693	558	700	541	550	703	623	425	502	635	436	474	451	515	428	842
ENSAOCG00000005675	6	4	4	3	1	0	4	9	12	3	10	2	17	6	13	8	13	14
ENSAOCG00000005667	3	4	0	0	0	0	4	8	6	4	6	0	5	5	9	4	5	9
ENSAOCG00000005661	21	6	7	4	5	4	4	7	3	10	3	8	5	5	4	21	25	7
ENSAOCG00000005655	64	55	72	34	40	31	64	73	75	22	44	44	71	70	88	50	53	91
ENSAOCG00000005642	167	134	111	80	130	103	117	192	171	108	120	147	121	125	140	144	123	219
ENSAOCG00000005617	256	202	233	195	252	206	215	278	242	134	194	224	165	201	210	221	163	320
ENSAOCG00000005587	528	402	310	312	350	386	607	807	597	460	550	473	695	701	541	494	539	852
ENSAOCG00000005573	239	184	218	160	229	182	247	309	269	194	224	263	268	294	249	285	244	409
ENSAOCG00000005552	844	584	595	488	615	580	742	893	768	516	524	726	803	850	763	740	681	1192
ENSAOCG00000005487	2809	2085	2386	2148	2572	2720	1686	2325	1994	1422	1612	2391	1255	1295	1059	1670	1216	2327
ENSAOCG00000003678	171	172	146	156	180	165	146	166	146	132	113	193	115	121	123	139	121	213
ENSAOCG00000003673	847	714	808	676	783	732	757	1047	826	571	670	1053	878	900	990	873	1112	1413
ENSAOCG00000003663	681	639	548	407	666	671	602	775	697	516	590	703	557	562	525	603	475	903
ENSAOCG00000003642	2704	1671	2108	1773	1958	1719	1824	2448	2243	1377	1809	2122	1421	1553	1332	1885	1273	2286
ENSAOCG00000003621	1104	755	739	707	819	853	859	1117	985	681	705	855	840	839	722	864	744	1170
ENSAOCG00000003610	0	0	0	0	0	0	0	0	0	0	0	0	0	0	0	0	0	0
ENSAOCG00000003592	110	87	68	61	98	80	64	110	115	81	83	79	62	64	56	63	49	115
ENSAOCG00000003566	625	504	504	498	548	459	493	604	680	467	558	670	651	895	853	688	699	1399
ENSAOCG00000003550	259	202	151	166	195	213	181	265	230	169	175	203	254	293	237	220	232	352
ENSAOCG00000003530	263	198	202	204	229	205	294	295	256	224	293	316	399	372	274	304	287	346
ENSAOCG00000003520	1405	1344	1006	807	1360	1095	1051	1632	1425	986	1164	1241	1200	1153	1076	1200	992	1869
ENSAOCG00000003498	467	330	371	316	393	299	396	501	367	301	371	425	397	369	305	383	281	547
ENSAOCG00000003485	265	193	200	179	203	172	256	297	236	168	188	263	252	236	199	218	220	314
ENSAOCG00000003476	305	228	220	233	255	264	233	276	265	220	233	294	252	299	250	220	186	377
ENSAOCG00000003474	130	109	74	74	80	92	146	186	198	132	145	155	213	196	180	167	160	284
ENSAOCG00000003470	72	57	53	51	51	47	91	116	108	80	71	100	169	139	112	107	119	179
ENSAOCG00000002296	234	184	179	213	233	184	196	279	248	166	166	206	363	355	265	345	324	501
ENSAOCG00000003459	812	486	572	461	593	488	536	740	663	419	492	543	320	383	307	529	282	578
ENSAOCG00000003450	2112	1341	1476	1411	1663	1340	1864	2496	1932	1414	1595	1783	3320	2925	2471	1942	2493	3278
ENSAOCG00000003449	78	56	41	40	51	42	58	70	87	46	47	48	64	68	49	72	56	106
ENSAOCG00000003444	7	13	13	9	24	11	15	21	16	13	14	11	14	15	13	12	19	17
ENSAOCG00000003439	0	0	0	0	0	0	0	0	0	0	0	0	0	0	0	0	0	0
ENSAOCG00000003435	135	105	65	82	108	71	62	119	115	87	99	119	98	92	67	85	81	148
ENSAOCG00000003427	3	5	6	1	15	9	7	18	9	11	8	8	7	6	5	11	11	11
ENSAOCG00000003425	12	9	10	13	13	15	13	15	9	10	13	8	11	7	11	17	12	24
ENSAOCG00000003420	691	418	463	464	541	466	662	854	577	445	509	639	950	930	796	708	718	1062
ENSAOCG00000003417	2062	1523	1017	1615	2123	2518	2163	3219	2536	1760	1640	3021	1104	1268	1120	2369	1351	3337
ENSAOCG00000003404	1898	1291	1427	1104	1393	1183	1409	1850	1645	1229	1280	1665	1355	1404	1143	1564	1257	2288
ENSAOCG00000003384	61	55	64	33	45	34	54	64	58	39	32	59	40	44	34	36	37	65
ENSAOCG00000003373	216	145	135	124	170	172	187	233	196	127	180	189	282	310	241	221	249	361
ENSAOCG00000003372	18	20	21	12	15	8	21	14	21	18	16	18	29	18	12	20	19	32
ENSAOCG00000003365	24	15	13	12	12	11	13	20	10	15	12	12	16	22	17	23	18	35
ENSAOCG00000003359	6	1	3	3	2	2	2	4	1	4	5	3	1	5	2	5	1	4
ENSAOCG00000003355	77	79	60	63	53	76	61	73	94	58	59	70	81	101	76	74	63	150
ENSAOCG00000024539	241	201	190	183	270	256	278	352	293	227	226	339	320	336	268	323	262	406
ENSAOCG00000024536	308	240	195	191	254	211	223	247	214	190	192	254	277	252	224	213	216	391
ENSAOCG00000024526	240	204	212	199	199	179	175	251	215	122	168	217	198	218	181	201	188	326
ENSAOCG00000024521	15	12	15	17	17	21	8	20	15	18	11	13	10	11	8	16	15	8
ENSAOCG00000024516	196	168	133	114	180	135	185	218	196	139	157	202	121	154	149	157	150	265
ENSAOCG00000024507	821	514	366	624	427	410	842	1225	643	523	640	1181	604	514	559	748	722	936
ENSAOCG00000024499	0	1	3	0	9	5	5	9	3	1	1	0	1	3	6	0	1	1
ENSAOCG00000024485	2668	1380	1271	2083	1237	1016	3669	4201	2181	2221	3411	3649	7713	7259	6205	6247	4868	6570
ENSAOCG00000024474	4	3	3	5	7	8	2	2	8	2	2	0	1	5	6	1	3	1
ENSAOCG00000004172	112	68	51	51	58	74	97	135	127	72	90	79	78	117	67	70	75	185
ENSAOCG00000004155	93	88	52	35	72	65	102	114	104	77	107	53	87	78	93	88	87	192
ENSAOCG00000004149	488	331	314	300	406	415	428	468	495	273	366	417	442	405	294	405	336	566
ENSAOCG00000004105	234	167	161	141	162	155	202	247	257	149	179	218	195	167	142	179	111	227
ENSAOCG00000004073	759	514	621	615	691	634	692	821	870	586	654	793	2052	1802	1663	868	1349	1884
ENSAOCG00000004064	212	151	169	157	182	224	147	201	174	126	142	167	190	197	148	152	154	254
ENSAOCG00000004055	234	178	162	209	222	225	137	188	165	142	125	188	195	189	144	163	163	293
ENSAOCG00000002421	893	708	716	587	730	721	576	709	663	455	565	801	495	500	490	547	409	774
ENSAOCG00000000140	419	358	302	307	402	330	298	396	376	245	270	369	333	325	261	335	300	434
ENSAOCG00000004027	417	279	330	282	340	234	272	413	364	206	232	328	172	165	164	235	162	229
ENSAOCG00000000126	24	24	13	11	28	28	25	28	30	16	14	27	18	21	22	15	12	40
ENSAOCG00000000125	302	195	231	204	265	158	202	189	226	156	189	283	153	174	133	251	174	328
ENSAOCG00000004014	1610	1053	1188	992	1358	1105	1324	1939	1421	948	1137	1397	1324	1356	1156	1357	1228	2041
ENSAOCG00000004012	698	418	410	442	508	434	691	883	750	767	604	647	1154	1338	1047	945	1199	1418
ENSAOCG00000004004	12101	8896	7140	9067	10714	8976	7605	9793	10592	7599	7638	11158	8512	8881	7254	10629	7724	16953
ENSAOCG00000003959	108	77	75	51	88	67	92	119	127	86	79	84	119	107	95	124	138	191
ENSAOCG00000003956	72	64	62	70	77	51	105	118	105	82	116	102	178	200	206	155	138	271
ENSAOCG00000003948	145	101	87	70	85	105	114	175	104	84	95	118	83	75	68	72	65	146
ENSAOCG00000003941	58	74	69	44	53	65	48	57	46	53	51	53	59	47	31	48	37	76
ENSAOCG00000003924	3	10	1	3	5	6	1	3	2	3	2	3	3	1	1	0	1	7
ENSAOCG00000019428	1606	861	794	863	1116	832	1641	1948	1682	1272	1330	1515	1354	1561	1168	1888	1326	2144
ENSAOCG00000001408	22	14	19	31	19	35	91	89	46	51	54	67	119	80	74	80	84	121
ENSAOCG00000019405	62	38	29	32	46	42	100	112	73	64	74	84	185	151	120	98	103	181
ENSAOCG00000019395	55	35	40	32	32	29	63	56	36	24	34	58	68	62	54	57	41	87
ENSAOCG00000019382	297	233	193	148	240	162	262	313	325	248	281	314	253	260	251	248	233	432
ENSAOCG00000019369	998	634	754	693	721	583	845	1025	841	669	680	916	742	818	709	808	661	1104
ENSAOCG00000001394	4	4	5	2	1	2	6	10	7	5	9	11	3	5	10	6	3	10
ENSAOCG00000019291	734	502	618	541	654	639	522	725	661	455	503	655	602	631	526	491	509	912
ENSAOCG00000019258	0	0	1	1	0	0	1	1	5	0	0	0	0	1	0	0	0	1
ENSAOCG00000019217	1	1	3	0	2	0	1	2	0	1	4	0	2	0	0	1	1	1
ENSAOCG00000019191	36	25	42	23	33	19	15	20	26	16	30	27	22	13	14	16	14	20
ENSAOCG00000019174	411	354	328	331	366	352	298	372	355	255	278	340	385	339	347	287	278	584
ENSAOCG00000019146	76	57	74	52	49	51	59	113	93	67	66	93	73	84	57	61	69	87
ENSAOCG00000019123	491	332	328	386	332	464	390	550	510	357	352	469	258	352	250	361	276	538
ENSAOCG00000019101	1035	799	795	721	887	984	929	1214	975	716	772	931	973	995	894	1062	886	1440
ENSAOCG00000019073	97	58	67	54	70	51	72	119	98	51	65	98	80	72	84	68	74	114
ENSAOCG00000019030	244	194	137	139	214	194	211	277	250	142	174	202	255	244	179	215	215	298
ENSAOCG00000018995	482	330	384	305	485	409	325	421	407	269	316	350	209	265	209	371	210	376
ENSAOCG00000018967	460	326	354	273	389	277	367	444	409	316	306	419	341	367	328	315	306	542
ENSAOCG00000018915	0	1	0	0	0	0	0	0	0	0	0	0	0	2	0	0	0	1
ENSAOCG00000018897	239	217	176	201	279	210	149	229	236	146	218	322	71	97	124	225	147	296
ENSAOCG00000018866	602	392	490	453	470	409	558	723	794	447	520	637	528	600	565	657	549	846
ENSAOCG00000018854	205	185	189	170	194	209	128	166	172	111	125	161	84	90	101	117	102	186
ENSAOCG00000001350	506	285	244	330	425	330	387	464	419	322	301	405	459	401	370	543	402	634
ENSAOCG00000001347	1105	729	763	821	888	648	1106	1342	1104	951	929	1261	1220	1339	956	1200	1111	2060
ENSAOCG00000018777	905	655	640	668	704	679	931	1272	978	1001	983	1104	1215	1312	957	1335	1225	2119
ENSAOCG00000018701	75	40	67	54	72	51	117	103	81	60	70	108	176	99	98	114	114	111
ENSAOCG00000018469	318	158	182	162	173	163	206	218	277	175	202	253	548	521	426	339	394	631
ENSAOCG00000001324	142	160	125	83	135	133	122	136	127	94	126	130	103	132	141	131	113	199
ENSAOCG00000018426	68	58	53	65	60	62	43	67	53	43	53	54	110	68	63	50	68	87
ENSAOCG00000002291	666	525	392	450	496	478	384	569	565	391	385	446	482	518	419	429	345	710
ENSAOCG00000018277	961	645	821	700	804	689	738	1019	822	656	670	891	766	847	732	721	745	1170
ENSAOCG00000018210	3	0	0	2	4	2	1	1	1	0	3	4	1	1	1	1	2	1
ENSAOCG00000001298	964	639	628	580	818	1052	805	1101	982	685	768	857	1068	993	895	894	882	1388
ENSAOCG00000018184	2137	1527	1798	1459	1824	1843	1981	2639	2457	1558	1929	2392	2239	2105	1935	2095	1896	3182
ENSAOCG00000001293	2030	1168	1560	1040	1510	955	1133	1420	1643	883	929	1226	575	592	467	704	448	755
ENSAOCG00000018158	676	441	516	409	509	427	562	775	591	390	441	537	511	496	400	507	431	718
ENSAOCG00000018103	671	308	346	454	376	475	637	642	662	523	602	992	1737	1404	1197	1419	1260	2206
ENSAOCG00000018010	37	70	52	51	60	58	30	45	50	47	43	42	46	63	44	48	40	95
ENSAOCG00000017988	451	355	359	396	416	336	358	453	419	276	360	403	361	331	339	346	291	456
ENSAOCG00000017931	812	668	654	602	750	681	578	759	754	526	507	687	568	624	561	574	492	1040
ENSAOCG00000020722	88	73	52	56	68	64	79	98	103	58	67	76	96	109	54	84	84	108
ENSAOCG00000020710	408	246	266	289	353	308	351	531	387	234	301	386	217	230	305	349	314	468
ENSAOCG00000020663	30	29	18	16	31	26	33	45	40	31	49	38	41	51	57	55	47	68
ENSAOCG00000002465	81	82	103	67	96	96	58	71	86	46	65	71	39	58	63	93	74	122
ENSAOCG00000020631	1	0	0	1	0	0	3	1	1	1	0	0	1	3	2	2	3	9
ENSAOCG00000020615	268	199	211	157	228	225	191	269	203	163	203	241	183	217	176	164	189	318
ENSAOCG00000020565	737	442	599	463	559	476	534	658	575	366	478	552	486	449	413	485	405	587
ENSAOCG00000020544	71	46	43	54	70	55	68	102	74	49	57	74	74	69	62	60	75	90
ENSAOCG00000020472	220	157	199	213	203	204	160	215	205	162	150	232	163	167	161	188	125	282
ENSAOCG00000020460	22	16	11	27	21	15	22	21	24	6	17	16	12	11	18	14	12	26
ENSAOCG00000020445	315	241	261	215	300	255	212	337	347	252	230	280	270	258	238	234	239	450
ENSAOCG00000020432	475	279	170	300	219	322	294	474	353	141	186	393	244	174	224	290	170	352
ENSAOCG00000020406	72	44	36	84	67	48	52	42	33	42	41	44	69	54	34	48	39	104
ENSAOCG00000020393	135	83	103	116	108	95	100	134	126	90	101	177	102	103	110	95	104	151
ENSAOCG00000020361	89	62	44	41	63	33	106	113	87	62	55	66	96	97	83	78	66	123
ENSAOCG00000001501	7	2	2	4	3	8	2	9	13	9	14	3	4	8	7	7	8	11
ENSAOCG00000020339	15	2	14	6	5	5	14	17	10	6	9	11	8	11	6	10	4	14
ENSAOCG00000020323	52	54	46	44	44	50	57	57	59	30	56	57	35	43	35	46	27	36
ENSAOCG00000020303	58	48	42	30	38	31	25	37	39	22	23	32	20	36	17	20	22	31
ENSAOCG00000020292	0	0	0	0	0	0	0	0	0	0	0	0	0	0	0	0	0	0
ENSAOCG00000020276	173	124	115	107	141	103	131	174	147	110	146	102	152	185	99	107	94	152
ENSAOCG00000015898	500	295	387	318	347	267	376	487	405	254	290	417	230	219	189	297	165	361
ENSAOCG00000015866	2	3	3	0	2	1	5	2	1	3	2	5	2	3	4	4	0	5
ENSAOCG00000015856	8	5	3	2	9	6	9	7	7	3	9	2	0	6	10	11	7	8
ENSAOCG00000015848	14	7	17	8	11	13	17	27	17	10	9	10	12	8	10	11	8	20
ENSAOCG00000015830	819	748	710	544	677	594	756	937	727	617	609	790	735	782	649	722	675	1119
ENSAOCG00000015774	270	222	197	162	218	186	253	243	240	147	193	242	282	263	230	188	172	328
ENSAOCG00000001092	115	87	78	69	81	98	116	158	114	64	84	96	71	83	60	107	57	126
ENSAOCG00000001088	4	7	5	5	7	7	3	2	6	1	2	3	3	1	1	0	5	3
ENSAOCG00000015692	353	234	206	199	272	225	336	448	336	221	304	312	389	434	362	399	337	539
ENSAOCG00000015670	20975	14281	16775	15790	14801	13110	14252	20646	17109	12364	14985	17450	11822	12566	11716	15760	11709	18767
ENSAOCG00000015657	616	448	480	480	566	664	420	586	512	381	385	492	335	462	351	426	318	688
ENSAOCG00000015625	20	18	20	24	24	23	15	19	23	15	18	16	15	9	7	14	11	21
ENSAOCG00000015615	335	271	245	185	297	251	245	342	354	241	267	346	264	287	297	278	245	446
ENSAOCG00000015583	179	109	161	104	169	114	158	178	146	111	138	155	68	65	57	91	61	123
ENSAOCG00000015560	86	50	72	45	64	31	60	88	68	36	53	59	43	50	48	59	28	63
ENSAOCG00000015555	1275	953	1043	1048	1082	1084	1030	1235	1004	769	943	1282	1023	1018	920	1049	849	1496
ENSAOCG00000015500	560	460	447	294	486	308	429	600	549	390	429	524	408	428	355	462	375	713
ENSAOCG00000015400	25	17	13	15	18	9	15	24	26	12	12	7	23	16	12	22	26	34
ENSAOCG00000015368	116	83	133	93	158	89	85	116	86	109	97	214	121	95	79	119	107	168
ENSAOCG00000015347	361	289	242	199	330	257	333	384	290	255	296	336	386	313	353	381	320	591
ENSAOCG00000015274	206	184	143	122	206	207	175	222	194	121	169	193	151	186	149	162	138	269
ENSAOCG00000015204	801	402	328	466	401	332	1052	1219	668	523	809	780	1404	1255	1069	827	904	1168
ENSAOCG00000002171	45	42	48	24	49	33	39	57	38	30	35	29	31	15	33	27	15	60
ENSAOCG00000015146	114	99	74	70	119	99	123	160	104	85	100	128	94	80	75	81	58	133
ENSAOCG00000015137	0	0	0	0	1	0	0	2	0	0	1	0	0	0	0	0	0	0
ENSAOCG00000015126	33	21	17	15	34	29	27	36	33	26	25	32	35	16	28	20	24	31
ENSAOCG00000015098	8	9	6	1	13	14	6	10	12	11	7	15	10	5	9	12	13	6
ENSAOCG00000001848	1463	803	822	902	941	927	1375	1782	1593	1005	970	1362	1246	1249	1139	1165	1071	1892
ENSAOCG00000014969	324	323	249	233	305	298	195	279	322	210	214	239	134	224	186	183	172	353
ENSAOCG00000014930	1270	940	1179	1110	1492	2442	249	402	304	238	279	376	280	256	261	334	296	452
ENSAOCG00000001026	240	176	182	163	201	210	177	262	183	154	155	199	184	164	158	183	146	287
ENSAOCG00000014893	12	11	7	10	10	7	10	9	20	6	15	14	25	25	22	20	34	34
ENSAOCG00000014820	1144	993	973	794	1052	1014	864	1136	1025	790	769	1064	776	880	826	812	767	1453
ENSAOCG00000014725	164	100	95	107	151	125	114	137	89	70	85	130	75	122	47	106	66	125
ENSAOCG00000014680	5	9	5	5	4	2	12	7	6	14	1	8	12	10	15	23	15	29
ENSAOCG00000007747	972	615	620	566	687	576	1154	1413	1043	780	922	895	1744	1525	1239	1281	1085	1614
ENSAOCG00000007713	355	235	267	175	250	233	249	389	275	205	213	289	280	250	238	292	198	372
ENSAOCG00000007583	20096	13677	19597	13407	20548	17025	18658	27786	26801	19627	22853	26635	24873	22506	20013	22009	27120	33766
ENSAOCG00000007555	35	22	27	23	30	24	26	34	54	29	25	39	25	45	38	44	40	72
ENSAOCG00000007539	107	71	73	64	105	67	78	98	95	64	75	81	71	88	80	77	69	105
ENSAOCG00000007519	39	25	22	20	20	34	25	21	23	9	13	12	3	9	8	8	2	13
ENSAOCG00000007503	11	12	7	8	5	10	14	18	8	9	7	9	10	12	8	11	11	28
ENSAOCG00000007494	12	9	14	10	3	20	9	8	5	8	12	11	24	15	13	15	12	32
ENSAOCG00000000405	633	505	426	478	537	744	539	722	722	456	557	695	568	647	534	658	550	1120
ENSAOCG00000007456	200	182	167	147	195	137	145	203	234	160	182	226	251	248	224	248	260	531
ENSAOCG00000007380	200	182	182	156	170	104	172	204	169	133	143	189	109	112	91	147	75	166
ENSAOCG00000007325	193	172	154	106	161	119	201	222	182	149	189	168	135	159	137	181	136	207
ENSAOCG00000000392	47	53	34	33	48	40	52	71	61	27	52	69	29	43	27	50	35	69
ENSAOCG00000002649	2	1	1	3	1	2	2	1	5	1	2	2	3	0	0	1	2	4
ENSAOCG00000007274	318	189	271	180	195	242	194	311	321	159	276	175	342	305	326	313	307	626
ENSAOCG00000000385	1605	1189	1141	1156	1305	1402	1193	1436	1354	1003	1088	1461	1294	1391	1151	1233	1120	2161
ENSAOCG00000007179	935	694	714	723	786	717	766	1002	780	551	604	788	673	676	560	723	559	1002
ENSAOCG00000007126	83	45	53	47	58	80	79	96	88	78	67	116	184	253	220	91	148	319
ENSAOCG00000007116	344	304	472	290	292	277	258	344	386	193	260	329	328	285	176	253	191	417
ENSAOCG00000007101	10	9	10	6	10	9	7	7	11	14	12	9	10	12	16	5	9	21
ENSAOCG00000007094	333	237	303	213	268	255	241	298	188	198	186	267	145	238	219	210	178	350
ENSAOCG00000002504	154	98	106	66	108	151	213	304	222	217	215	244	284	236	191	252	230	387
ENSAOCG00000000369	29	41	40	18	34	23	29	45	43	28	24	43	7	24	12	25	18	29
ENSAOCG00000006916	38	27	38	22	32	32	35	58	51	32	48	25	27	37	44	38	22	62
ENSAOCG00000006907	191	134	109	58	123	87	188	233	196	150	173	139	221	207	189	182	173	286
ENSAOCG00000006893	1608	1234	1125	1119	1507	1538	1205	1558	1331	983	1142	1296	1273	1278	1074	1169	1078	1779
ENSAOCG00000006846	296	254	202	197	244	226	203	257	222	171	199	283	265	271	213	238	242	440
ENSAOCG00000000350	26	20	18	2	9	11	28	12	23	8	20	3	14	21	15	11	18	42
ENSAOCG00000000346	1250	860	922	771	1108	1243	1095	1275	1306	883	950	1193	1177	1108	992	1217	1073	1789
ENSAOCG00000006756	1499	1252	1291	1150	1166	1313	1212	1604	999	772	1010	1365	1796	1731	1563	1381	1533	2501
ENSAOCG00000006659	481	371	350	304	432	326	492	605	473	331	426	506	657	657	448	528	451	827
ENSAOCG00000006625	96	76	71	67	59	100	70	103	71	62	67	79	64	61	37	58	48	95
ENSAOCG00000006597	302	202	214	186	226	154	240	315	237	162	165	197	294	255	257	236	195	306
ENSAOCG00000006565	654	491	525	467	539	442	612	769	641	468	505	674	599	637	593	654	597	1018
ENSAOCG00000000313	1156	797	918	1003	1020	1084	893	1188	1159	850	829	1193	1493	1385	1273	1054	1281	2278
ENSAOCG00000006537	57	52	35	40	71	52	49	69	42	45	37	68	37	25	38	57	38	66
ENSAOCG00000006490	188	136	109	89	111	77	170	168	184	115	150	130	145	134	128	147	102	195
ENSAOCG00000006440	81	59	60	52	69	96	51	74	51	36	70	68	70	57	66	59	86	116
ENSAOCG00000006409	166	134	137	109	121	109	144	199	145	120	116	156	121	111	111	129	138	161
ENSAOCG00000006377	2882	1374	1453	1145	1628	1093	2351	3872	2964	1501	2162	2075	2448	2635	2685	1940	2554	3182
ENSAOCG00000006354	12	17	14	5	15	10	9	28	17	8	9	2	7	14	14	16	13	33
ENSAOCG00000006337	5	6	3	3	6	8	6	14	7	7	5	4	27	32	22	15	19	28
ENSAOCG00000006327	469	345	353	402	432	494	307	507	434	285	330	452	311	353	323	373	297	603
ENSAOCG00000006292	242	185	174	131	202	213	212	269	232	173	197	247	320	279	209	241	257	386
ENSAOCG00000006234	0	0	0	0	1	0	0	0	0	1	0	0	0	0	0	0	0	0
ENSAOCG00000006213	24	13	9	8	10	10	8	10	12	7	9	4	25	12	11	13	15	31
ENSAOCG00000021696	2272	1579	1645	1855	1845	1850	1471	1769	1551	1193	1263	1895	1224	1118	1037	1509	1138	2001
ENSAOCG00000021636	15	17	12	8	8	5	9	15	14	19	16	14	15	14	14	13	4	25
ENSAOCG00000021497	5	3	2	1	1	1	1	2	4	2	0	2	1	0	0	0	1	3
ENSAOCG00000021452	0	0	0	0	0	0	0	0	0	0	0	0	0	0	0	0	0	0
ENSAOCG00000021434	62	39	42	47	53	40	50	52	53	34	38	51	31	42	42	40	25	50
ENSAOCG00000021410	715	575	561	559	612	475	503	643	578	399	455	520	420	469	469	396	405	685
ENSAOCG00000001561	1079	674	742	706	861	677	914	1256	978	737	798	976	878	774	559	788	640	1047
ENSAOCG00000021332	541	558	439	338	554	429	460	641	515	395	516	534	541	524	349	486	392	817
ENSAOCG00000021316	3	4	4	4	2	3	3	5	5	4	0	6	7	4	3	3	3	4
ENSAOCG00000021294	0	0	0	0	0	0	0	0	0	0	0	0	0	0	0	0	0	1
ENSAOCG00000021283	1	1	0	0	0	0	0	0	0	0	1	0	3	0	6	0	0	4
ENSAOCG00000021279	29	26	25	22	24	30	23	37	40	19	23	25	15	39	28	27	15	31
ENSAOCG00000021266	5	4	3	4	12	4	3	4	7	0	4	7	2	2	1	2	5	2
ENSAOCG00000021236	24	18	35	38	30	50	36	34	16	14	16	21	20	16	14	21	21	29
ENSAOCG00000021222	152	100	87	95	109	97	111	155	120	101	106	106	112	166	105	125	88	176
ENSAOCG00000021213	185	84	63	54	48	58	35	95	58	89	122	23	857	665	446	40	57	459
ENSAOCG00000021192	421	151	168	120	103	209	88	285	217	236	370	47	2194	1621	901	111	280	890
ENSAOCG00000021182	140	183	136	116	138	156	92	138	141	113	105	128	88	100	104	117	94	232
ENSAOCG00000021136	380	260	260	255	296	270	324	389	347	291	279	339	335	405	261	343	317	519
ENSAOCG00000021128	52	43	42	34	41	42	33	55	38	40	39	34	42	49	37	50	39	53
ENSAOCG00000021115	5	5	8	5	3	6	4	15	9	6	6	10	7	10	5	9	9	18
ENSAOCG00000021092	392	213	189	246	255	342	292	366	407	298	302	345	424	387	310	400	335	604
ENSAOCG00000021059	18	10	23	14	20	27	11	24	24	24	13	32	9	22	17	15	13	21
ENSAOCG00000010786	24	30	25	16	16	36	11	25	29	20	24	24	15	11	7	20	16	48
ENSAOCG00000010662	3034	2214	2459	2044	2502	2039	2620	3714	2904	1967	2322	2994	2500	2268	1715	2489	1889	3256
ENSAOCG00000010608	427	376	309	291	412	267	278	358	354	243	259	329	155	172	142	196	196	277
ENSAOCG00000010574	78	65	61	54	71	60	60	79	70	47	45	86	45	51	45	62	37	80
ENSAOCG00000000661	4683	3799	4334	3565	3878	3894	4603	6816	5236	3814	4629	6269	5145	5193	4504	10405	5999	12288
ENSAOCG00000010388	548	577	580	421	622	529	352	539	570	428	433	559	370	478	417	400	408	879
ENSAOCG00000000627	0	0	0	0	0	0	0	0	0	0	0	0	0	0	0	0	0	0
ENSAOCG00000010123	23	11	15	11	6	13	11	18	14	14	20	19	7	9	10	14	5	10
ENSAOCG00000010097	149	133	155	120	182	177	103	153	149	95	110	129	107	117	100	137	90	226
ENSAOCG00000020249	139	128	118	82	118	99	67	104	102	76	87	111	51	71	63	84	49	113
ENSAOCG00000020149	0	0	0	0	0	0	0	0	0	0	0	0	0	0	0	0	0	0
ENSAOCG00000020139	70	58	42	48	59	45	67	67	49	40	57	44	28	55	32	43	33	64
ENSAOCG00000020122	1303	873	747	961	1047	929	1344	1493	1577	1054	1098	1510	1432	1446	1102	1369	1242	2029
ENSAOCG00000020108	130	89	109	100	108	113	100	149	123	89	102	103	115	121	107	117	107	188
ENSAOCG00000020097	501	248	255	302	325	297	440	484	435	297	318	388	455	455	436	437	470	665
ENSAOCG00000020083	334	271	182	214	321	241	309	438	317	218	251	296	328	312	240	339	233	411
ENSAOCG00000020015	694	454	484	478	527	583	574	759	619	459	529	669	732	647	593	503	535	935
ENSAOCG00000019917	1047	797	789	559	874	760	900	1196	999	708	806	975	1034	1007	875	876	855	1446
ENSAOCG00000019836	34	14	21	16	22	18	21	24	36	17	22	32	24	29	24	30	34	37
ENSAOCG00000019784	39	44	31	28	39	25	28	42	45	32	22	42	39	38	33	27	38	64
ENSAOCG00000019757	37	35	29	26	34	41	32	30	32	25	31	38	19	12	14	23	22	25
ENSAOCG00000019744	152	131	128	104	149	135	133	190	153	121	134	148	93	105	103	117	101	160
ENSAOCG00000019716	15	13	14	11	18	13	10	12	8	6	12	13	9	14	16	18	16	24
ENSAOCG00000019704	1	0	1	1	1	0	0	0	0	0	0	0	1	1	0	0	2	1
ENSAOCG00000019694	17	9	16	12	16	10	25	53	42	35	34	40	56	75	59	39	52	64
ENSAOCG00000019689	84	105	120	40	91	27	79	80	81	53	62	102	38	46	59	102	52	82
ENSAOCG00000019645	876	660	815	564	755	551	794	986	816	624	724	871	693	810	734	709	697	1215
ENSAOCG00000019614	1	0	0	0	0	1	0	1	0	1	0	1	1	1	0	0	0	0
ENSAOCG00000019593	27	33	41	22	32	29	25	28	27	29	14	28	19	20	13	17	22	38
ENSAOCG00000019562	178	123	136	140	137	110	96	157	118	76	69	151	61	58	45	112	60	95
ENSAOCG00000019541	227	162	193	140	187	133	182	230	186	112	161	205	155	151	129	187	159	228
ENSAOCG00000019533	8	2	4	6	6	2	3	10	10	3	6	4	6	5	10	5	8	10
ENSAOCG00000019505	4027	2351	3082	3477	3257	3671	2143	3238	2398	1660	1938	3825	2784	2437	2310	2367	2227	3481
ENSAOCG00000019492	1505	984	1059	1031	1261	1255	1674	2002	1637	1211	1437	1627	2795	2359	1967	1767	1916	2888
ENSAOCG00000019477	9	8	8	12	6	10	7	6	8	3	3	9	3	8	2	1	4	12
ENSAOCG00000019464	11	20	12	9	18	12	10	24	15	8	14	17	7	18	11	11	6	7
ENSAOCG00000019455	1511	849	661	765	716	886	728	1339	589	573	676	624	1157	1320	1101	573	920	863
ENSAOCG00000019439	1247	760	687	859	857	737	901	1037	975	620	721	933	1438	1256	1054	1044	1068	1518
ENSAOCG00000019404	0	0	0	0	0	0	0	0	0	0	0	0	0	0	0	0	0	0
ENSAOCG00000019388	84	56	57	49	76	69	54	76	61	45	44	50	38	54	57	50	38	77
ENSAOCG00000019379	1126	879	806	817	1016	888	973	1238	1233	921	1021	1167	1110	1139	1031	970	1015	1896
ENSAOCG00000019363	5	7	6	6	10	8	3	10	4	4	3	9	4	2	0	5	4	3
ENSAOCG00000019309	25	14	13	16	19	17	23	22	19	6	10	8	9	10	8	13	18	24
ENSAOCG00000015999	336	315	217	264	314	335	216	344	248	188	230	266	242	238	186	230	187	327
ENSAOCG00000015851	61	55	49	54	63	86	37	41	20	26	19	41	8	12	7	30	16	28
ENSAOCG00000015226	82	71	67	86	105	97	55	65	79	65	65	91	74	77	70	60	66	122
ENSAOCG00000015138	355	238	329	296	295	214	387	363	401	215	185	337	225	235	151	293	192	266
ENSAOCG00000015123	1504	1039	1073	1024	1239	919	1611	1741	1807	1335	1236	1711	1976	2046	1674	1662	1771	2885
ENSAOCG00000015067	9933	6831	7936	7703	7701	6646	6501	8516	7919	5524	6607	8352	3538	3620	3269	6200	3209	5974
ENSAOCG00000015051	0	0	0	0	0	0	0	0	0	0	0	0	0	0	0	0	0	0
ENSAOCG00000002434	0	1	0	0	0	0	0	0	0	0	0	0	0	0	0	0	1	0
ENSAOCG00000015025	67	38	58	41	43	18	49	67	50	35	44	58	41	65	36	44	39	63
ENSAOCG00000001047	70	65	50	43	63	69	81	75	86	46	55	73	53	66	69	65	76	109
ENSAOCG00000001819	220	191	182	146	277	190	121	192	139	85	98	136	56	70	53	103	63	145
ENSAOCG00000001040	280	191	192	172	184	194	263	338	251	169	223	230	228	217	206	230	207	316
ENSAOCG00000014924	4407	2740	3123	2824	3455	2977	4073	5086	4625	3562	3402	4068	5400	6043	4392	4640	4822	7324
ENSAOCG00000001031	2006	1560	1815	1535	1675	1501	1650	2093	1767	1440	1606	1925	1524	1683	1647	1509	1431	2692
ENSAOCG00000014881	35	32	35	21	25	28	15	21	18	22	16	19	15	17	7	23	14	33
ENSAOCG00000014863	422	239	243	233	263	325	392	327	457	185	314	373	388	249	231	241	301	404
ENSAOCG00000014811	32	41	30	16	38	52	14	55	28	19	32	37	17	25	35	28	33	42
ENSAOCG00000014732	586	369	381	381	459	369	554	687	568	350	436	530	547	531	493	510	439	897
ENSAOCG00000014707	914	697	579	593	836	607	706	907	858	625	666	785	817	777	599	838	642	1202
ENSAOCG00000014657	4159	2773	3942	2895	4557	3863	2977	4230	3540	2341	2733	4359	1468	1272	1258	2604	1601	2569
ENSAOCG00000014575	0	0	0	0	0	0	0	0	0	0	0	0	0	0	0	0	0	0
ENSAOCG00000014528	0	1	2	0	0	0	3	1	3	2	1	0	1	3	0	0	0	1
ENSAOCG00000014489	350	199	249	194	255	206	256	323	297	213	279	331	189	256	323	263	243	431
ENSAOCG00000014263	358	333	326	278	344	272	232	346	304	188	241	368	236	228	218	247	199	483
ENSAOCG00000014234	58	57	41	40	52	58	45	58	40	26	29	61	54	39	49	53	48	58
ENSAOCG00000014223	114	102	104	84	144	125	105	126	117	115	95	156	101	94	95	111	102	199
ENSAOCG00000014175	288	270	264	241	270	311	245	292	266	205	213	301	267	280	242	245	238	436
ENSAOCG00000014108	432	289	297	237	334	245	315	449	352	262	283	336	185	271	192	329	158	283
ENSAOCG00000000916	372	266	281	280	352	228	374	422	344	273	272	344	242	234	212	315	201	331
ENSAOCG00000000909	837	576	530	552	645	598	728	800	694	624	640	755	1117	1098	911	941	943	1669
ENSAOCG00000014018	70	56	41	31	47	46	54	66	82	41	36	68	58	50	29	38	41	90
ENSAOCG00000014011	0	0	0	0	0	0	0	0	0	0	0	0	0	0	0	0	0	0
ENSAOCG00000013993	0	1	0	0	0	0	0	0	0	0	1	0	3	2	0	2	0	0
ENSAOCG00000013974	1	0	0	0	0	0	0	0	1	0	1	2	2	2	1	1	0	5
ENSAOCG00000013944	0	0	0	0	0	0	0	0	0	0	1	0	2	1	0	1	0	0
ENSAOCG00000013921	0	0	0	0	0	0	0	0	0	0	0	0	0	0	0	0	0	0
ENSAOCG00000008643	163	172	258	153	241	127	138	161	126	69	82	247	66	57	100	121	116	140
ENSAOCG00000008622	73	58	102	72	74	50	76	82	88	39	42	101	100	87	61	100	92	159
ENSAOCG00000008607	1	0	1	1	0	0	0	2	1	0	1	1	0	4	1	3	3	0
ENSAOCG00000002762	2	5	2	2	2	5	5	12	11	1	6	7	3	3	5	7	8	9
ENSAOCG00000008566	6	4	4	2	2	2	5	7	5	0	7	6	5	9	4	3	4	7
ENSAOCG00000008534	0	0	0	0	0	0	0	0	0	0	0	0	0	0	0	0	0	0
ENSAOCG00000008446	1	3	2	0	0	2	0	1	1	0	5	0	0	3	0	3	1	6
ENSAOCG00000008376	25	16	12	9	17	9	8	13	27	9	13	12	10	24	21	13	16	21
ENSAOCG00000008364	7	2	7	2	1	4	3	3	4	1	6	2	3	4	8	2	3	8
ENSAOCG00000008350	0	0	0	0	0	0	0	0	0	0	0	0	0	0	0	0	0	0
ENSAOCG00000002698	5	10	4	1	3	3	5	9	7	4	8	4	1	12	8	3	5	13
ENSAOCG00000008315	2	2	1	0	0	0	1	5	2	2	0	0	1	1	1	0	1	0
ENSAOCG00000008289	5	0	2	0	0	1	0	1	1	2	3	0	0	2	0	0	3	2
ENSAOCG00000008265	0	0	1	1	1	1	2	3	0	0	0	0	1	0	1	0	0	1
ENSAOCG00000008256	10	9	7	6	6	4	8	8	7	3	11	2	3	4	7	5	5	2
ENSAOCG00000008245	3	1	2	1	0	1	5	1	0	3	3	1	4	6	11	4	3	7
ENSAOCG00000008211	3	5	5	2	0	4	2	3	3	1	3	6	1	4	5	5	5	5
ENSAOCG00000002426	3	4	5	2	3	3	5	5	8	0	6	6	2	10	6	7	5	8
ENSAOCG00000008179	0	1	0	0	0	0	0	0	0	0	1	1	0	0	0	0	1	1
ENSAOCG00000008168	1	0	0	0	0	0	0	0	0	0	0	0	0	1	0	0	1	0
ENSAOCG00000008156	0	0	0	0	0	0	0	0	0	0	0	0	0	2	0	0	0	0
ENSAOCG00000008120	0	0	0	0	0	0	0	0	0	0	0	0	0	0	0	0	0	0
ENSAOCG00000008092	0	1	1	0	0	0	0	1	0	0	1	0	0	0	0	0	0	0
ENSAOCG00000008061	0	0	0	0	0	0	0	0	1	0	0	0	0	0	0	0	0	0
ENSAOCG00000008015	908	726	630	605	789	609	655	773	653	499	531	651	398	530	433	546	364	682
ENSAOCG00000008010	0	0	0	0	0	0	0	1	0	0	0	0	0	0	0	0	0	0
ENSAOCG00000007996	87	59	35	34	58	72	66	73	72	49	49	50	71	61	48	66	48	66
ENSAOCG00000007992	892	642	578	623	593	683	540	748	589	381	431	682	541	620	501	543	462	760
ENSAOCG00000007975	8992	6301	7890	6012	7242	6556	4757	6550	7572	4637	6326	7305	2874	2768	2685	5357	2383	5123
ENSAOCG00000007924	69	70	41	29	44	29	56	57	42	38	46	45	37	41	28	31	28	46
ENSAOCG00000007849	797	545	484	570	642	666	571	734	646	483	559	747	565	561	456	657	512	901
ENSAOCG00000007552	304	192	197	264	216	272	375	485	364	266	313	405	600	454	438	411	413	576
ENSAOCG00000007527	227	134	145	177	189	237	110	186	176	115	154	255	172	162	182	158	147	280
ENSAOCG00000007505	1848	1258	1258	1150	1615	1511	1270	1706	1428	938	1127	1256	1080	1181	946	1242	983	1714
ENSAOCG00000007442	4875	2937	3115	3456	3735	3425	3967	5375	4601	3681	3851	4472	3915	4018	3398	4114	3468	6010
ENSAOCG00000007390	146	96	89	102	114	115	89	192	146	113	98	122	170	146	133	125	172	232
ENSAOCG00000007379	603	301	318	428	339	396	690	936	636	427	626	742	1147	878	834	696	765	1045
ENSAOCG00000007368	986	715	618	709	738	647	904	1105	941	708	760	852	905	883	790	858	750	1227
ENSAOCG00000007338	68	45	28	35	48	23	54	71	40	46	40	42	44	49	38	45	33	84
ENSAOCG00000007332	916	464	794	617	760	396	550	844	668	307	544	397	1072	773	767	330	698	657
ENSAOCG00000007317	1222	1293	814	1033	1586	1115	1368	2094	2281	1191	1489	1871	5230	3743	4692	2364	5552	7918
ENSAOCG00000007298	96	134	96	54	80	63	85	85	67	41	67	54	124	85	77	84	104	148
ENSAOCG00000007276	464	398	330	308	345	243	440	539	488	371	458	535	502	490	435	511	433	845
ENSAOCG00000007222	0	0	0	0	0	0	0	0	0	0	0	0	0	0	0	0	0	0
ENSAOCG00000007213	2	1	4	1	1	4	3	4	0	1	0	5	2	6	2	1	2	0
ENSAOCG00000007201	0	0	0	1	0	0	0	0	0	0	0	0	0	0	0	0	0	0
ENSAOCG00000007187	20	24	18	14	19	21	15	22	29	27	28	24	18	18	17	19	19	45
ENSAOCG00000007176	9	28	13	10	11	15	9	15	11	12	14	10	22	16	12	16	9	11
ENSAOCG00000007162	0	0	0	0	0	0	0	0	0	0	0	0	0	0	0	0	0	0
ENSAOCG00000000851	11	4	9	7	10	11	10	12	7	7	10	7	13	15	7	14	11	14
ENSAOCG00000013465	26	33	37	15	31	29	18	45	34	20	44	50	38	41	48	47	41	62
ENSAOCG00000013440	664	421	417	396	495	420	573	784	571	401	481	579	806	702	679	585	688	982
ENSAOCG00000013428	0	3	1	1	5	1	6	7	2	2	2	1	1	6	5	3	2	9
ENSAOCG00000013396	329	177	303	182	189	125	107	164	171	60	66	47	8	6	10	33	11	12
ENSAOCG00000013374	126	86	82	88	114	71	104	120	81	59	88	100	98	89	79	91	71	87
ENSAOCG00000013348	123	80	71	69	90	90	72	94	86	59	71	95	54	71	45	47	44	96
ENSAOCG00000013248	168	93	106	96	109	86	168	155	151	118	109	136	144	181	126	161	134	246
ENSAOCG00000013241	565	379	369	318	402	302	641	843	621	437	460	570	473	434	304	543	342	616
ENSAOCG00000013210	385	333	273	221	388	361	291	442	397	280	295	284	255	268	233	217	244	331
ENSAOCG00000013194	1762	1443	1689	1245	1665	1206	1116	1655	1419	975	1088	1472	853	757	765	1219	841	1626
ENSAOCG00000013141	0	0	0	0	0	0	0	1	1	0	0	0	0	0	0	0	0	0
ENSAOCG00000013095	16	16	16	8	14	12	12	15	19	6	9	7	8	13	12	11	11	16
ENSAOCG00000013074	4	8	8	4	1	2	3	8	9	6	8	0	6	11	7	9	8	7
ENSAOCG00000013042	55	38	59	32	51	30	48	48	49	35	37	46	74	100	66	54	59	107
ENSAOCG00000013022	349	301	215	219	287	212	492	763	503	428	431	430	605	500	429	449	484	670
ENSAOCG00000012996	0	0	0	0	0	0	0	0	0	0	0	0	0	0	0	0	0	0
ENSAOCG00000012953	16	10	19	8	8	15	14	15	8	7	10	10	13	19	15	32	15	37
ENSAOCG00000012942	370	291	269	212	365	228	339	401	338	249	277	352	313	343	271	289	248	475
ENSAOCG00000012891	127	101	74	59	101	62	101	166	114	78	101	107	89	91	70	84	63	145
ENSAOCG00000012885	37	27	19	40	32	23	21	33	17	22	14	38	17	20	19	23	16	18
ENSAOCG00000012875	0	0	0	0	0	0	0	0	0	0	0	0	0	0	0	0	0	0
ENSAOCG00000012851	1	0	0	0	0	0	0	0	0	1	0	0	0	0	0	0	0	0
ENSAOCG00000012831	0	0	0	0	0	0	0	0	0	0	0	0	0	0	0	0	0	0
ENSAOCG00000002335	1861	1885	1672	1277	1903	1743	1138	1555	1433	1091	1057	1516	904	962	878	953	745	1688
ENSAOCG00000012788	172	89	106	125	112	60	233	281	172	105	153	158	346	281	251	193	229	330
ENSAOCG00000012766	676	375	411	437	443	380	624	758	599	446	547	682	874	843	679	593	665	1100
ENSAOCG00000012737	376	334	331	310	350	290	333	467	418	278	319	400	400	375	345	310	335	660
ENSAOCG00000012704	2375	2003	1779	1698	2380	1969	1854	2327	2075	1627	1781	2307	1641	1710	1824	1966	1638	2819
ENSAOCG00000012529	7477	5326	6107	5517	6182	4593	5469	6665	5560	3761	4548	6050	2476	2668	2174	3792	2373	4031
ENSAOCG00000012481	49	26	37	30	45	31	30	49	32	25	21	47	34	34	29	36	28	45
ENSAOCG00000012459	6098	5152	5938	4184	6690	4704	3869	5687	4892	3394	4005	5418	3127	3145	3356	4391	3685	6237
ENSAOCG00000012381	534	400	416	317	238	151	464	556	473	161	356	231	359	395	161	394	332	521
ENSAOCG00000012360	29	32	42	16	20	13	31	67	45	15	52	24	60	58	47	37	59	95
ENSAOCG00000012324	632	440	449	373	579	444	502	736	639	418	467	601	568	632	489	479	547	876
ENSAOCG00000012288	598	362	405	370	458	434	464	572	475	286	347	446	333	363	339	348	329	495
ENSAOCG00000012258	177	142	153	133	194	189	172	179	196	131	134	207	365	294	265	168	264	478
ENSAOCG00000012243	1392	916	906	1048	1114	1021	864	1145	949	677	775	981	973	910	788	830	809	1583
ENSAOCG00000012234	525	367	413	347	406	422	383	500	459	300	326	446	341	388	312	356	346	678
ENSAOCG00000012212	2484	1677	1414	1865	2062	1782	2242	2713	2383	1755	1860	2413	1248	1484	1102	2366	1233	2220
ENSAOCG00000015401	134	146	121	86	113	144	101	101	128	80	95	127	95	99	71	101	86	159
ENSAOCG00000015340	0	0	0	0	0	0	0	0	0	0	0	0	0	0	0	0	0	0
ENSAOCG00000015306	738	671	556	491	732	655	557	720	604	484	476	606	556	642	543	601	497	1020
ENSAOCG00000015194	377	385	287	257	443	331	621	520	327	236	272	540	285	301	464	725	485	917
ENSAOCG00000015186	613	395	316	300	473	353	532	657	463	615	541	575	759	915	789	789	798	1527
ENSAOCG00000015122	3460	3063	3059	2197	3285	2672	2330	3455	3152	2128	2346	3058	2115	2359	2086	2167	1812	4030
ENSAOCG00000014900	408	331	350	282	368	442	375	498	417	289	338	352	537	473	437	367	428	655
ENSAOCG00000014887	2805	1744	1927	2593	2037	1870	2147	2654	3474	2352	2367	2953	1816	1961	1771	3399	2131	3393
ENSAOCG00000014874	4274	3320	3452	3493	4059	3493	2975	3947	4097	2631	3435	4483	2723	2026	2131	3915	2634	4635
ENSAOCG00000014868	1057	684	708	787	874	678	716	914	754	563	632	938	545	522	488	829	442	972
ENSAOCG00000014839	76	59	35	49	77	50	64	76	62	51	61	75	53	59	50	55	49	98
ENSAOCG00000014772	0	0	0	0	0	0	0	0	1	0	1	1	0	0	0	0	0	0
ENSAOCG00000000992	492	433	304	338	447	359	362	480	398	259	329	362	400	392	335	352	339	554
ENSAOCG00000019966	77	76	65	43	79	57	76	88	83	56	74	79	78	82	73	69	60	104
ENSAOCG00000019925	204	128	111	103	179	170	156	181	151	98	122	161	70	85	58	123	35	95
ENSAOCG00000019847	550	372	336	412	441	433	314	515	419	268	365	393	452	444	368	384	337	567
ENSAOCG00000019824	28	29	23	15	36	25	17	28	22	21	22	19	17	22	28	21	23	42
ENSAOCG00000019815	49	63	45	44	59	40	37	39	43	28	36	46	25	48	40	32	32	55
ENSAOCG00000019710	71	75	61	78	77	52	232	218	247	139	119	158	219	383	210	275	228	571
ENSAOCG00000019037	856	628	600	791	774	1086	663	1027	734	666	653	899	731	670	674	667	767	1232
ENSAOCG00000018969	906	717	569	584	741	626	764	1054	970	639	702	885	649	691	628	767	641	1182
ENSAOCG00000018945	66	21	26	25	32	56	67	94	54	52	82	55	91	104	83	63	64	151
ENSAOCG00000018940	278	169	184	164	229	229	158	259	226	198	168	225	143	154	137	174	128	291
ENSAOCG00000018922	431	326	237	261	340	279	399	484	413	304	255	402	360	350	284	448	294	587
ENSAOCG00000018898	4	3	3	1	3	3	3	2	10	4	2	5	2	3	3	4	0	13
ENSAOCG00000018884	1805	1246	1786	1293	1421	1338	1162	1587	1408	935	1154	1464	1082	1041	994	1272	914	1540
ENSAOCG00000018818	739	529	565	560	608	550	589	774	582	417	514	616	479	466	426	542	469	715
ENSAOCG00000018794	665	541	606	404	741	467	448	608	500	400	435	559	527	473	441	493	553	857
ENSAOCG00000018724	35	21	16	25	26	20	39	44	17	15	25	32	22	38	23	19	23	44
ENSAOCG00000001343	593	412	454	398	552	305	609	829	548	405	465	705	689	652	477	623	577	887
ENSAOCG00000018643	548	457	472	447	481	419	439	629	556	370	417	625	442	479	355	511	376	846
ENSAOCG00000001340	128	83	72	70	99	91	105	169	120	82	102	147	87	99	107	103	93	199
ENSAOCG00000018605	390	280	286	244	321	188	322	440	340	238	310	326	299	299	262	316	263	390
ENSAOCG00000018542	2165	1804	1878	1482	2207	1957	1609	2341	1276	1128	1410	2153	2025	1767	2254	1601	2406	3604
ENSAOCG00000018521	34	16	19	19	17	24	55	51	24	38	38	37	75	49	28	39	44	58
ENSAOCG00000018464	4	10	1	4	5	8	22	10	6	10	13	15	17	20	9	27	23	34
ENSAOCG00000001316	126	91	66	73	128	104	119	102	100	67	49	126	105	81	63	77	85	119
ENSAOCG00000018343	771	559	569	434	763	468	518	749	670	448	605	662	571	668	701	706	733	1137
ENSAOCG00000018334	47	33	29	23	38	30	51	56	47	51	45	60	30	56	45	49	46	74
ENSAOCG00000018273	2928	1499	1528	2488	2009	1803	2363	2088	2129	1458	1340	2616	1765	1655	1214	1967	1425	3420
ENSAOCG00000018244	372	276	242	285	320	561	450	524	452	297	357	445	923	610	600	553	668	880
ENSAOCG00000016276	443	295	299	317	412	306	388	503	446	339	359	402	343	360	301	409	355	518
ENSAOCG00000016235	988	681	754	645	789	659	628	798	646	446	646	798	345	400	303	548	299	594
ENSAOCG00000016144	272	155	157	151	248	253	236	324	255	176	212	254	312	231	261	236	218	402
ENSAOCG00000016129	93	125	155	86	155	202	34	47	45	20	33	43	55	43	69	77	76	146
ENSAOCG00000016078	3	4	5	4	1	1	1	2	4	0	1	8	4	5	6	1	3	4
ENSAOCG00000016052	42	40	37	33	48	43	24	43	31	23	33	29	24	33	27	27	26	45
ENSAOCG00000016031	2854	2038	2509	2279	2691	2247	1455	2274	1865	1467	1579	2389	822	766	785	1895	802	1932
ENSAOCG00000015956	117	93	100	56	73	90	90	113	106	78	68	106	79	76	68	86	73	128
ENSAOCG00000015947	195	188	109	103	161	166	119	188	142	95	140	135	112	117	82	139	87	153
ENSAOCG00000015921	30	20	30	12	16	24	14	16	11	13	17	16	12	13	15	14	9	24
ENSAOCG00000015891	319	298	272	244	317	300	198	295	299	196	197	307	240	268	219	245	184	476
ENSAOCG00000015763	16	12	11	14	20	17	24	27	33	24	17	24	46	65	47	30	32	103
ENSAOCG00000001800	189	226	207	123	214	202	94	173	105	105	96	128	53	104	71	109	68	155
ENSAOCG00000015462	356	273	290	301	300	312	328	426	299	270	263	290	309	315	290	310	262	431
ENSAOCG00000015440	5	5	4	7	3	8	7	5	4	4	3	5	7	7	6	4	1	9
ENSAOCG00000015431	474	308	284	220	335	316	309	444	406	237	324	322	430	379	313	331	302	579
ENSAOCG00000015396	0	0	0	0	0	0	0	0	0	1	0	0	0	0	0	1	0	1
ENSAOCG00000001067	11	15	14	14	17	17	8	23	10	16	9	8	15	21	5	10	11	26
ENSAOCG00000015350	1	0	0	0	0	0	2	2	1	1	2	5	3	2	5	2	8	4
ENSAOCG00000015327	817	554	487	589	706	707	638	793	770	501	626	668	988	919	910	773	901	1331
ENSAOCG00000015287	2334	1635	2056	1392	1939	1290	1563	2123	1796	1098	1456	1928	540	571	412	1061	420	1004
ENSAOCG00000001060	271	209	221	214	225	163	221	283	229	144	200	222	173	171	134	174	168	259
ENSAOCG00000015202	2348	1554	1494	1495	1656	1512	2084	2716	2128	1691	1660	1924	2085	2477	1804	2196	2102	3054
ENSAOCG00000001059	1562	1241	1274	1175	1341	1273	1323	1568	1412	1081	1190	1502	1198	1287	1358	1150	1036	1860
ENSAOCG00000015178	713	584	479	368	706	541	562	812	703	532	647	675	619	509	495	634	486	966
ENSAOCG00000015119	3051	1751	2622	2103	3040	1571	2624	3440	3528	1947	2727	5424	1912	1905	2113	3352	2035	3437
ENSAOCG00000002539	416	224	306	210	328	284	358	536	329	268	316	378	495	442	367	289	341	588
ENSAOCG00000014963	611	387	410	510	412	394	851	998	727	622	745	657	1238	990	724	774	764	1203
ENSAOCG00000014952	146	101	103	94	93	86	246	273	169	122	189	144	451	351	263	245	275	394
ENSAOCG00000014899	4	3	2	0	0	1	0	6	0	5	3	4	3	4	0	1	2	4
ENSAOCG00000014886	684	475	485	449	586	483	544	734	525	368	496	590	395	404	336	485	355	652
ENSAOCG00000014828	202	131	139	121	160	126	230	235	242	181	200	240	95	126	126	251	108	182
ENSAOCG00000014735	289	179	206	179	234	134	199	249	233	146	169	208	137	145	111	180	107	241
ENSAOCG00000014674	1298	823	818	839	990	765	1454	1772	1251	968	1366	1636	4013	3507	2871	1928	2659	3863
ENSAOCG00000014327	0	0	0	0	0	0	0	0	0	0	0	0	0	0	0	1	0	0
ENSAOCG00000014299	1788	1722	1689	1451	1732	1864	1069	1554	1515	1123	1227	1682	1142	1201	995	1230	1061	1966
ENSAOCG00000014280	442	327	382	304	335	263	291	459	518	298	312	348	205	218	185	319	201	386
ENSAOCG00000014254	603	421	384	413	507	468	581	696	596	389	474	569	665	732	649	659	600	908
ENSAOCG00000014237	264	237	138	211	199	154	263	275	215	155	155	180	178	231	159	274	157	326
ENSAOCG00000014214	587	331	389	346	397	297	487	626	551	352	349	475	428	476	380	381	359	619
ENSAOCG00000014201	743	380	611	657	666	526	784	1076	932	598	774	1321	1345	944	986	1237	933	1646
ENSAOCG00000014188	90	95	70	66	105	63	73	101	80	58	66	93	75	62	60	53	65	113
ENSAOCG00000000921	120	39	89	48	98	103	113	68	82	43	111	73	41	91	55	44	57	78
ENSAOCG00000000892	120	84	80	63	87	81	79	107	80	58	102	79	59	63	37	70	42	97
ENSAOCG00000014019	407	383	354	319	352	442	249	376	334	202	245	289	183	230	206	254	186	376
ENSAOCG00000013943	0	0	0	0	0	0	0	0	0	0	0	0	0	0	0	0	0	0
ENSAOCG00000013926	379	218	182	209	260	231	262	339	267	196	230	241	186	239	169	266	142	309
ENSAOCG00000013905	281	218	246	166	254	189	207	314	232	153	234	357	125	121	124	210	165	240
ENSAOCG00000015152	0	2	0	0	1	0	0	5	1	0	2	0	1	1	0	0	0	1
ENSAOCG00000001915	119	81	99	76	108	78	122	165	114	88	93	97	105	113	98	124	98	149
ENSAOCG00000015084	634	583	449	388	781	241	369	724	530	361	422	392	248	416	318	309	192	376
ENSAOCG00000014981	4511	2869	2946	3092	3942	3190	3819	4945	4462	3288	3519	4658	4139	3992	3375	5539	3611	5947
ENSAOCG00000001036	202	139	107	168	211	118	172	165	145	95	118	134	131	121	149	181	121	275
ENSAOCG00000002358	642	773	782	380	917	590	431	768	666	479	455	619	423	332	511	529	467	683
ENSAOCG00000001034	260	186	235	184	205	148	237	270	224	139	158	216	114	117	97	149	73	152
ENSAOCG00000001032	2799	1802	2113	1903	2227	1804	2019	2653	2366	1709	1851	2416	1201	1357	988	1899	1063	1875
ENSAOCG00000001016	160	85	87	79	149	172	74	90	104	68	57	130	222	252	200	125	176	287
ENSAOCG00000001014	42	26	18	25	27	37	53	55	50	33	47	51	65	55	53	38	49	69
ENSAOCG00000014866	1169	657	826	754	833	846	846	1256	1043	701	838	871	689	692	608	815	664	942
ENSAOCG00000014850	438	282	363	285	370	283	366	461	383	244	334	400	277	299	260	348	273	500
ENSAOCG00000014823	387	271	224	149	304	236	326	467	424	305	293	353	378	394	356	350	313	521
ENSAOCG00000014761	1650	1032	1097	1083	1319	1009	1581	2040	1469	1088	1269	1490	1574	1448	1250	1397	1152	1990
ENSAOCG00000014703	1669	1398	1336	1213	1480	1369	1152	1594	1532	1125	1171	1384	1337	1513	1329	1277	1152	2108
ENSAOCG00000014468	260	136	132	109	170	123	213	252	206	141	145	205	144	167	106	190	140	244
ENSAOCG00000014456	766	481	442	436	603	449	646	798	610	486	491	544	412	510	357	583	332	584
ENSAOCG00000014447	214	155	130	131	213	203	155	210	195	113	133	165	171	215	182	140	163	286
ENSAOCG00000000936	1732	1308	1167	1209	1495	1318	1540	1846	1686	1165	1360	1489	1475	1663	1407	1387	1319	2331
ENSAOCG00000014406	224	132	143	146	245	323	164	188	193	140	173	158	321	316	269	146	240	321
ENSAOCG00000014395	71	58	75	47	67	51	71	96	53	30	43	78	29	57	53	55	50	86
ENSAOCG00000014369	1543	1163	1112	974	1297	1091	1474	1931	1640	1160	1347	1468	1783	1599	1484	1474	1348	2296
ENSAOCG00000014335	701	596	660	497	677	487	668	925	703	534	639	775	731	607	588	656	612	1079
ENSAOCG00000014319	242	151	152	163	155	118	214	273	165	141	166	221	233	230	192	228	166	330
ENSAOCG00000014284	232	113	149	125	144	129	129	155	144	112	108	130	138	117	108	130	115	201
ENSAOCG00000014250	39977	23355	30429	26531	33030	31615	30944	39685	43115	30952	33381	41229	28861	29162	26252	34647	29693	55647
ENSAOCG00000014141	773	595	657	536	665	605	711	1040	968	609	701	869	727	677	602	777	649	1154
ENSAOCG00000014127	173	135	151	104	114	120	138	192	156	113	122	130	238	206	202	134	180	268
ENSAOCG00000014102	453	345	279	297	376	377	440	502	487	324	390	448	450	452	377	399	361	612
ENSAOCG00000014074	344	256	290	231	257	288	363	434	471	372	344	367	703	703	537	396	505	815
ENSAOCG00000000898	296	245	197	142	285	178	237	302	284	179	206	315	247	214	202	222	183	322
ENSAOCG00000014044	265	221	180	215	258	262	204	289	266	178	184	245	253	269	209	217	214	408
ENSAOCG00000014022	5112	3199	3704	3546	3764	3182	4984	6338	4377	3424	4236	4948	5692	5103	4675	4951	4592	6538
ENSAOCG00000014012	2931	2246	2002	2187	2281	2017	2182	2874	2355	1669	1961	2314	1912	2000	1442	2159	1449	2639
ENSAOCG00000013980	356	262	280	199	258	219	317	452	352	263	301	321	349	379	350	334	313	489
ENSAOCG00000013962	1228	679	761	895	1154	1000	649	802	878	577	627	1112	959	907	766	919	840	1694
ENSAOCG00000013938	223	156	144	178	165	165	216	276	228	168	187	233	199	219	156	237	263	350
ENSAOCG00000000875	295	224	233	199	268	249	229	357	284	210	241	287	245	254	237	211	250	453
ENSAOCG00000013879	597	419	491	312	371	230	315	482	400	187	343	306	286	263	228	496	347	614
ENSAOCG00000013834	66	69	51	46	40	43	55	83	59	33	54	48	49	46	56	26	35	71
ENSAOCG00000013791	25	12	18	22	17	26	19	17	33	18	23	33	21	22	20	25	29	50
ENSAOCG00000013776	450	365	387	257	395	321	364	439	397	261	288	389	298	306	255	335	284	513
ENSAOCG00000000863	89	85	101	56	115	82	57	104	85	73	77	94	124	102	165	89	125	236
ENSAOCG00000013729	31	30	35	27	46	23	31	53	34	28	33	35	13	39	19	25	22	49
ENSAOCG00000013702	171	149	121	111	135	105	147	180	135	113	119	164	161	157	114	155	137	258
ENSAOCG00000013619	37	22	19	24	15	24	23	41	25	16	24	18	25	28	21	25	15	33
ENSAOCG00000013566	238	187	193	236	161	172	340	434	306	224	342	358	439	377	267	344	365	453
ENSAOCG00000013554	219	178	172	125	184	138	171	247	211	127	159	180	220	235	238	179	196	317
ENSAOCG00000013515	2140	1425	1465	1464	1765	1629	1793	2343	1778	1309	1513	1896	2278	2134	1974	1778	1868	2778
ENSAOCG00000013467	44	41	39	25	34	24	54	62	56	29	39	54	39	42	34	26	28	69
ENSAOCG00000002566	189	122	143	118	116	129	168	206	151	116	130	181	86	115	71	103	85	153
ENSAOCG00000008342	190	142	150	123	158	140	158	184	167	115	132	140	157	197	132	121	121	207
ENSAOCG00000008337	0	0	2	2	0	1	0	3	0	0	0	0	0	1	0	1	1	0
ENSAOCG00000008326	1	1	5	1	3	0	2	4	1	1	2	1	0	0	2	4	1	2
ENSAOCG00000008317	1	3	4	1	2	3	1	0	4	0	1	2	2	0	4	0	2	0
ENSAOCG00000002348	39	34	31	27	32	39	27	37	34	24	23	36	29	30	29	29	13	36
ENSAOCG00000008282	1301	698	929	931	1181	797	1444	1662	1292	1062	1223	1379	848	850	668	1078	792	1469
ENSAOCG00000008246	1	0	2	0	0	0	3	1	0	3	4	2	33	20	26	9	19	33
ENSAOCG00000008236	2445	1305	1362	3243	1780	2360	664	1054	796	463	572	2699	1258	923	983	860	1137	1125
ENSAOCG00000008220	576	526	508	455	555	635	467	643	544	408	492	592	645	695	638	666	610	1058
ENSAOCG00000008123	489	324	351	316	378	462	380	438	351	273	301	403	565	479	412	372	392	614
ENSAOCG00000008102	256	164	121	190	181	140	137	175	96	70	90	111	72	102	76	91	66	101
ENSAOCG00000008064	474	354	352	257	341	260	347	448	325	252	313	328	377	412	295	328	308	551
ENSAOCG00000008049	1488	1164	1199	1084	1224	1179	1045	1236	1094	819	925	1170	1066	1025	935	1024	844	1556
ENSAOCG00000008035	318	239	251	216	256	208	313	370	293	211	272	285	325	357	308	318	248	468
ENSAOCG00000007998	23	12	13	17	8	16	20	11	23	14	11	10	18	22	13	14	8	33
ENSAOCG00000007974	89	43	55	62	65	44	45	36	33	34	35	60	22	37	35	45	40	66
ENSAOCG00000007956	115	100	93	100	116	106	124	137	144	91	95	133	114	124	101	122	113	198
ENSAOCG00000000450	125	91	76	82	93	89	74	119	71	69	50	88	52	73	39	58	43	72
ENSAOCG00000007923	393	218	227	223	247	188	200	269	252	143	182	248	205	193	175	216	160	312
ENSAOCG00000007901	2171	1568	1864	2074	1936	2332	1551	2015	1757	1343	1450	2188	1599	1640	1395	1583	1436	2439
ENSAOCG00000007835	191	121	109	99	136	162	154	230	148	109	116	160	203	199	196	111	148	273
ENSAOCG00000007791	231	176	137	125	198	123	161	284	211	134	171	161	182	141	141	182	121	248
ENSAOCG00000007757	155	92	93	59	134	86	121	152	112	74	93	90	72	85	65	96	43	102
ENSAOCG00000007722	184	110	113	113	132	106	132	196	174	110	117	142	151	129	125	126	129	186
ENSAOCG00000007695	751	404	408	434	696	684	263	397	447	228	264	443	272	271	225	274	269	486
ENSAOCG00000007681	1588	1046	978	936	1101	1195	702	1148	1238	720	936	1004	714	656	610	846	637	1069
ENSAOCG00000007670	123	90	81	93	100	87	82	107	87	70	86	108	86	72	92	78	72	113
ENSAOCG00000007660	315	175	251	219	249	229	225	295	251	168	203	288	216	176	178	210	196	308
ENSAOCG00000000420	150	74	99	78	111	84	95	173	151	92	100	138	131	96	101	112	90	160
ENSAOCG00000007613	384	321	306	213	335	262	335	456	424	271	328	328	344	372	340	341	274	515
ENSAOCG00000007572	9	9	10	13	12	7	6	14	13	5	7	11	5	8	4	12	7	3
ENSAOCG00000007425	4882	3406	3474	3377	3904	3780	4115	5203	4738	3608	3781	4304	3514	3808	3358	4343	3494	5906
ENSAOCG00000007386	19	20	11	16	17	18	13	29	16	10	14	14	11	5	15	16	14	13
ENSAOCG00000007280	11	5	5	8	7	4	3	6	4	11	6	7	5	11	8	7	1	10
ENSAOCG00000000384	245	162	131	213	226	183	145	175	119	115	107	167	90	126	76	109	76	158
ENSAOCG00000006979	163	112	83	107	118	82	107	160	100	87	92	146	142	158	105	119	131	171
ENSAOCG00000006942	447	320	310	309	421	378	286	396	348	228	265	353	255	272	183	272	219	323
ENSAOCG00000006901	568	459	490	618	519	502	394	509	419	306	378	589	426	404	379	370	356	597
ENSAOCG00000006817	6	12	13	8	9	8	12	17	12	10	5	16	8	8	11	17	13	20
ENSAOCG00000001946	90	60	49	56	61	99	81	96	126	74	60	96	86	98	58	89	81	149
ENSAOCG00000000336	566	334	391	347	377	388	390	510	399	315	330	418	241	258	219	327	231	423
ENSAOCG00000006734	194	120	134	112	159	118	135	172	160	117	91	148	164	168	135	133	110	254
ENSAOCG00000006675	1377	786	915	856	969	835	1195	1530	1290	885	1054	1251	1784	1546	1355	1217	1353	2038
ENSAOCG00000006635	657	487	551	445	553	507	422	528	554	343	383	522	363	431	443	430	376	778
ENSAOCG00000006564	132	107	69	76	111	90	82	94	56	56	51	80	48	62	54	62	58	74
ENSAOCG00000006525	1962	1655	1965	1342	1910	1609	1470	2016	1743	1178	1576	1807	1574	1597	1490	1518	1587	2424
ENSAOCG00000006470	150	88	109	76	93	97	107	118	87	72	82	111	89	61	63	82	87	130
ENSAOCG00000006425	1029	838	745	770	935	1086	781	1113	961	660	712	904	870	929	767	813	745	1308
ENSAOCG00000006341	20	23	14	24	23	22	41	50	43	19	28	32	27	23	28	41	38	53
ENSAOCG00000006325	602	530	487	385	541	478	407	618	546	402	452	533	448	516	411	393	374	802
ENSAOCG00000006204	210	174	197	158	168	140	152	205	181	145	143	151	130	120	155	142	126	212
ENSAOCG00000002503	96	57	63	70	75	92	50	61	61	49	41	61	42	34	40	55	34	75
ENSAOCG00000006185	169	120	123	109	144	99	180	230	188	139	161	170	228	184	196	154	174	258
ENSAOCG00000006168	1012	675	984	731	793	559	861	1061	823	490	718	947	292	305	217	571	263	482
ENSAOCG00000006157	1055	817	809	893	1056	1017	1040	1398	928	716	866	1339	1012	890	1239	1615	1263	1941
ENSAOCG00000006148	252	181	195	132	236	231	255	357	275	174	219	225	255	247	195	211	238	381
ENSAOCG00000006090	1301	879	882	767	998	837	880	1210	950	695	833	1091	897	825	770	872	782	1326
ENSAOCG00000005918	26	17	30	24	16	26	33	32	34	33	25	28	15	21	10	24	15	35
ENSAOCG00000005905	336	222	253	215	274	215	234	348	312	213	255	287	310	331	259	220	265	440
ENSAOCG00000005891	95	87	85	64	83	83	101	97	80	71	75	115	79	107	99	95	102	148
ENSAOCG00000005868	691	581	607	436	580	435	480	667	608	448	444	595	945	815	736	583	682	1044
ENSAOCG00000005848	1316	880	949	833	1240	1060	1106	1514	1268	774	928	1307	889	858	760	1118	843	1386
ENSAOCG00000007976	580	494	435	382	503	347	431	518	560	404	393	549	409	425	348	397	366	654
ENSAOCG00000007926	31	28	19	11	14	18	14	23	16	19	21	24	15	14	17	27	29	39
ENSAOCG00000007915	88	75	66	53	68	36	77	116	67	50	64	88	94	85	77	63	67	134
ENSAOCG00000007899	1497	742	1008	1937	1202	2207	791	1054	801	535	693	1239	909	848	686	720	734	970
ENSAOCG00000000446	55	23	23	25	25	22	29	53	26	38	29	22	42	48	29	26	45	54
ENSAOCG00000007865	841	599	603	608	664	616	662	817	795	611	644	812	780	861	728	758	715	1113
ENSAOCG00000007796	20	20	12	10	24	25	17	22	32	17	14	14	28	29	23	23	44	50
ENSAOCG00000007762	591	448	495	474	536	646	490	675	497	390	467	543	693	645	565	592	565	911
ENSAOCG00000007622	849	567	594	544	657	623	628	939	803	572	585	733	737	773	726	684	704	1157
ENSAOCG00000000415	2957	1655	1936	2885	2936	4306	1518	2088	1765	1156	1262	2756	1401	1422	1377	1582	1356	2200
ENSAOCG00000007562	303	265	279	202	290	203	250	310	256	178	196	220	219	206	184	227	188	304
ENSAOCG00000007520	130	115	130	93	116	99	139	147	125	114	117	158	114	123	105	137	110	195
ENSAOCG00000007406	864	583	641	562	643	544	712	921	696	418	485	683	376	423	284	431	283	514
ENSAOCG00000007385	522	376	282	428	435	578	322	419	395	269	283	363	361	359	340	294	340	508
ENSAOCG00000007291	68	42	196	34	25	64	46	26	26	17	29	26	73	79	79	42	71	99
ENSAOCG00000007284	2168	1236	1538	1796	1591	1963	2032	2715	1896	1521	1939	2672	3126	2692	2279	2302	2461	3560
ENSAOCG00000007262	1	1	1	4	4	4	1	4	6	2	5	0	5	5	3	2	2	4
ENSAOCG00000007241	0	0	0	0	0	0	0	0	1	0	0	0	0	0	0	0	0	0
ENSAOCG00000007228	1416	1156	1204	1028	1316	1279	962	1296	1201	820	926	1127	1096	1126	975	986	1035	1694
ENSAOCG00000007221	38	27	22	31	36	33	42	55	58	30	27	47	51	59	46	40	59	82
ENSAOCG00000007194	839	536	562	470	654	521	633	878	715	507	529	699	747	722	627	647	676	1084
ENSAOCG00000007153	1090	475	554	739	838	715	520	573	624	372	497	614	667	576	664	828	527	725
ENSAOCG00000000378	300	231	178	176	272	181	194	260	210	156	179	216	137	138	125	180	104	188
ENSAOCG00000007098	1151	913	1096	990	976	893	785	1030	888	590	808	1044	559	582	462	769	485	911
ENSAOCG00000000367	185	151	131	115	170	105	211	245	214	136	180	219	177	170	161	205	174	274
ENSAOCG00000007019	268	170	207	203	202	171	233	285	237	141	184	265	117	131	105	181	97	196
ENSAOCG00000007003	2577	1630	1867	1820	1680	1708	2186	3049	2475	1962	1979	2427	3195	3228	2685	2492	2871	4071
ENSAOCG00000006992	119	104	90	82	111	134	82	124	108	74	77	99	107	107	83	116	100	158
ENSAOCG00000006963	53	24	36	27	40	43	28	41	42	30	26	48	35	38	19	21	21	31
ENSAOCG00000006911	243	101	135	133	144	113	178	221	184	132	137	201	171	202	141	161	150	250
ENSAOCG00000006887	70	69	61	36	55	50	76	83	75	59	57	58	69	88	56	54	60	124
ENSAOCG00000006859	227	134	133	141	128	131	270	300	301	212	210	255	405	483	294	355	414	572
ENSAOCG00000006848	278	183	159	185	242	235	215	238	226	144	207	220	249	217	229	237	195	319
ENSAOCG00000006821	161	143	147	111	140	123	114	202	146	110	127	133	135	172	152	123	130	254
ENSAOCG00000006809	523	462	417	306	484	372	473	723	541	359	426	556	485	486	403	546	414	704
ENSAOCG00000000351	80	49	71	31	70	35	77	124	72	69	56	85	72	85	57	80	84	114
ENSAOCG00000006761	136	81	81	109	103	60	135	134	122	117	97	124	123	143	123	126	108	171
ENSAOCG00000006747	2287	1486	1385	1177	1818	1403	2199	2466	2188	1515	1624	1978	2225	2172	1770	2006	1741	2902
ENSAOCG00000006739	118	79	77	67	97	54	100	105	64	54	61	73	76	76	77	65	84	105
ENSAOCG00000006723	190	137	146	178	183	186	152	221	189	119	162	169	169	204	167	161	126	265
ENSAOCG00000006657	81	88	66	50	83	60	49	98	99	49	55	85	51	73	46	69	51	115
ENSAOCG00000006574	797	657	551	551	793	615	601	727	751	496	582	645	529	559	532	484	498	958
ENSAOCG00000006524	617	432	438	353	507	513	551	724	625	434	515	526	635	615	553	568	591	942
ENSAOCG00000006511	251	178	154	141	203	162	164	221	196	155	157	178	194	198	128	191	169	259
ENSAOCG00000003741	288	203	184	168	220	202	208	259	223	182	184	197	180	161	128	181	162	334
ENSAOCG00000003738	50	52	51	41	52	45	40	58	55	34	45	52	39	58	36	40	55	74
ENSAOCG00000003730	167	138	138	114	160	84	209	247	211	134	174	188	229	194	144	165	156	286
ENSAOCG00000003708	990	655	537	607	635	464	774	930	807	585	703	782	812	784	544	659	603	927
ENSAOCG00000003696	237	193	217	136	206	125	266	297	259	198	229	267	496	410	423	308	387	576
ENSAOCG00000003664	506	381	429	356	439	405	347	434	394	301	346	418	337	327	339	270	305	492
ENSAOCG00000003650	848	657	536	374	664	538	1018	1237	972	678	906	732	1426	1328	1104	1086	1177	1666
ENSAOCG00000003612	39	18	14	17	22	28	14	20	13	9	12	25	15	15	17	22	11	33
ENSAOCG00000003601	12	11	10	6	11	6	16	24	23	12	7	7	19	17	12	8	11	13
ENSAOCG00000003590	2	2	6	5	5	1	1	7	7	0	2	0	4	6	4	6	1	7
ENSAOCG00000003577	788	537	452	453	671	601	597	761	724	496	520	657	600	629	531	662	519	896
ENSAOCG00000003555	530	332	370	308	380	334	506	582	454	354	340	434	529	548	401	457	388	682
ENSAOCG00000000095	176	132	142	102	146	116	153	178	136	110	105	139	103	146	169	145	109	212
ENSAOCG00000003522	560	373	333	383	432	371	552	716	636	481	514	658	772	682	478	628	535	893
ENSAOCG00000003489	1284	905	966	970	1103	1044	990	1214	1052	825	958	1100	1243	1195	1001	1009	951	1640
ENSAOCG00000003454	684	532	537	365	581	361	502	659	570	452	440	588	565	598	499	551	459	835
ENSAOCG00000003421	169	94	99	76	97	61	141	167	144	94	111	148	139	136	113	134	123	179
ENSAOCG00000003414	109	65	82	43	69	49	85	112	70	48	68	81	107	116	70	90	79	128
ENSAOCG00000003403	34	23	38	29	29	21	21	11	27	25	19	36	28	22	32	35	16	50
ENSAOCG00000003397	293	219	242	184	230	172	222	255	198	127	179	273	282	204	253	167	223	357
ENSAOCG00000003388	37	20	30	25	23	15	30	42	29	27	24	42	52	47	37	40	41	76
ENSAOCG00000003368	29	20	47	15	14	16	25	24	17	16	30	24	48	34	53	31	42	67
ENSAOCG00000003356	364	236	255	181	304	189	258	313	251	192	224	272	246	229	175	229	184	313
ENSAOCG00000003349	2418	1472	1479	1954	1907	2151	1590	2137	1755	1349	1485	1978	1795	1678	1558	1571	1494	2336
ENSAOCG00000003347	548	328	389	350	355	310	369	560	367	219	300	407	199	193	151	290	185	315
ENSAOCG00000003340	3	1	2	0	1	0	0	3	1	0	0	1	0	0	0	0	0	0
ENSAOCG00000003330	1211	1012	946	834	1133	1045	943	1237	1056	791	901	1165	1014	1092	973	982	930	1684
ENSAOCG00000003298	595	381	482	514	441	470	435	566	437	285	350	534	437	363	335	416	324	590
ENSAOCG00000003290	190	136	121	130	173	118	146	163	151	129	138	139	141	158	119	165	104	186
ENSAOCG00000003284	39	39	30	40	39	42	37	48	45	36	29	42	31	32	43	32	40	58
ENSAOCG00000003276	463	490	421	328	460	406	338	422	409	313	336	417	400	423	405	367	337	736
ENSAOCG00000003232	2202	1501	1564	1653	2016	1739	1558	1663	1915	1242	1402	1822	1475	1539	1470	1642	1446	2639
ENSAOCG00000003221	84	57	84	68	91	67	66	72	77	37	57	56	75	67	59	71	46	98
ENSAOCG00000019838	986	702	743	693	772	839	733	910	865	683	777	907	621	605	495	894	573	1175
ENSAOCG00000001454	809	673	731	492	756	461	627	829	665	445	585	785	423	435	366	535	362	693
ENSAOCG00000019709	27490	13369	13211	24897	23456	17616	21624	19043	32493	18490	15103	19385	21722	34357	35207	65471	35398	83820
ENSAOCG00000019693	144	92	73	78	89	86	109	111	73	70	68	108	83	93	74	83	73	121
ENSAOCG00000019684	20	14	24	20	16	16	25	26	20	22	14	16	28	23	30	28	26	44
ENSAOCG00000019670	284	212	211	198	264	200	253	298	264	255	293	275	338	271	268	294	252	398
ENSAOCG00000019653	0	0	0	0	2	0	0	2	0	0	0	1	1	0	0	0	0	2
ENSAOCG00000019619	85	51	60	62	71	74	54	64	47	43	47	53	28	38	27	44	34	62
ENSAOCG00000001410	485	326	324	267	371	311	342	455	384	263	306	410	278	317	269	308	255	461
ENSAOCG00000019460	72	80	61	56	66	32	52	94	70	53	75	59	41	73	38	51	52	78
ENSAOCG00000019447	426	381	402	298	421	394	328	450	499	307	370	428	377	422	390	360	369	751
ENSAOCG00000002713	163	100	90	88	128	122	139	178	138	115	105	138	123	106	128	129	98	199
ENSAOCG00000001406	109	65	54	39	87	40	62	95	45	36	59	54	29	37	45	43	35	60
ENSAOCG00000014804	477	324	270	320	340	379	453	523	425	344	397	460	610	562	476	491	443	778
ENSAOCG00000014748	169	148	111	94	138	95	114	153	159	88	76	97	104	129	85	91	95	157
ENSAOCG00000000979	227	266	213	153	217	192	181	263	226	185	191	203	234	208	200	191	193	394
ENSAOCG00000014730	342	232	204	241	204	252	304	412	338	238	288	323	494	462	427	333	395	553
ENSAOCG00000014709	1490	1219	1156	1103	1337	1261	984	1328	1385	967	958	1361	976	1141	856	1088	875	1648
ENSAOCG00000009053	1616	1208	1583	1010	2010	1381	1613	1924	1236	1102	1556	2296	613	628	911	1694	888	1618
ENSAOCG00000009036	24	24	23	26	37	21	14	21	27	22	12	24	21	20	19	14	13	42
ENSAOCG00000009018	1870	1125	1246	1207	1638	1252	1616	2168	1845	1554	1698	1924	1914	1950	1564	1722	1655	2878
ENSAOCG00000008999	312	223	246	207	251	212	151	241	179	100	193	250	88	112	90	138	79	179
ENSAOCG00000008983	917	629	686	624	657	518	1144	1480	972	818	981	1178	1486	1323	1023	1171	1039	1667
ENSAOCG00000008951	287	253	200	236	249	270	207	296	233	206	171	263	147	161	142	167	158	261
ENSAOCG00000008928	195	135	141	136	167	158	194	249	185	136	171	220	303	210	230	217	187	320
ENSAOCG00000008906	400	282	300	236	327	227	303	372	316	194	273	391	305	278	221	281	241	399
ENSAOCG00000008873	456	323	287	264	309	288	387	439	383	263	342	399	333	346	303	353	299	430
ENSAOCG00000008855	401	274	237	221	358	347	305	411	376	272	266	339	257	265	202	326	217	406
ENSAOCG00000008843	1351	906	1009	959	1141	952	929	1177	1091	727	822	1214	1079	1017	936	1188	996	1783
ENSAOCG00000008806	4338	2931	3348	2743	3378	2674	3319	4250	3551	2212	2662	3531	1223	1283	906	2123	1031	1996
ENSAOCG00000008763	528	421	449	314	474	362	386	538	426	280	398	456	391	328	320	402	324	607
ENSAOCG00000008699	264	264	253	195	340	255	212	280	278	153	202	318	97	99	129	196	126	219
ENSAOCG00000008664	69	44	57	70	54	58	53	65	33	42	48	64	40	40	50	46	38	65
ENSAOCG00000008613	276	228	209	200	258	196	317	370	291	236	233	343	381	356	335	313	337	511
ENSAOCG00000000501	174	144	147	97	152	133	150	165	159	118	125	147	114	98	109	118	81	215
ENSAOCG00000008588	3	3	2	2	2	3	0	0	4	1	1	2	1	1	2	0	2	1
ENSAOCG00000008568	2263	1657	2424	1396	2394	1757	2028	2774	2457	1532	2128	2976	2115	1778	1847	2133	1974	3364
ENSAOCG00000008517	1692	1218	1237	1298	1308	1176	1136	1411	1211	881	1073	1369	1175	1263	1127	1248	1008	1655
ENSAOCG00000008453	17	6	11	7	6	6	16	20	19	8	9	17	21	17	23	16	15	30
ENSAOCG00000008442	8	9	4	10	5	3	9	28	16	13	17	12	21	34	25	18	28	53
ENSAOCG00000008424	993	677	700	647	751	688	817	1055	885	650	731	791	854	895	751	787	742	1139
ENSAOCG00000008398	69	72	62	50	61	61	56	60	72	53	57	64	65	52	62	46	42	92
ENSAOCG00000008377	210	174	146	124	196	103	195	256	196	144	177	220	220	174	132	169	167	227
ENSAOCG00000008335	436	405	382	289	362	231	415	501	384	304	351	390	393	412	330	432	344	608
ENSAOCG00000008320	316	270	301	292	320	292	279	373	261	226	210	300	218	270	227	212	220	361
ENSAOCG00000008307	0	0	0	0	0	0	0	0	0	0	0	0	0	0	0	0	0	0
ENSAOCG00000008287	1683	1026	1006	1066	1135	1008	1941	2432	1807	1279	1729	2097	2787	2166	1737	2140	1916	2853
ENSAOCG00000000475	3091	2139	2215	2290	2705	2475	2895	4105	3444	2434	2583	3427	3610	3507	3056	3117	3083	5170
ENSAOCG00000008190	5867	4142	3264	4466	4776	4555	6016	6883	6490	4828	4658	5924	4770	5138	4545	5438	4321	8321
ENSAOCG00000008160	168	124	124	95	140	96	138	184	174	132	150	191	197	212	176	157	166	296
ENSAOCG00000008112	991	866	797	783	916	861	951	1265	1218	993	945	1237	1294	1376	1313	1051	1183	2286
ENSAOCG00000002478	135	60	60	80	75	61	147	206	158	166	139	160	239	269	261	253	271	497
ENSAOCG00000008019	320	214	226	202	246	195	290	406	300	206	236	292	285	253	240	253	222	342
ENSAOCG00000007993	377	249	236	318	310	218	651	883	417	384	434	571	656	528	491	501	485	639
ENSAOCG00000002447	2864	1977	2061	1850	2231	1711	1826	2194	1966	1495	1683	1973	1326	1226	1025	1698	996	1845
ENSAOCG00000007875	523	347	393	310	417	290	398	528	413	306	348	440	384	367	323	376	284	513
ENSAOCG00000007844	5	1	9	2	5	2	9	6	7	10	4	6	4	0	3	4	7	9
ENSAOCG00000007825	700	499	494	500	563	519	522	696	544	369	505	656	729	638	640	515	553	878
ENSAOCG00000007808	0	0	0	0	0	0	0	0	0	0	0	0	0	0	0	0	0	0
ENSAOCG00000000434	345	222	235	210	243	211	303	364	287	241	247	292	375	373	300	306	346	565
ENSAOCG00000007794	239	206	182	154	218	199	147	214	233	176	152	235	167	190	166	146	157	339
ENSAOCG00000013697	3	6	1	0	3	1	1	1	0	2	1	2	3	0	1	1	0	3
ENSAOCG00000013658	880	555	498	569	750	707	624	786	672	502	533	720	848	964	778	781	836	1308
ENSAOCG00000013537	89	59	58	60	60	72	77	113	74	57	71	69	81	85	79	59	82	130
ENSAOCG00000013529	498	431	357	345	455	602	304	453	417	333	359	481	457	413	416	491	435	798
ENSAOCG00000013503	970	705	722	705	848	881	877	1017	849	612	747	911	930	937	768	838	783	1221
ENSAOCG00000013466	217	202	176	130	155	98	177	205	199	138	171	179	129	150	127	155	138	263
ENSAOCG00000000838	1	2	5	1	3	2	1	1	0	2	1	4	0	2	1	0	2	1
ENSAOCG00000013413	130	111	118	71	111	94	67	96	89	81	79	94	94	80	61	74	61	121
ENSAOCG00000013382	46	32	50	58	46	48	57	74	84	28	32	60	64	76	76	54	73	128
ENSAOCG00000013366	875	665	683	676	708	890	556	746	737	522	533	719	557	626	468	573	462	957
ENSAOCG00000013335	1990	1289	1401	1298	1534	1241	1699	2112	1595	1162	1268	1800	1400	1390	1209	1632	1267	2072
ENSAOCG00000013319	334	272	250	252	299	280	300	349	395	281	264	392	378	350	320	324	285	552
ENSAOCG00000013274	51	31	36	23	41	22	33	66	53	31	28	34	45	42	50	43	50	77
ENSAOCG00000013245	508	354	269	231	259	313	297	374	408	324	386	349	205	306	283	230	150	486
ENSAOCG00000013228	482	310	283	267	386	285	420	547	478	317	340	440	390	419	332	412	332	580
ENSAOCG00000013211	482	453	440	355	527	469	300	434	343	248	283	405	304	344	280	333	284	498
ENSAOCG00000013051	302	237	305	172	299	200	148	192	162	101	128	180	96	115	92	107	95	160
ENSAOCG00000013014	17	18	11	13	22	17	18	19	22	16	11	22	11	11	10	18	10	24
ENSAOCG00000012954	259	210	198	167	236	168	260	347	315	235	244	244	224	255	204	228	200	401
ENSAOCG00000012928	0	0	0	0	0	0	0	0	0	0	0	0	0	0	0	0	0	0
ENSAOCG00000017683	255	206	183	151	202	189	181	251	260	193	190	205	193	253	188	189	193	362
ENSAOCG00000017669	391	355	300	275	338	362	282	376	333	269	292	332	290	346	316	287	274	509
ENSAOCG00000017650	167	126	110	118	125	158	122	154	149	90	129	154	122	108	97	136	98	185
ENSAOCG00000001997	548	390	388	315	422	385	385	539	415	285	333	392	508	443	360	347	366	578
ENSAOCG00000017563	162	134	161	108	163	133	106	130	96	94	92	116	100	87	74	92	85	138
ENSAOCG00000017544	80	97	86	87	84	79	63	94	86	58	58	104	42	73	49	57	49	96
ENSAOCG00000018608	71	62	65	54	68	60	61	69	56	56	43	65	60	60	64	41	37	109
ENSAOCG00000001333	6	3	2	0	1	3	8	11	11	6	5	12	1	10	7	6	5	21
ENSAOCG00000018584	43	34	11	35	20	43	91	124	91	79	70	107	94	135	147	90	137	280
ENSAOCG00000018574	44	29	17	28	34	31	43	56	30	16	36	41	55	57	42	34	43	77
ENSAOCG00000018553	106	59	71	56	95	53	75	104	74	54	83	88	62	100	43	85	46	111
ENSAOCG00000018456	219	162	149	140	156	161	158	211	188	130	132	201	191	212	170	174	134	279
ENSAOCG00000018393	884	707	761	624	731	546	765	1009	781	643	694	923	844	891	830	847	804	1326
ENSAOCG00000018312	542	400	417	285	417	189	432	594	518	352	446	521	368	354	301	390	347	634
ENSAOCG00000018235	189	137	188	128	170	104	155	192	149	106	109	162	89	73	87	140	84	120
ENSAOCG00000018182	352	240	273	171	259	229	316	356	271	204	223	287	359	320	298	344	275	408
ENSAOCG00000018154	177	105	127	115	159	155	160	181	194	131	176	231	235	266	221	233	277	445
ENSAOCG00000018129	57	29	38	28	34	34	40	58	45	22	35	42	17	25	9	36	14	35
ENSAOCG00000018125	220	126	151	122	167	167	250	325	179	149	155	263	82	114	110	174	109	204
ENSAOCG00000018085	1	0	0	0	1	0	0	0	1	1	2	0	0	2	0	0	2	1
ENSAOCG00000018075	1	0	1	1	0	0	1	1	0	2	2	3	0	0	0	1	0	1
ENSAOCG00000018055	887	701	693	564	724	513	683	860	752	482	565	762	553	556	475	663	441	780
ENSAOCG00000017951	153	86	79	49	131	98	66	81	65	49	52	59	40	67	46	42	57	84
ENSAOCG00000017850	2	2	0	0	4	5	0	4	4	5	2	6	12	18	19	3	11	24
ENSAOCG00000002081	2	3	4	3	6	10	2	0	16	5	8	4	30	51	50	8	24	47
ENSAOCG00000017806	37	35	33	8	19	8	25	40	16	12	33	18	39	14	59	26	54	45
ENSAOCG00000002804	8	7	11	1	4	1	4	3	3	2	2	2	4	3	8	2	9	10
ENSAOCG00000017708	3	4	2	3	0	3	1	1	1	0	0	3	2	3	3	0	0	4
ENSAOCG00000001234	3	3	6	1	4	3	5	4	1	3	3	4	3	10	6	8	13	9
ENSAOCG00000017680	259	215	260	151	263	207	160	248	236	167	249	322	436	449	723	297	582	755
ENSAOCG00000001232	21	11	21	16	13	12	12	13	14	14	18	18	53	53	44	18	51	61
ENSAOCG00000017637	108	68	83	50	74	64	61	92	82	65	85	123	319	290	315	128	312	415
ENSAOCG00000017617	22	12	10	10	16	17	13	15	12	2	10	14	14	17	10	11	14	23
ENSAOCG00000017603	26	21	17	19	32	28	18	38	29	29	24	30	57	45	58	32	38	103
ENSAOCG00000017560	1300	869	951	828	1080	1042	960	1201	1013	741	867	1017	1270	1194	1043	1140	1165	1660
ENSAOCG00000017505	437	298	344	322	365	430	321	461	360	240	311	410	293	288	222	324	275	426
ENSAOCG00000002681	814	712	638	672	742	584	609	850	882	681	665	1110	697	721	610	878	695	1422
ENSAOCG00000017428	2767	1877	1930	1694	2173	1865	2303	2858	2218	1622	1877	2349	2211	2216	1883	2262	1980	3310
ENSAOCG00000017393	643	519	462	432	544	579	451	608	584	370	399	515	610	597	486	487	462	797
ENSAOCG00000017361	1421	716	921	1085	1263	1154	1621	2128	1737	1187	1586	2055	1624	1621	1569	2090	1408	2593
ENSAOCG00000017335	389	289	309	287	294	277	256	360	337	266	299	331	318	251	263	371	262	555
ENSAOCG00000012374	13	12	4	9	7	10	13	21	18	9	9	10	13	11	20	10	14	25
ENSAOCG00000012304	44	40	12	8	44	23	16	62	14	20	28	37	31	49	23	35	15	31
ENSAOCG00000000756	942	818	757	793	882	823	687	903	760	567	600	846	617	609	615	701	571	1010
ENSAOCG00000012198	114	106	121	59	110	96	91	105	119	64	83	65	65	86	81	85	72	145
ENSAOCG00000012178	2	2	3	1	3	1	5	4	3	1	6	2	2	2	1	4	1	6
ENSAOCG00000012165	368	257	404	226	330	335	252	380	365	259	300	382	136	59	152	308	91	184
ENSAOCG00000012152	323	227	325	199	317	266	196	306	287	181	210	228	87	47	137	328	94	207
ENSAOCG00000000747	2	2	0	0	0	0	0	0	0	2	0	0	1	1	0	0	0	2
ENSAOCG00000012134	0	0	0	0	0	0	0	0	0	0	0	0	0	0	0	0	0	0
ENSAOCG00000012127	0	0	0	0	0	0	0	0	0	0	0	0	0	0	0	0	0	0
ENSAOCG00000012116	0	1	0	1	0	1	0	0	0	0	1	0	0	0	0	0	0	0
ENSAOCG00000012100	0	0	0	0	0	0	0	0	0	0	0	0	0	0	0	0	0	0
ENSAOCG00000012091	0	0	0	0	0	0	0	0	0	0	0	0	0	0	0	0	0	0
ENSAOCG00000012082	0	0	0	0	0	0	0	0	0	0	0	0	0	0	0	0	0	0
ENSAOCG00000002145	959	712	719	581	787	668	644	997	741	536	626	788	591	710	541	660	536	1053
ENSAOCG00000012038	985	638	771	691	846	1101	833	1143	1011	684	774	1014	1113	1070	810	798	840	1516
ENSAOCG00000011942	2235	1884	1522	1654	1889	2005	1733	2078	1844	1565	1667	2016	1640	1792	1419	1798	1496	2702
ENSAOCG00000001796	1997	1513	1437	1304	1557	1315	1447	1914	1535	1048	1220	1627	1081	1275	1052	1378	976	1895
ENSAOCG00000011773	0	0	0	0	2	0	0	0	0	0	0	0	0	0	0	0	0	0
ENSAOCG00000011754	1282	796	759	849	1000	847	957	1343	1243	876	932	1017	1155	1100	965	1173	875	1435
ENSAOCG00000011739	113	54	53	36	94	62	87	99	87	76	90	106	93	113	77	100	109	142
ENSAOCG00000011670	1187	884	1026	856	1234	1212	1137	1699	842	656	1137	1786	1022	983	1469	2033	1420	2677
ENSAOCG00000011502	626	420	456	338	499	329	346	446	411	277	264	417	463	453	406	389	391	652
ENSAOCG00000011490	1011	970	867	722	1101	924	749	1059	853	721	856	1032	798	882	733	813	724	1432
ENSAOCG00000011360	381	379	346	278	341	367	225	368	353	245	275	365	225	289	253	249	225	557
ENSAOCG00000011279	604	525	543	368	564	470	436	535	610	388	425	481	479	528	495	476	475	879
ENSAOCG00000011258	61	41	36	33	48	33	40	60	53	32	46	46	64	81	44	59	50	74
ENSAOCG00000024523	23	24	18	16	27	12	31	48	32	26	28	13	33	34	29	26	37	57
ENSAOCG00000024506	2001	1745	1612	1322	1790	1413	2528	3372	3013	2224	2399	2767	2340	2496	2147	2807	2419	4354
ENSAOCG00000024489	445	456	409	366	508	459	297	454	445	282	315	398	256	297	234	360	220	480
ENSAOCG00000001783	488	323	463	403	412	409	317	424	308	224	289	466	266	250	250	351	214	430
ENSAOCG00000024467	236	175	205	181	173	154	170	214	183	113	158	212	39	32	51	93	36	66
ENSAOCG00000001780	462	312	408	331	420	367	397	598	497	305	338	460	295	288	231	326	211	397
ENSAOCG00000024458	528	382	382	312	448	411	465	576	492	357	390	424	550	539	517	451	457	754
ENSAOCG00000024444	362	262	288	235	250	212	300	377	276	183	238	312	175	205	176	218	170	314
ENSAOCG00000024438	18	24	10	12	16	12	25	34	18	13	8	17	12	20	16	11	13	13
ENSAOCG00000024434	100	117	79	83	98	102	103	110	87	67	73	119	52	66	33	71	57	100
ENSAOCG00000024417	838	504	474	444	623	490	481	880	632	398	422	628	510	499	475	655	456	861
ENSAOCG00000024392	4600	3453	3522	2636	4296	3342	1846	3681	2097	1426	1668	2736	1163	977	1306	2395	1340	2657
ENSAOCG00000024382	12123	7474	9360	7009	8054	7514	7917	13052	10913	5783	8161	7911	4828	5367	5526	5176	5289	8105
ENSAOCG00000024377	0	3	1	1	1	0	1	2	0	0	1	2	0	0	0	0	1	1
ENSAOCG00000024374	46	38	49	31	66	63	40	69	51	30	35	48	21	40	27	34	26	54
ENSAOCG00000024372	187	146	180	122	171	141	170	203	217	152	162	203	204	221	190	202	171	292
ENSAOCG00000024367	1003	566	972	1066	831	1402	542	634	654	202	421	883	280	236	155	217	127	352
ENSAOCG00000002809	514	460	479	353	525	411	299	484	400	301	347	419	253	325	272	264	197	505
ENSAOCG00000004432	1149	964	911	777	1008	955	1058	1301	1308	873	955	1129	1133	1138	922	1039	959	1796
ENSAOCG00000004418	914	583	502	584	673	529	666	792	741	484	651	759	738	715	674	845	649	1058
ENSAOCG00000004396	273	216	181	162	283	281	104	138	100	92	101	103	170	112	174	161	110	309
ENSAOCG00000001809	5684	4072	4348	4224	4780	4153	4444	5808	4812	3338	3874	4926	4030	4126	3617	4166	3590	5881
ENSAOCG00000004369	0	0	0	0	0	0	0	0	0	0	0	0	0	0	0	0	0	0
ENSAOCG00000002281	0	0	0	0	0	0	0	0	0	0	0	0	0	0	0	0	0	0
ENSAOCG00000004329	7	3	2	0	1	0	3	2	0	2	8	3	7	6	4	7	5	15
ENSAOCG00000004120	133	75	94	92	111	97	70	78	73	49	62	95	222	217	192	124	199	359
ENSAOCG00000003514	0	0	0	0	0	0	0	0	0	0	0	0	0	0	0	0	0	0
ENSAOCG00000003510	23	12	17	14	21	15	25	26	21	25	18	27	10	22	11	14	15	24
ENSAOCG00000003504	29	14	8	16	23	15	21	24	21	17	21	25	25	34	22	26	36	55
ENSAOCG00000003495	304	161	165	174	206	173	262	293	255	176	159	244	316	398	321	313	373	575
ENSAOCG00000003488	18	10	11	4	14	12	5	10	0	3	9	7	2	6	2	4	3	8
ENSAOCG00000000092	952	727	727	694	844	664	768	893	730	503	631	886	447	436	426	869	463	848
ENSAOCG00000003471	72	45	35	54	58	46	49	60	65	49	54	53	71	61	48	39	51	77
ENSAOCG00000003463	23	11	12	10	16	14	19	22	8	9	13	15	11	15	10	14	8	17
ENSAOCG00000003458	115	75	70	49	83	36	106	112	108	59	75	101	104	73	58	88	79	130
ENSAOCG00000003451	52	61	43	37	76	46	46	77	66	42	55	79	46	57	41	44	45	95
ENSAOCG00000003440	4	3	3	4	6	6	2	3	3	4	0	12	4	4	4	3	2	6
ENSAOCG00000003437	1	1	2	0	3	0	1	2	6	3	3	3	0	0	1	0	2	5
ENSAOCG00000003433	9	1	0	2	1	1	3	5	1	2	0	3	7	6	6	5	2	15
ENSAOCG00000002134	554	326	286	269	451	306	373	566	412	318	360	415	412	431	340	449	374	546
ENSAOCG00000003416	43	30	26	13	8	13	18	14	4	9	14	7	63	40	55	14	31	67
ENSAOCG00000021295	441	283	275	381	355	499	625	837	581	467	534	631	804	874	622	680	742	1100
ENSAOCG00000021274	203	158	149	164	207	224	169	249	242	149	165	217	220	215	185	212	209	377
ENSAOCG00000021225	99	90	73	58	107	107	86	105	71	70	78	88	93	111	68	68	62	142
ENSAOCG00000021205	585	378	425	408	489	421	445	556	490	408	406	509	351	382	308	420	367	567
ENSAOCG00000001552	31	31	17	14	31	35	36	55	33	38	32	30	43	44	34	37	36	69
ENSAOCG00000021147	801	664	646	693	836	1113	557	754	715	491	527	798	684	771	692	639	642	1141
ENSAOCG00000021037	255	223	268	171	256	221	199	261	261	157	189	241	201	182	229	269	204	356
ENSAOCG00000020971	129	160	133	115	157	124	111	156	147	120	103	124	98	127	112	117	77	237
ENSAOCG00000020691	5871	4244	4726	4248	4716	4268	4500	5905	5289	3383	4533	5062	3930	3777	3348	4440	3325	5539
ENSAOCG00000020680	3611	2527	2485	2502	2909	2550	3009	3866	2785	2082	2347	2915	2527	2735	2172	2423	2226	3518
ENSAOCG00000020625	670	482	491	553	601	650	452	558	517	417	408	657	474	490	469	506	441	800
ENSAOCG00000020584	0	0	0	0	0	0	0	0	0	0	0	0	0	0	0	0	0	0
ENSAOCG00000020560	465	332	338	295	418	309	416	509	482	355	355	475	499	487	442	433	428	755
ENSAOCG00000020458	73	65	53	32	60	32	84	122	87	52	64	90	73	76	57	74	73	108
ENSAOCG00000001511	125	77	78	64	90	88	84	123	86	63	100	106	127	93	76	92	68	152
ENSAOCG00000020436	112	26	37	125	166	639	21	29	36	22	17	53	25	29	20	22	22	19
ENSAOCG00000001507	750	263	232	753	1089	3364	336	379	450	258	267	519	361	392	270	315	390	415
ENSAOCG00000020402	138	100	86	93	100	100	103	182	135	122	104	116	115	122	116	116	101	212
ENSAOCG00000020377	836	580	593	569	711	700	677	829	782	538	569	664	561	724	599	611	543	1082
ENSAOCG00000020346	333	276	242	242	279	301	172	274	230	186	197	278	138	163	146	184	116	320
ENSAOCG00000020267	1385	1176	992	925	1181	1216	1016	1246	1169	892	900	1228	1226	1288	1024	1175	1093	2213
ENSAOCG00000020235	164	98	105	107	106	90	127	169	133	101	109	119	87	87	70	107	58	132
ENSAOCG00000020221	242	148	162	159	170	173	181	206	164	107	140	178	135	155	124	154	113	213
ENSAOCG00000020214	6266	4205	4316	4267	4729	4235	5458	7235	6543	4740	4810	5180	7597	7674	4998	6167	5591	8890
ENSAOCG00000020155	77	58	55	35	64	43	66	91	85	62	61	54	68	61	74	56	58	91
ENSAOCG00000020121	197	110	127	119	134	102	173	218	170	118	122	192	83	91	77	123	80	146
ENSAOCG00000020069	10	3	5	2	6	1	7	9	3	3	3	8	6	6	3	4	9	12
ENSAOCG00000020040	180	140	154	108	145	104	168	265	160	121	138	165	180	189	152	166	168	220
ENSAOCG00000020013	63	157	36	44	42	97	64	97	61	69	44	25	84	110	135	63	87	192
ENSAOCG00000020003	651	400	816	466	733	92	183	231	208	44	153	78	49	66	80	70	82	128
ENSAOCG00000019975	15	7	11	5	9	10	10	22	23	7	12	7	16	11	10	9	13	21
ENSAOCG00000019921	1086	804	874	777	1108	1183	643	836	861	591	666	934	1018	990	907	873	990	1433
ENSAOCG00000019887	0	0	0	0	0	0	0	0	0	0	0	0	0	0	0	0	0	0
ENSAOCG00000019865	84	74	96	65	62	57	70	86	91	56	78	78	107	85	59	73	85	128
ENSAOCG00000002732	3476	2323	2597	2195	2775	2298	2488	3567	3094	1996	2248	2910	1778	2110	1915	2628	1969	3230
ENSAOCG00000017570	408	280	273	286	329	248	441	529	458	322	344	408	387	437	358	459	375	597
ENSAOCG00000017534	6	10	6	2	7	6	6	9	15	1	3	3	3	6	4	5	11	3
ENSAOCG00000017504	69	80	54	57	75	45	65	74	73	83	55	75	93	100	102	70	110	174
ENSAOCG00000017497	234	201	132	110	133	100	194	176	185	89	158	173	109	94	178	191	143	176
ENSAOCG00000017484	5	1	1	1	1	0	0	1	2	1	1	1	10	2	2	6	0	5
ENSAOCG00000017467	554	394	419	356	525	482	429	489	521	333	423	536	549	571	461	467	461	684
ENSAOCG00000017432	564	484	683	419	498	467	407	518	528	388	445	692	344	375	440	514	361	709
ENSAOCG00000017411	284	177	221	218	215	163	194	250	225	138	215	206	164	194	110	195	82	199
ENSAOCG00000001212	272	213	219	186	247	256	176	271	267	159	203	203	156	176	169	155	136	249
ENSAOCG00000017273	2085	1569	1466	1701	1846	1593	2413	2705	2053	1912	2129	2299	1719	2393	2135	2195	2032	3785
ENSAOCG00000017236	10	16	7	9	16	3	11	8	13	20	18	6	12	0	5	12	22	48
ENSAOCG00000017223	92	54	63	54	79	63	66	77	54	58	45	63	55	69	54	62	46	112
ENSAOCG00000017211	113	106	83	69	92	94	105	109	120	64	66	101	93	91	76	78	65	135
ENSAOCG00000017187	749	592	568	466	664	575	516	763	693	458	498	553	504	546	478	524	465	853
ENSAOCG00000017155	113	58	62	214	76	145	66	59	46	58	39	84	86	100	67	38	99	94
ENSAOCG00000017128	25004	18921	27345	17047	28682	22974	19154	21677	25552	14504	19385	19566	30147	27564	33554	19842	33694	52162
ENSAOCG00000017088	501	343	381	394	401	258	461	511	457	385	436	485	562	642	537	574	576	864
ENSAOCG00000001175	589	448	442	395	549	569	351	501	497	339	353	343	395	456	400	360	354	556
ENSAOCG00000001172	3	2	0	0	1	0	2	3	5	2	1	3	1	1	3	2	0	3
ENSAOCG00000017034	18	24	16	18	23	25	34	37	37	27	28	25	6	11	12	20	22	34
ENSAOCG00000001168	1136	780	969	1119	1094	1805	776	1120	1072	748	795	1201	991	871	781	815	797	1358
ENSAOCG00000016895	59	39	39	33	42	32	50	46	42	26	27	41	34	34	29	32	33	68
ENSAOCG00000016872	3569	2480	4441	3258	3879	5152	3113	4443	4775	2531	2955	4798	2610	2366	2108	3070	2469	3822
ENSAOCG00000016832	545	352	408	355	425	411	413	554	415	333	337	483	352	383	338	385	331	631
ENSAOCG00000016777	264	176	184	182	219	170	216	284	227	153	177	218	237	222	207	186	219	295
ENSAOCG00000016717	829	783	671	706	785	682	669	811	765	551	635	770	496	582	557	601	489	1003
ENSAOCG00000016621	0	0	0	0	0	0	0	0	0	0	0	0	0	0	0	0	0	0
ENSAOCG00000016550	1229	1149	1155	856	1260	983	909	1195	1148	829	986	1243	871	806	786	1001	786	1504
ENSAOCG00000016306	1690	1306	1339	1129	1730	1378	1358	1903	1719	1250	1472	1780	1238	1253	1210	1405	1329	2048
ENSAOCG00000016193	53	50	51	37	40	33	30	35	47	31	28	46	20	31	36	26	36	47
ENSAOCG00000016154	79	47	48	41	56	50	52	58	62	52	52	58	61	65	63	60	66	104
ENSAOCG00000016137	469	370	296	293	343	356	383	475	450	308	372	455	348	343	262	368	374	528
ENSAOCG00000001107	510	395	362	355	428	394	368	451	424	291	355	419	331	346	252	391	263	493
ENSAOCG00000016043	254	216	229	173	209	260	181	272	250	164	170	265	154	189	113	206	152	273
ENSAOCG00000015985	1141	669	749	685	769	606	1190	1627	1056	801	956	1217	1612	1488	1244	1085	1252	1897
ENSAOCG00000015932	72	62	31	41	70	35	66	92	46	35	33	63	39	47	34	55	39	84
ENSAOCG00000015918	104	57	59	47	46	47	82	110	37	45	50	77	69	61	76	56	110	116
ENSAOCG00000015901	47	46	40	49	39	36	35	50	53	35	42	50	49	54	47	50	44	94
ENSAOCG00000015880	53	32	27	40	35	40	23	28	34	39	25	30	23	20	25	41	29	47
ENSAOCG00000015834	94	82	82	75	85	123	162	186	101	110	122	227	247	215	313	255	312	398
ENSAOCG00000015808	100	68	97	50	91	38	48	105	41	40	70	80	79	68	133	62	101	135
ENSAOCG00000015791	0	0	0	0	0	0	0	0	0	0	0	0	0	0	0	0	0	0
ENSAOCG00000010270	828	642	661	553	762	658	575	786	759	568	582	725	713	676	644	616	578	1025
ENSAOCG00000010242	667	444	486	439	577	436	528	710	612	425	482	569	656	642	566	507	586	983
ENSAOCG00000010191	133	80	122	92	104	104	84	125	154	80	126	179	169	156	130	87	149	223
ENSAOCG00000010163	296	162	257	190	214	263	187	269	353	157	238	348	333	340	270	160	236	458
ENSAOCG00000010103	730	709	658	578	744	713	407	671	609	404	466	624	230	289	261	411	215	427
ENSAOCG00000010024	686	516	486	362	562	429	523	735	584	424	518	601	506	573	488	614	463	848
ENSAOCG00000009972	740	472	430	549	469	818	713	974	568	470	634	757	1110	929	792	792	800	1136
ENSAOCG00000009950	60	43	38	39	38	40	62	55	55	24	31	48	24	15	13	45	15	44
ENSAOCG00000009926	12	11	12	20	10	16	11	10	9	9	9	11	5	3	9	10	5	6
ENSAOCG00000009901	120	101	106	85	120	92	103	141	129	97	90	95	114	131	107	118	96	162
ENSAOCG00000009855	753	495	614	354	620	527	427	674	574	343	402	564	442	406	400	385	382	714
ENSAOCG00000009821	611	518	465	393	500	338	539	646	587	438	435	610	515	460	432	476	384	723
ENSAOCG00000009687	1054	604	589	768	692	595	1147	1280	943	680	905	1091	1622	1408	1223	1220	1307	1838
ENSAOCG00000000592	2143	1360	1126	1374	1636	1450	1563	1808	1617	1196	1183	1774	1921	1802	1569	1843	1579	3268
ENSAOCG00000009520	41	35	55	17	28	39	31	42	47	11	20	36	17	24	16	15	15	22
ENSAOCG00000009496	1324	1115	1175	1030	1310	1821	763	1062	835	605	642	989	636	705	581	755	583	1090
ENSAOCG00000000566	81	35	56	50	46	40	28	37	43	28	44	46	35	42	35	34	37	42
ENSAOCG00000009379	502	366	374	275	361	282	420	547	447	336	390	402	401	357	351	422	325	628
ENSAOCG00000000563	909	785	775	725	817	700	633	912	839	607	633	938	712	757	733	653	619	1275
ENSAOCG00000009076	0	0	0	0	0	0	0	0	0	0	0	0	0	0	0	0	0	0
ENSAOCG00000002025	10	14	6	14	8	11	11	9	12	12	13	33	12	9	9	17	12	9
ENSAOCG00000013789	162	164	157	136	155	141	112	160	123	99	108	148	78	92	75	84	62	163
ENSAOCG00000013726	393	296	296	233	310	249	290	331	305	243	246	304	204	194	185	236	209	352
ENSAOCG00000013659	1720	1372	1475	1319	1567	1458	1558	1886	1490	1094	1279	1642	1425	1376	1185	1439	1202	1941
ENSAOCG00000013652	505	435	428	328	383	348	340	523	391	288	323	426	301	297	258	302	233	437
ENSAOCG00000013637	2187	2014	1972	1755	2199	1997	1519	2121	1869	1484	1594	2083	1682	1687	1522	1739	1486	2789
ENSAOCG00000013613	1367	1102	1212	1112	1407	1293	793	1160	1031	736	849	1160	900	813	706	845	704	1209
ENSAOCG00000013596	140	109	103	96	129	119	102	133	127	77	91	102	64	64	51	96	65	111
ENSAOCG00000013575	9	4	6	5	9	4	5	2	5	2	6	2	4	4	1	4	6	4
ENSAOCG00000013551	811	691	715	411	890	518	962	1064	1261	758	856	975	915	797	696	935	774	1343
ENSAOCG00000002535	1145	703	726	709	949	734	1195	1387	1231	781	901	1083	1389	1227	1007	1121	1098	1709
ENSAOCG00000013516	10787	8276	7920	8475	9749	9072	9607	11380	9978	8628	8662	10241	12815	13761	12276	10238	10823	18096
ENSAOCG00000013452	43376	29535	36822	27287	32711	30476	33254	47653	39098	25865	28965	33577	26628	27142	22906	32235	23808	39868
ENSAOCG00000013406	9	6	3	5	2	7	6	14	9	2	1	2	3	1	3	1	1	4
ENSAOCG00000013391	1	0	2	1	1	0	0	4	2	0	2	1	1	3	1	1	0	1
ENSAOCG00000013387	639	523	578	400	538	510	565	731	622	429	523	534	463	499	414	488	458	814
ENSAOCG00000013358	1809	1114	888	1328	1348	1126	1649	2127	1851	1403	1501	1828	1819	1873	1520	2000	1709	2798
ENSAOCG00000013312	601	324	307	261	384	334	486	627	429	310	386	424	543	495	408	371	435	697
ENSAOCG00000013291	1070	697	712	738	879	697	992	1234	953	713	843	852	974	1027	823	882	908	1277
ENSAOCG00000013282	5229	2944	2992	3562	3764	3863	4244	5477	5267	3893	3719	5838	5704	6290	5153	6386	6081	10586
ENSAOCG00000013252	184	123	135	114	151	138	152	209	200	133	173	193	161	173	158	150	137	252
ENSAOCG00000013233	205	97	94	150	136	130	115	132	110	89	79	124	58	92	74	96	63	140
ENSAOCG00000013206	48	42	36	32	42	25	46	42	59	31	34	39	22	31	26	48	26	54
ENSAOCG00000013151	79	63	74	60	81	68	65	79	90	69	73	99	91	121	88	75	82	177
ENSAOCG00000013120	115	92	85	80	99	53	101	141	121	93	96	134	110	136	113	106	109	239
ENSAOCG00000013101	138	102	91	89	113	83	88	87	76	61	67	94	95	97	72	67	64	109
ENSAOCG00000013049	117	113	117	72	135	125	127	200	159	90	104	118	95	92	100	132	91	175
ENSAOCG00000013031	272	253	257	206	212	212	255	377	327	230	234	268	262	307	227	240	202	448
ENSAOCG00000013006	6	3	1	2	5	6	13	10	8	5	5	11	4	6	2	5	2	8
ENSAOCG00000012986	94	95	84	68	113	96	66	105	119	77	70	86	59	83	78	81	55	125
ENSAOCG00000012959	187	123	120	110	121	111	186	223	197	114	137	167	136	157	141	202	131	274
ENSAOCG00000019577	355	200	228	196	207	207	269	350	297	176	217	225	262	294	219	240	230	341
ENSAOCG00000019557	97	58	50	69	89	145	61	74	70	40	49	73	101	118	71	67	104	123
ENSAOCG00000019516	674	555	572	596	623	549	677	821	738	637	628	744	777	760	698	735	679	1093
ENSAOCG00000019498	834	531	516	632	631	802	586	699	774	508	525	655	817	843	671	733	680	1134
ENSAOCG00000019442	712	391	384	403	559	398	805	948	708	568	644	798	930	888	777	805	777	1192
ENSAOCG00000019402	653	473	520	722	474	917	509	493	459	317	404	571	820	789	629	636	717	1004
ENSAOCG00000019348	29	21	39	24	39	26	33	31	38	34	25	36	24	41	26	29	33	47
ENSAOCG00000019298	254	177	164	200	217	197	252	339	275	258	296	337	549	455	494	398	586	828
ENSAOCG00000001380	47	51	55	58	72	32	54	54	50	40	77	72	120	130	138	51	122	153
ENSAOCG00000019263	9	4	1	3	2	4	7	6	6	9	3	2	102	78	67	17	91	93
ENSAOCG00000019249	14	15	11	12	4	2	27	22	23	22	22	24	41	37	42	28	42	51
ENSAOCG00000019236	405	313	367	208	351	285	394	532	361	268	325	518	411	326	407	346	408	658
ENSAOCG00000019184	61	37	26	38	54	42	54	75	59	37	42	59	44	64	56	65	38	76
ENSAOCG00000001367	149	90	99	57	113	110	129	202	130	108	121	102	115	100	96	101	80	190
ENSAOCG00000019094	0	0	0	0	0	0	0	3	0	0	2	1	11	2	0	4	2	7
ENSAOCG00000019040	390	192	172	145	226	154	264	484	327	236	208	285	314	342	282	330	361	657
ENSAOCG00000019027	60	86	51	57	75	90	40	57	52	46	60	52	43	48	41	45	38	72
ENSAOCG00000018992	147	79	103	115	89	121	122	98	127	94	79	188	139	155	90	142	106	175
ENSAOCG00000018982	254	159	166	166	197	141	163	228	208	127	155	180	95	110	75	129	97	130
ENSAOCG00000018958	738	472	530	410	549	433	669	850	611	478	515	624	688	692	545	591	570	974
ENSAOCG00000018773	261	171	189	199	161	161	332	366	210	170	228	296	503	435	352	234	284	474
ENSAOCG00000001888	190	231	222	160	248	215	140	215	227	160	162	214	101	166	129	116	137	285
ENSAOCG00000018548	69	36	41	27	31	29	34	51	52	37	19	42	41	43	33	40	43	59
ENSAOCG00000001722	41	35	38	29	49	35	24	32	30	26	17	33	16	30	27	27	10	36
ENSAOCG00000023675	0	0	0	0	0	0	0	0	0	0	0	1	0	0	0	0	0	0
[truncated: 22,774 more rows]

## Sheet: 3_all_degs_getmm (Fig4B)
gene_id	symbol	description	Sample_4_1_1	Sample_4_1_4	Sample_4_1_7	Sample_4_1_8	Sample_4_1_9	Sample_4_2_3	Sample_6_1_1	Sample_6_1_2	Sample_6_1_3	Sample_6_1_4	Sample_6_1_5	Sample_6_1_7	Sample_9_1_1	Sample_9_1_2	Sample_9_1_3	Sample_9_1_4	Sample_9_1_5	Sample_9_1_6
ENSAOCG00000000005	.	.	443.612	440.022	484.901	512.077	373.454	448.122	519.204	583.819	493.022	471.511	433.578	498.583	1054.34	897.245	1043.99	717.501	999.246	870.972
ENSAOCG00000000052	.	.	0.115844	0.087491	0.104518	0.116684	0.124571	0.0527446	0.132051	0.149346	0.276857	0.142503	0.16256	0.160725	0.610884	0.536036	0.349262	0.162061	0.279963	0.26622
ENSAOCG00000000068	soat1	sterol O-acyltransferase 1 [Source:NCBI gene;Acc:111563899]	81.4662	94.9281	84.3107	86.8841	99.3826	94.445	72.867	77.4463	105.4	112.606	100.87	97.9176	194.066	207.116	271.796	125.844	233.28	221.451
ENSAOCG00000000072	serpind1	serpin family D member 1 [Source:NCBI gene;Acc:111577294]	22.4727	23.8145	19.4064	24.1986	23.372	21.706	27.5994	32.6419	27.0838	28.4184	31.0788	35.4246	41.0881	35.9246	52.6083	32.3277	47.5005	40.1032
ENSAOCG00000000079	SH3BGRL	SH3 domain-binding glutamic acid-rich-like protein [Source:NCBI gene;Acc:111588924]	55.3697	47.4316	50.5717	61.3005	51.3104	51.5383	61.1829	53.8889	63.9945	60.8623	55.1483	61.1768	103.911	103.261	94.689	88.6022	97.0974	101.395
ENSAOCG00000000088	si:ch211-157b11.12	chromosome unknown C1orf159 homolog [Source:NCBI gene;Acc:111563224]	2.87659	2.78175	2.60873	3.18122	3.26472	2.47094	4.48755	4.30111	4.39793	4.03367	4.20309	3.56838	5.74394	5.77548	5.25164	5.52606	5.46121	5.52024
ENSAOCG00000000097	spp2	secreted phosphoprotein 2 [Source:NCBI gene;Acc:111580793]	0.462323	0.348227	0.0676417	0.849546	0.256975	0.31575	2.09912	0.990699	0.877016	2.98413	1.3326	1.56735	3.40589	4.00988	4.55935	6.53677	4.96449	3.78351
ENSAOCG00000000104	pir	pirin [Source:NCBI gene;Acc:111583874]	0.563024	0.465898	0.530065	0.406838	0.473824	0.300932	1.13012	1.01777	0.831365	1.12278	0.858778	1.05595	2.29218	2.0089	2.13254	1.01709	2.34273	1.82268
ENSAOCG00000000120	tbrg4	transforming growth factor beta regulator 4 [Source:NCBI gene;Acc:111573134]	36.6019	30.8076	38.4414	37.0835	36.0348	39.059	28.7252	27.4416	30.0787	30.0001	27.3532	31.0538	13.1434	14.01	11.7068	21.242	13.8905	15.6335
ENSAOCG00000000124	fam234a	family with sequence similarity 234 member A [Source:NCBI gene;Acc:111582622]	108.198	96.341	90.111	103.929	96.6898	87.6046	138.439	137.399	115.283	122.344	133.626	116.71	298.455	246.615	236.676	170.286	253.796	181.458
ENSAOCG00000000127	cycsb	cytochrome c-b [Source:NCBI gene;Acc:111577830]	57.4598	52.9204	67.1796	69.1836	54.7419	67.3279	47.2852	43.1464	47.8743	40.4118	40.5237	50.0419	15.9741	17.067	14.7753	33.3768	15.9617	16.3837
ENSAOCG00000000130	.	pepsin A-like [Source:NCBI gene;Acc:111575526]	0.0708238	0.0770253	0.0766796	0.107006	0.102816	0.029022	0.172566	0.03424	0.144319	0.30244	0.238524	0.136675	0.672262	0.693992	0.697905	0.713375	1.47884	1.23046
ENSAOCG00000000151	CHRNA1	acetylcholine receptor subunit alpha-like [Source:NCBI gene;Acc:111577831]	5.94643	4.57578	7.28839	5.70704	6.7413	6.23226	7.81752	4.59247	8.25592	8.75421	9.49904	7.59927	17.03	14.1548	15.5425	6.92189	12.4186	10.396
ENSAOCG00000000154	.	epiregulin [Source:NCBI gene;Acc:111580762]	1.53703	1.37538	1.21122	1.05825	1.97712	1.14275	1.54692	2.23865	1.34356	1.56936	1.77464	1.45767	7.18746	5.50494	5.0848	1.81274	4.62678	2.91343
ENSAOCG00000000164	ipo11	importin 11 [Source:NCBI gene;Acc:111576666]	2.95671	2.97157	3.0011	3.20684	3.30864	3.07226	1.95001	2.40961	2.52235	2.07095	2.17827	2.66112	1.73376	1.38395	1.56838	1.88794	1.33214	1.68608
ENSAOCG00000000179	rdh5	retinol dehydrogenase 5 [Source:NCBI gene;Acc:111576058]	3.85504	2.85724	3.27182	2.74772	3.80735	3.37659	1.9272	2.62186	2.03414	2.22184	2.78125	2.23751	1.18733	1.21382	1.35305	1.98812	1.35801	1.35141
ENSAOCG00000000186	.	.	13.7358	11.5067	11.5221	15.593	15.7787	14.097	6.98244	7.53802	9.32994	7.31982	6.2514	9.41168	6.34921	5.66878	7.6699	8.78739	7.21337	8.14921
ENSAOCG00000000187	tfap2c	transcription factor AP-2 gamma [Source:NCBI gene;Acc:111576054]	221.974	181.44	128.339	154.952	145.315	115.619	477.434	438.085	309.738	321.632	421.891	276.298	600.991	498.602	417.326	491.743	491.464	416.972
ENSAOCG00000000189	PDE6C	cone cGMP-specific 3',5'-cyclic phosphodiesterase subunit alpha'-like [Source:NCBI gene;Acc:111564372]	31.9987	37.7831	42.571	28.7559	37.3273	24.541	16.1555	20.0892	13.2304	13.978	16.9712	17.8209	0.0248606	0	0.0276791	6.66187	0	0.256552
ENSAOCG00000000213	matn4	matrilin-4-like [Source:NCBI gene;Acc:111568399]	143.747	133.076	117.683	146.829	162.142	145.463	82.5637	83.3937	88.8144	81.4937	77.2771	88.8278	35.8382	34.8419	33.8293	53.4038	32.5869	36.5983
ENSAOCG00000000248	.	haptoglobin-like [Source:NCBI gene;Acc:111580057]	0.0171986	0.0116903	0.0116378	0.0129925	0.0208061	0	0.0110277	0.0249441	0.0681447	0.0408018	0.0241343	0.00976162	0.871398	0.589842	0.564921	0.0757894	0.548649	0.1494
ENSAOCG00000000258	.	sarcoplasmic/endoplasmic reticulum calcium ATPase 2-like [Source:NCBI gene;Acc:111567180]	18.0577	16.5697	19.3503	19.237	19.2027	20.7083	19.1654	18.4573	21.9497	23.1921	20.8272	21.0094	37.859	33.5217	33.9432	23.2671	36.3401	30.6467
ENSAOCG00000000268	.	acyl-coenzyme A thioesterase 1-like [Source:NCBI gene;Acc:111569566]	0.536399	0.364604	0.483957	0.702377	0.670543	0.293072	0.940097	0.726105	0.850134	1.10288	1.07889	0.811869	1.5825	1.66443	1.55763	1.08058	1.42596	1.28693
ENSAOCG00000000285	uts2r3	urotensin-2 receptor-like [Source:NCBI gene;Acc:111586458]	1.24969	1.37834	1.02114	0.961877	1.28362	1.28829	0.453564	0.569966	0.694018	0.633973	0.562492	0.562088	0.393184	0.288809	0.101022	0.534375	0.307714	0.429159
ENSAOCG00000000292	.	uncharacterized LOC111575990 [Source:NCBI gene;Acc:111575990]	10.5832	8.34163	9.59935	13.2258	9.87478	11.9569	11.5867	12.4374	15.4223	14.5126	13.6662	11.0552	22.4568	23.6505	20.7821	16.6562	22.6518	17.4647
ENSAOCG00000000295	lmbr1	limb development membrane protein 1 [Source:NCBI gene;Acc:111579993]	32.6169	39.5164	31.9439	36.3431	33.3932	37.2422	41.8277	41.0694	46.5541	50.3394	41.3435	43.4843	78.9066	67.827	67.0961	54.8975	66.7368	73.0768
ENSAOCG00000000296	.	alpha-protein kinase 3-like [Source:NCBI gene;Acc:111587588]	20.6475	18.3031	21.2805	19.0516	23.8846	23.1251	19.0051	13.5524	19.9052	19.4666	16.9897	17.6786	43.1102	39.443	47.2802	21.7587	30.5225	37.9461
ENSAOCG00000000297	NXPH3	neurexophilin-1-like [Source:NCBI gene;Acc:111577756]	0.0662416	0.0750436	0.134472	0.108423	0.0801363	0.082941	0.113264	0.096074	0.0874882	0.096037	0.131686	0.0501302	0.19826	0.250171	0.252271	0.125104	0.192106	0.21921
ENSAOCG00000000310	scn1ba	sodium channel subunit beta-1-like [Source:NCBI gene;Acc:111585107]	1.33473	1.58144	1.8395	1.58184	1.85172	1.68933	1.71165	2.26735	2.76555	2.19816	1.88158	1.69584	3.18852	3.95964	3.99595	2.08907	3.40028	4.17888
ENSAOCG00000000314	aldh3a1	aldehyde dehydrogenase, dimeric NADP-preferring-like [Source:NCBI gene;Acc:111581226]	6.54164	7.44534	5.66189	6.43586	5.15317	5.19499	9.85217	8.0903	14.8973	10.5869	10.7808	9.92992	12.8792	17.5159	14.8825	11.0137	14.3387	12.586
ENSAOCG00000000321	bud23	BUD23 rRNA methyltransferase and ribosome maturation factor [Source:NCBI gene;Acc:111575971]	8.11572	7.98748	9.16798	8.06651	7.822	6.88948	7.62075	8.21031	8.39787	6.13149	7.69905	8.04018	3.20046	3.33544	3.06521	5.89448	3.03442	2.96315
ENSAOCG00000000324	.	beta-1,4-galactosyltransferase 1-like [Source:NCBI gene;Acc:111585099]	0.0613143	0.0520962	0.020745	0.0578992	0.0741755	0.0837508	0.108115	0.0370532	0.00867649	0.145462	0.0537755	0.104403	0.462059	0.525709	0.514443	0.231596	0.444541	0.285335
ENSAOCG00000000328	.	.	0.469513	0.431271	0.412162	0.287586	0.230269	0.363992	0.618375	0.441705	0.301674	0.361256	0.427365	0.460952	1.61142	1.18126	1.05109	0.655056	0.772814	0.503915
ENSAOCG00000000354	usp1	ubiquitin specific peptidase 1 [Source:NCBI gene;Acc:111575417]	23.0228	27.4547	29.7002	26.6479	22.8028	25.5625	17.5247	21.7401	16.0038	15.4382	18.1374	19.9449	13.1251	12.4507	11.056	14.8326	13.3731	14.2574
ENSAOCG00000000357	IDH2	isocitrate dehydrogenase [NADP], mitochondrial-like [Source:NCBI gene;Acc:111587580]	39.7148	46.179	55.2729	39.8753	44.5697	44.2059	31.8584	38.0464	36.1911	30.1591	33.7151	39.1998	21.4609	17.181	23.8135	35.7118	21.6057	24.724
ENSAOCG00000000358	ipo9	importin 9 [Source:NCBI gene;Acc:111585082]	39.8549	33.6839	40.5923	36.9231	34.9455	27.6952	29.2089	28.2931	25.0366	25.1177	29.0291	27.275	13.9549	14.7916	11.6846	20.6928	13.444	13.3013
ENSAOCG00000000362	mrm1	mitochondrial rRNA methyltransferase 1 [Source:NCBI gene;Acc:111588323]	2.17606	1.31478	1.84276	1.44201	1.29316	1.70345	1.69719	1.9687	1.75755	1.59001	1.35716	1.86348	0.571309	0.826108	0.690601	1.28178	0.701195	0.905408
ENSAOCG00000000386	.	ADP/ATP translocase 3 [Source:NCBI gene;Acc:111578216]	225.505	201.513	227.734	267.329	224.117	251.752	293.295	278.864	318.637	398.888	312.226	288.266	462.545	470.881	412.78	350.508	463.512	437.471
ENSAOCG00000000397	.	tryptase-2-like [Source:NCBI gene;Acc:111568661]	13.4372	10.8596	6.62256	15.0266	8.28785	11.3449	28.697	20.9465	32.9388	24.348	22.1595	17.5054	63.1758	67.2923	52.2436	44.4937	59.4888	46.7209
ENSAOCG00000000402	acvr1bb	activin receptor type-1B-like [Source:NCBI gene;Acc:111566612]	2.20367	1.86985	1.98156	1.91055	2.40648	1.68684	3.07254	3.01021	2.88816	2.93563	2.92632	2.24131	3.7847	3.27888	4.11873	2.82112	4.09613	3.67073
ENSAOCG00000000417	tomm40	translocase of outer mitochondrial membrane 40 [Source:NCBI gene;Acc:111564219]	157.999	142.118	148.626	170.114	152.338	138.288	157.084	136.689	151.072	148.641	142.439	135.303	71.9577	74.2095	70.5019	130.294	65.8415	68.4698
ENSAOCG00000000427	gtpbp4	nucleolar GTP-binding protein 1-like [Source:NCBI gene;Acc:111567787]	235.343	212.525	264.524	222.526	213.004	222.444	202.196	210.863	235.579	190.487	225.547	220.328	95.6759	91.2061	73.53	140.344	89.4284	85.5262
ENSAOCG00000000447	.	putative methyltransferase DDB_G0268948 [Source:NCBI gene;Acc:111563024]	0.503799	0.779359	0.587774	0.314972	0.609476	0.688152	0.935688	0.671898	0.845668	0.631952	1.3408	1.10435	1.60443	1.04266	1.93518	0.962411	1.8893	1.33663
ENSAOCG00000000452	tmod4	tropomodulin 4 [Source:NCBI gene;Acc:111573009]	42.9357	34.9349	37.8498	48.8154	38.5975	37.4852	50.5401	47.9905	59.0883	61.9512	55.4367	57.9619	70.3587	72.5772	73.9029	79.8001	83.2522	80.6092
ENSAOCG00000000453	tbl3	transducin beta like 3 [Source:NCBI gene;Acc:111578194]	15.4956	15.6203	17.9044	13.6717	15.4035	12.0405	13.0664	13.6824	14.0005	10.543	12.3082	12.8109	4.85656	5.15679	4.13366	8.66904	4.7694	4.84972
ENSAOCG00000000456	ubap1la	ubiquitin associated protein 1 like [Source:NCBI gene;Acc:111570195]	0.418175	0.334405	0.416131	0.464569	0.371979	0.554396	1.13562	1.08219	1.50375	1.24496	1.398	1.45202	1.75118	2.00363	1.86189	1.14593	1.72994	1.45508
ENSAOCG00000000460	scinla	gelsolin-like [Source:NCBI gene;Acc:111579945]	44.0851	36.475	38.6444	31.082	45.4105	26.9918	64.1146	62.0131	40.5425	79.0277	86.4014	77.6561	204.544	153.742	88.5319	58.6799	90.3523	75.2456
ENSAOCG00000000468	.	high choriolytic enzyme 1-like [Source:NCBI gene;Acc:111570184]	0.436657	0.296807	0.196984	0.219913	0.440208	0	1.30659	1.19625	1.15343	1.26613	1.634	0.991358	3.82737	7.13124	2.80622	2.10749	8.86439	2.58898
ENSAOCG00000000472	parp12a	poly(ADP-ribose) polymerase family member 12 [Source:NCBI gene;Acc:111575924]	1.58515	1.20179	0.962618	0.752267	0.897361	1.31855	0.899118	0.962843	0.885744	0.851761	0.983868	0.842031	3.33667	1.85446	2.74268	1.03628	2.18066	1.84943
ENSAOCG00000000473	PDCD2L	programmed cell death 2 like [Source:NCBI gene;Acc:111570187]	125.738	105.522	120.734	83.8441	102.4	93.0708	85.1273	91.3526	94.6311	77.214	88.7155	85.7202	27.9321	23.661	21.067	50.8547	21.8994	21.793
ENSAOCG00000000487	si:ch211-198n5.11	methylcrotonoyl-CoA carboxylase beta chain, mitochondrial-like [Source:NCBI gene;Acc:111568297]	9.62408	8.2759	8.88828	8.77794	10.4205	7.93577	11.1109	9.18345	9.63687	12.2251	11.1657	12.0719	17.0106	18.4712	16.3418	13.0715	20.1454	18.641
ENSAOCG00000000504	sostdc1b	sclerostin domain-containing protein 1-like [Source:NCBI gene;Acc:111585302]	0.10612	0.0665837	0.0773324	0.0616671	0.029626	0.0780509	0.125619	0.18943	0.147858	0.0774641	0.148915	0.157529	0.324595	0.259963	0.291448	0.174723	0.307756	0.310657
ENSAOCG00000000545	cers1	ceramide synthase 1 [Source:NCBI gene;Acc:111571325]	1.94761	2.4348	2.6358	1.64135	2.75869	2.01861	1.25508	1.17342	1.4071	1.36216	1.57939	1.52205	0.903874	0.767209	0.824647	1.0967	1.12113	0.947336
ENSAOCG00000000549	col4a1	collagen, type IV, alpha 1 [Source:ZFIN;Acc:ZDB-GENE-081105-114]	60.7416	51.1509	47.1354	66.2904	54.4639	49.7856	66.4403	59.7596	82.0422	84.6069	76.0545	93.242	94.575	108.263	103.919	107.518	112.748	131.024
ENSAOCG00000000552	lonrf1l	LON peptidase N-terminal domain and ring finger 1 [Source:NCBI gene;Acc:111581939]	43.9062	43.4252	49.3714	57.0423	46.9537	56.5427	9.13118	11.3416	9.29933	12.3963	15.2017	18.6496	7.29291	7.66699	7.7099	14.4299	9.85674	11.559
ENSAOCG00000000608	TNNC2	troponin C, skeletal muscle [Source:NCBI gene;Acc:111570583]	34.2432	26.2571	32.6901	34.6061	27.5371	29.7462	45.7476	42.7635	50.9474	49.4097	45.2744	42.2051	66.6331	65.9949	55.2348	46.8832	59.1589	54.9512
ENSAOCG00000000610	.	.	2.04161	1.61278	2.25895	1.75074	1.63545	0.942125	3.67957	3.4279	1.37425	2.39994	2.20678	1.67554	0	0	0	1.11158	0	0.0114125
ENSAOCG00000000643	.	.	0.894758	0.570515	0.685832	0.969042	0.804647	0.648941	2.11209	1.99826	2.21409	2.90544	2.18895	2.36397	2.50872	3.94736	2.68005	2.72169	3.69711	3.64882
ENSAOCG00000000644	.	cyclic nucleotide-gated cation channel beta-3-like [Source:NCBI gene;Acc:111587069]	73.0088	83.7793	92.9834	78.8511	92.353	77.5425	57.1369	75.8267	50.1248	64.5407	58.0428	68.0665	0.712159	4.08025	1.78402	39.3206	5.43417	10.1051
ENSAOCG00000000656	.	uncharacterized LOC111580566 [Source:NCBI gene;Acc:111580566]	164.408	134.567	140.507	180.499	151.063	137.927	183.843	218.373	282.079	251.03	205.962	182.433	561.879	555.7	368.036	289.728	496.18	318.157
ENSAOCG00000000658	thbs2b	thrombospondin-2-like [Source:NCBI gene;Acc:111568274]	1.35996	1.35579	1.41105	1.71228	1.26134	0.928802	2.09281	1.40262	2.20671	3.08297	1.65394	1.33794	3.89589	4.16439	6.40926	3.0821	5.65305	4.65047
ENSAOCG00000000666	.	probable E3 ubiquitin-protein ligase ARI5 [Source:NCBI gene;Acc:111567607]	4.27071	3.64094	3.42868	1.20302	0.963252	2.17519	2.04218	1.25981	1.475	1.71726	2.43782	1.23254	6.31371	6.38361	4.75526	1.36706	3.88356	3.5931
ENSAOCG00000000678	MYG1	chromosome unknown C12orf10 homolog [Source:NCBI gene;Acc:111578109]	21.805	17.5778	22.6258	20.8525	18.4178	18.366	16.1025	16.5262	14.6779	16.2307	16.4722	16.5352	8.98854	10.9359	9.11859	13.1223	8.66532	9.16693
ENSAOCG00000000679	.	uncharacterized LOC111575254 [Source:NCBI gene;Acc:111575254]	32.0168	27.9395	24.7395	27.4197	21.092	22.6962	80.3548	71.5694	57.9264	73.7422	84.5927	79.226	215.066	163.109	155.319	123.894	143.069	124.528
ENSAOCG00000000688	.	.	0.142221	0.161119	0.160396	0.179066	0.286755	0.129509	0.607946	0.435462	0.161004	0.224937	0.299363	0.0538149	0.97295	1.0452	0.913996	0.716263	1.0655	0.607918
ENSAOCG00000000713	eif4bb	eukaryotic translation initiation factor 4B [Source:NCBI gene;Acc:111565879]	78.2328	66.1794	84.7182	82.1493	70.4936	74.0437	63.4154	65.749	64.9808	62.2256	72.881	67.5651	43.0694	39.2415	39.2665	55.3031	42.0279	40.1074
ENSAOCG00000000721	hspb15	heat shock protein beta-1-like [Source:NCBI gene;Acc:111583564]	17.1876	21.808	23.2608	34.1917	16.6343	18.7816	23.1434	27.144	51.238	36.2451	38.5902	41.623	83.7772	88.4198	83.4567	61.3142	88.0601	89.346
ENSAOCG00000000722	.	.	23.3743	24.4042	42.7687	29.3828	28.7297	27.5854	11.5105	15.7301	13.9716	12.7173	13.645	15.0712	15.351	9.84879	15.7561	10.8302	14.9132	11.1386
ENSAOCG00000000754	fam185a	family with sequence similarity 185 member A [Source:NCBI gene;Acc:111588147]	3.85242	3.23949	3.54745	3.70035	4.59643	4.35797	3.0389	2.76489	2.93744	3.64323	2.67513	2.99057	1.85095	1.7999	1.73939	2.78359	1.38214	1.64286
ENSAOCG00000000763	mcamb	cell surface glycoprotein MUC18-like [Source:NCBI gene;Acc:111584351]	3.04864	3.17407	3.20008	3.28047	3.25634	3.372	3.41372	3.03403	3.72064	4.3278	3.67289	4.33856	5.45565	5.42818	5.90426	4.23165	6.10266	6.15167
ENSAOCG00000000766	TMEM100	transmembrane protein 100 [Source:NCBI gene;Acc:111562905]	1.79591	1.66392	1.59453	1.52089	2.04807	3.40619	0.689454	0.608319	0.595682	0.633212	0.513662	1.18164	0.660275	0.686541	0.767804	0.604899	0.563954	0.634059
ENSAOCG00000000770	fam214b	family with sequence similarity 214 member B [Source:NCBI gene;Acc:111564815]	13.3981	13.6271	13.2113	14.6006	13.6722	13.9605	26.4656	23.6288	23.6228	23.2628	24.0876	23.3528	29.9596	29.1301	26.5259	35.1817	24.7003	28.3479
ENSAOCG00000000787	mafk	MAF bZIP transcription factor K [Source:NCBI gene;Acc:111584341]	2.69272	1.94714	1.78333	3.8087	3.14203	5.47795	0.685729	0.62782	0.626963	0.724903	0.723566	1.73429	0.440933	0.491221	0.70911	0.360672	0.470761	0.568781
ENSAOCG00000000792	seta	SET nuclear proto-oncogene [Source:NCBI gene;Acc:111585563]	60.1031	53.6142	65.8679	63.6209	53.5059	52.2382	48.6135	49.1615	46.2264	42.7225	44.2513	47.465	28.676	29.125	25.9862	34.0946	27.2216	25.678
ENSAOCG00000000799	pck1	phosphoenolpyruvate carboxykinase 1 [Source:NCBI gene;Acc:111566859]	112.358	90.2802	291.082	152.324	189.689	260.561	63.4734	73.348	121.594	72.0034	76.2905	160.086	35.7846	20.9433	26.876	72.0497	29.8982	22.5984
ENSAOCG00000000805	.	cysteine-rich venom protein-like [Source:NCBI gene;Acc:111576923]	0.483028	0.433391	0.549114	0.335707	0.619408	0.263912	0.619434	0.242862	0.754612	0.733399	0.881167	0.460587	8.14133	5.96374	8.7746	3.28409	10.4781	9.48688
ENSAOCG00000000810	vmo1b	vitelline membrane outer layer 1 homolog [Source:NCBI gene;Acc:111576925]	114.573	72.1359	117.9	120.057	84.9516	80.0518	83.9586	112.312	129.405	65.1347	70.3861	41.3552	258.032	343.077	365.328	129.297	318.872	241.774
ENSAOCG00000000840	gm2a	GM2 ganglioside activator [Source:NCBI gene;Acc:111578716]	1.10017	1.05635	0.885019	1.19727	0.949341	0.598998	1.8055	1.63655	1.31514	1.39932	1.46826	1.42354	3.08884	2.58202	2.80176	1.94701	2.92284	1.99859
ENSAOCG00000000853	.	phospholipase A2-like [Source:NCBI gene;Acc:111586177]	33.7113	27.8294	47.0859	28.4471	36.5329	28.7296	21.5671	42.7745	33.0611	24.069	30.046	26.5017	13.2817	12.4047	15.9605	15.8402	12.2716	11.1058
ENSAOCG00000000880	.	DELTA-sagatoxin-Srs1a-like [Source:NCBI gene;Acc:111576415]	20.147	11.412	15.9488	20.537	15.7409	12.3925	36.0219	28.1901	18.5678	22.06	25.0549	31.3732	85.2311	67.5458	66.8592	34.0657	62.7818	44.9017
ENSAOCG00000000904	col1a1a	collagen alpha-1(I) chain-like [Source:NCBI gene;Acc:111588590]	488.554	406.917	253.801	549.349	402.175	390.825	544.794	416.767	539.196	597.958	532.386	498.912	1184.06	1044.89	962.14	1120.97	978.572	990.836
ENSAOCG00000000906	.	.	0.0465064	0.0316116	0.0209798	0.0117109	0.0187538	0.0317621	0.109339	0.0374727	0.0438736	0.0735545	0.0543843	0.105585	0.33804	0.199373	0.276738	0.0780728	0.213548	0.173139
ENSAOCG00000000907	.	retinoic acid receptor beta-like [Source:NCBI gene;Acc:111582285]	1.40584	1.91117	2.63436	1.87897	3.07439	3.3974	0.970761	1.41159	0.612116	0.684145	0.986388	0.306896	0.485498	0.463602	0.54054	1.36157	0.470428	0.581535
ENSAOCG00000000909	PDPR	pyruvate dehydrogenase phosphatase regulatory subunit [Source:NCBI gene;Acc:111587405]	35.4372	33.1528	30.3683	35.3105	33.0364	34.583	39.5265	32.7498	33.2633	41.7845	38.0239	36.2862	60.6617	56.9406	55.0834	50.1617	57.893	58.4603
ENSAOCG00000000919	slc7a11	solute carrier family 7 member 11 [Source:NCBI gene;Acc:111572371]	1.58467	1.24981	1.45702	1.53524	1.59511	1.20619	2.12525	1.87142	1.52006	2.67849	1.98607	1.93618	6.76519	5.92668	5.28634	3.47256	5.57793	4.7837
ENSAOCG00000000922	.	.	0.924981	1.49033	0.834549	0.724648	1.53345	1.21666	0.351464	0.364372	0.310264	0.650199	0.721111	0.388892	0.131831	0.251771	0.0978513	0.647006	0.298057	0.453481
ENSAOCG00000000933	saa	serum amyloid A-5 protein-like [Source:NCBI gene;Acc:111572849]	0.110751	0.015056	0	0.117132	0.0401945	0.0605109	0.113621	0.128503	0.150453	0.19268	0.10879	0.163437	0.454595	0.393396	0.300516	0.153387	0.433601	0.39399
ENSAOCG00000000941	bxdc2	biogenesis of ribosomes BRX1 [Source:NCBI gene;Acc:111578678]	13.1372	12.2476	15.3937	12.9745	11.7009	9.8365	12.2682	11.6973	12.655	9.24515	12.1561	13.1172	3.92292	4.39186	3.33492	7.13218	3.7793	4.83602
ENSAOCG00000000974	grk7a	G protein-coupled receptor kinase 7 [Source:NCBI gene;Acc:111585507]	32.4018	43.4428	45.4947	33.8546	42.3256	31.0022	24.1481	27.451	21.166	21.2	25.1265	24.1584	6.23144	12.1601	11.6162	18.3077	11.8752	14.2052
ENSAOCG00000000975	pxmp2	peroxisomal membrane protein 2 [Source:NCBI gene;Acc:111588556]	5.97208	5.65798	4.8637	6.26826	5.53047	4.43965	7.35359	6.69426	6.70096	6.12282	6.15556	6.28436	10.2534	9.06276	10.6611	10.7133	11.3228	9.77226
ENSAOCG00000000996	si:dkey-66a8.7	PI-PLC X domain-containing protein 1-like [Source:NCBI gene;Acc:111566471]	2.60969	1.82763	2.11374	2.27017	1.67421	1.16121	3.16918	3.5747	2.32766	3.18941	3.38467	2.80533	5.22407	4.77052	4.77165	3.41023	3.84148	4.38348
ENSAOCG00000001007	dao.2	D-amino acid oxidase [Source:NCBI gene;Acc:111588560]	6.46516	6.36873	11.792	6.23521	7.69225	4.89735	5.05029	6.79064	6.08368	5.29431	5.90626	7.665	1.85222	1.80888	2.22625	3.45023	2.73628	3.08162
ENSAOCG00000001016	kcnj12b	ATP-sensitive inward rectifier potassium channel 12-like [Source:NCBI gene;Acc:111565351]	1.01788	0.735123	0.749043	0.759338	1.14673	1.49463	0.603714	0.55361	0.749001	0.684199	0.508855	0.938816	1.81158	1.96365	1.81708	1.00123	1.62357	1.51053
ENSAOCG00000001032	tufm	Tu translation elongation factor, mitochondrial [Source:NCBI gene;Acc:111565364]	46.6394	40.8196	47.6497	47.9092	44.892	41.0595	43.1428	42.7436	44.631	45.039	43.2811	45.699	25.6697	27.6959	23.5112	39.8404	25.684	25.8477
ENSAOCG00000001034	hspbp1	HSPA (Hsp70) binding protein 1 [Source:NCBI gene;Acc:111565372]	17.6795	17.1938	21.6259	18.9036	16.8635	13.7463	20.6665	17.7519	17.2431	14.9488	15.0763	16.6728	9.94325	9.74468	9.41967	12.7565	7.19778	8.55086
ENSAOCG00000001044	nol10	nucleolar protein 10 [Source:NCBI gene;Acc:111571109]	15.0263	16.2195	19.3598	16.2554	17.3784	16.6251	16.5334	14.7615	14.2551	14.0217	15.182	14.7376	6.74604	7.50929	5.87992	12.4866	6.01371	6.68815
ENSAOCG00000001048	myo18aa	myosin XVIIIA [Source:NCBI gene;Acc:111571749]	21.3627	23.8821	24.022	22.2861	25.2441	24.3521	13.7813	14.4892	17.6286	16.6254	18.521	19.2314	10.8236	8.81792	9.55491	16.4206	9.36109	11.1027
ENSAOCG00000001054	l2hgdh	L-2-hydroxyglutarate dehydrogenase [Source:NCBI gene;Acc:111579386]	8.55372	8.13843	7.26181	8.18657	7.82777	11.7843	12.1026	12.9502	14.531	15.4089	12.5642	11.2506	22.4297	20.5805	17.9857	18.5853	20.9772	16.6601
ENSAOCG00000001093	kcnf1a	potassium voltage-gated channel, subfamily F, member 1a [Source:ZFIN;Acc:ZDB-GENE-041001-217]	1.85456	2.19376	1.56459	1.74671	1.83565	1.15145	2.16207	2.23565	2.48121	2.97126	2.29827	2.13257	3.30568	4.24813	2.64855	2.91118	3.66707	3.36749
ENSAOCG00000001094	zgc:85777	probable acyl-CoA dehydrogenase 6 [Source:NCBI gene;Acc:111573364]	16.5945	17.3948	14.0679	18.0295	17.8479	17.9552	21.4003	20.6876	21.8467	30.7799	26.1647	24.7375	37.0111	34.514	33.8511	24.9138	39.1694	36.1154
ENSAOCG00000001095	.	GTPase IMAP family member 8-like [Source:NCBI gene;Acc:111566910]	0.317835	0.198524	0.25576	0.220638	0.197448	0.152535	0.495718	0.365457	0.35981	0.258137	0.554498	0.146269	1.02473	0.841735	0.797409	0.70301	0.959115	0.867022
ENSAOCG00000001097	spout1	SPOUT domain containing methyltransferase 1 [Source:NCBI gene;Acc:111564091]	2.9216	2.96511	3.11579	2.5224	2.58975	2.39074	2.52079	3.05924	2.91116	2.25717	2.53168	2.78159	1.19162	1.51717	1.28826	2.05114	1.1128	1.53713
ENSAOCG00000001104	.	family with sequence similarity 240 member A [Source:NCBI gene;Acc:111587384]	18.5705	6.81634	10.5556	11.3634	13.8165	9.8927	20.7188	14.7238	13.4547	13.5107	16.9387	11.8051	33.2296	43.559	25.195	28.7592	57.4912	36.6422
ENSAOCG00000001108	ltb4r2a	leukotriene B4 receptor 2a [Source:ZFIN;Acc:ZDB-GENE-140106-272]	1.04081	1.04258	1.0379	1.10354	1.21495	1.02261	2.50555	2.5424	1.21961	1.27071	1.3068	1.61678	4.02859	3.24303	2.8946	2.25306	2.80662	2.2811
ENSAOCG00000001112	opn1sw1	putative violet-sensitive opsin [Source:NCBI gene;Acc:111586084]	18.5434	17.9042	22.481	17.2903	18.5052	18.3486	9.42697	10.7004	7.86891	7.84739	7.87703	8.05917	0.850539	1.27428	1.74699	4.7069	1.22673	1.35252
ENSAOCG00000001120	.	.	0.934012	1.10044	0.969102	0.831029	1.1927	0.96393	0.306098	0.351206	0.305461	0.459583	0.538832	0.435884	0.159742	0.292363	0.429809	0.313595	0.225726	0.300502
ENSAOCG00000001122	slc38a2	sodium-coupled neutral amino acid transporter 2-like [Source:NCBI gene;Acc:111581973]	277.325	199.145	284.212	497.55	282.268	460.197	98.8026	115.667	110.338	105.757	118.963	266.107	126.095	115.91	127.235	119.634	123.955	135.369
ENSAOCG00000001123	.	CD3g molecule [Source:NCBI gene;Acc:111574541]	0.350866	0.252521	0.363116	0.3742	0.174779	0.253724	0.820495	0.598683	0.467298	0.750786	1.18746	0.398291	1.16486	1.33984	1.50324	0.779581	1.46645	1.92948
ENSAOCG00000001141	tmem161a	transmembrane protein 161A [Source:NCBI gene;Acc:111570647]	46.5477	40.9425	34.8357	48.9775	43.1647	40.0229	43.9966	36.3286	39.6788	39.5377	37.6821	40.2927	16.7941	18.9442	17.4798	44.2702	20.7597	21.2033
ENSAOCG00000001144	.	HRAS-like suppressor 3 [Source:NCBI gene;Acc:111576369]	44.3401	39.5348	40.0862	39.0565	31.9239	44.8723	63.5377	49.9892	52.8379	58.7715	55.6717	43.2012	78.5203	79.1568	73.5783	64.1899	83.0368	73.3664
ENSAOCG00000001150	RAB3D	ras-related protein Rab-3D-like [Source:NCBI gene;Acc:111574071]	1.05184	0.808222	0.990271	1.22991	0.874137	0.77459	1.73595	1.33541	1.33572	1.31641	1.52736	1.47435	2.34645	1.66927	1.88098	1.86559	2.4934	1.82365
ENSAOCG00000001156	rcan1a	regulator of calcineurin 1 [Source:NCBI gene;Acc:111562775]	21.5567	22.7569	23.4646	31.2587	25.4812	29.9353	12.9493	14.7393	14.0562	13.013	11.3149	13.874	16.1761	18.5982	17.07	11.7719	17.2668	16.5966
ENSAOCG00000001157	mbd4	methyl-CpG binding domain 4, DNA glycosylase [Source:NCBI gene;Acc:111570389]	0.56476	0.554497	0.353851	0.418742	0.619962	0.421424	0.81813	0.707868	0.692625	0.69473	0.675104	0.552056	1.11346	0.915929	0.96338	0.67815	0.947829	0.895532
ENSAOCG00000001163	trpt1	tRNA phosphotransferase 1 [Source:NCBI gene;Acc:111576358]	20.1954	17.571	7.65281	8.5436	11.7272	15.9995	22.7907	25.7757	23.777	19.8034	25.5057	22.9252	50.7734	44.5257	33.4563	26.953	31.0412	28.4035
ENSAOCG00000001165	PRSS23	serine protease 23 [Source:NCBI gene;Acc:111566425]	2.50293	2.5318	1.86223	2.7242	2.31042	1.78232	5.11125	4.20936	5.04923	4.76536	4.74409	4.56483	8.67297	9.5023	8.77532	8.40857	9.87318	8.64593
ENSAOCG00000001181	wdr46	WD repeat domain 46 [Source:NCBI gene;Acc:111570402]	65.3705	63.4278	74.9467	66.0153	51.629	50.7757	57.2265	47.4872	52.2436	47.2754	46.9357	53.1556	26.9366	22.9214	22.9766	36.142	22.7152	28.7923
ENSAOCG00000001185	rnf11a	RING finger protein 11-like [Source:NCBI gene;Acc:111584776]	19.7863	17.4941	16.711	17.4199	20.4271	20.9304	24.8969	26.6834	23.2415	25.294	19.9369	21.1097	41.982	41.4553	39.6241	27.5346	41.742	32.0005
ENSAOCG00000001187	rcvrn3	recoverin-like [Source:NCBI gene;Acc:111565835]	16.2531	15.2462	19.7233	16.6864	15.8056	13.6858	25.4787	18.7977	17.884	23.0047	27.1214	21.0672	86.4953	118.645	138.131	36.8419	114.784	102.885
ENSAOCG00000001188	mybpc1	myosin binding protein C, slow type [Source:NCBI gene;Acc:111582863]	439.733	376.249	416.389	429.834	428.721	396.27	432.393	358.958	471.565	531.054	457.871	481.229	951.044	878.898	867.758	593.894	935.564	890.896
ENSAOCG00000001189	.	.	4.91469	6.83487	3.59323	2.30447	2.93862	3.70378	3.62217	2.94954	2.8778	1.9656	4.12213	2.62918	8.11563	6.22737	8.55166	3.12952	6.79883	6.49623
ENSAOCG00000001199	wdr53	WD repeat domain 53 [Source:NCBI gene;Acc:111570400]	30.4256	30.8415	44.7634	33.7964	34.7557	31.1331	34.2595	35.569	39.0043	28.8392	35.7035	33.2144	10.1987	14.2835	8.62979	18.9537	13.835	11.314
ENSAOCG00000001206	acbd7	acyl-CoA binding domain containing 7 [Source:ZFIN;Acc:ZDB-GENE-050913-108]	200.145	114.643	60.7366	194.168	73.442	114.096	439.405	318.858	205.034	277.758	270.557	254.013	863.047	653.844	548.613	486.208	653.735	380.152
ENSAOCG00000001208	.	transmembrane protein 159 [Source:NCBI gene;Acc:111580453]	0.79636	0.626776	0.661779	0.907681	0.692974	0.706095	1.36167	0.905093	1.12296	1.28162	0.764612	0.9833	3.54836	3.02896	3.07272	1.63593	2.69442	2.56601
ENSAOCG00000001225	.	.	0.184307	0.137806	0.436505	0.292389	0.189522	0.0755247	0.177266	0.0980139	0.198215	0.0874498	0.362086	0.11507	5.85118	4.57143	4.97474	0.603341	4.18249	3.64426
ENSAOCG00000001226	.	beta-2-microglobulin-like [Source:NCBI gene;Acc:111579279]	39.2505	37.1127	43.6131	23.604	21.0241	28.6913	22.462	22.7577	17.8924	19.2259	24.8992	18.3557	50.0543	46.5957	60.3216	32.8215	45.803	40.1141
ENSAOCG00000001229	.	gastrula zinc finger protein xFG20-1-like [Source:NCBI gene;Acc:111570375]	17.8814	21.735	21.068	10.4888	19.5961	10.6319	31.0243	28.4769	29.7689	28.6138	30.9965	33.4325	39.9366	34.0127	41.4599	35.2275	46.6716	40.3775
ENSAOCG00000001232	.	.	0.321169	0.228702	0.434654	0.369713	0.240523	0.250682	0.235352	0.192239	0.24239	0.33864	0.386304	0.312497	1.03972	0.992832	0.961025	0.346605	1.131	0.771817
ENSAOCG00000001250	.	H-2 class II histocompatibility antigen, A-Q alpha chain-like [Source:NCBI gene;Acc:111563483]	0.631107	0	1.13881	0.317842	0.508991	0	1.0791	1.22044	0.952606	0.332719	1.77123	0.716411	8.36509	10.3069	10.2148	1.85408	4.57565	5.22123
ENSAOCG00000001251	p2ry2.1	purinergic receptor P2Y2 [Source:NCBI gene;Acc:111580977]	0.448895	0.557186	0.356584	0.575019	0.531249	0.333238	0.788406	0.594445	0.707032	0.679104	0.629923	0.365562	1.6523	1.25505	1.40759	0.638909	1.30183	0.904223
ENSAOCG00000001259	.	intestinal mucin-like protein [Source:NCBI gene;Acc:111584090]	6.21048	6.77894	6.50311	6.16422	6.96478	5.51089	9.88271	9.86215	10.4177	14.2677	12.8499	12.6076	39.6567	22.7653	21.6232	19.6912	21.692	16.0141
ENSAOCG00000001273	gpib	glucose-6-phosphate isomerase [Source:NCBI gene;Acc:111572242]	127.898	136.255	133.132	144.074	182.956	166.499	124.139	133.395	140.215	158.167	133.712	161.357	28.0902	25.2172	22.0644	98.8117	31.9357	35.3494
ENSAOCG00000001279	eif4ebp1	eukaryotic translation initiation factor 4E-binding protein 1-like [Source:NCBI gene;Acc:111565730]	17.9286	18.1786	17.6942	17.263	17.5896	15.6693	14.5349	14.6342	17.5746	12.8561	17.64	12.3463	7.75381	7.82481	6.34386	10.6091	6.87281	5.66403
ENSAOCG00000001286	heatr3	HEAT repeat containing 3 [Source:NCBI gene;Acc:111572261]	15.1909	14.813	17.4845	14.7649	15.0425	10.7788	15.9305	15.7978	15.0006	12.6118	14.6596	14.9343	4.21882	3.81119	4.54505	10.9932	4.11728	5.36377
ENSAOCG00000001293	zgc:195001	tripartite motif-containing protein 16-like [Source:NCBI gene;Acc:111572770]	56.1598	43.9275	58.407	43.4704	50.5365	36.0878	40.1959	37.9841	51.4564	38.6355	36.0651	38.5017	20.4045	20.0603	18.4508	24.5217	17.9716	17.2801
ENSAOCG00000001297	nefma	neurofilament medium [Source:NCBI gene;Acc:111565723]	20.6282	22.0291	16.6592	26.3355	19.3126	22.1997	26.1452	23.9206	30.2112	39.0517	33.1979	32.6138	52.5806	54.008	58.3357	45.4665	53.4435	53.1869
ENSAOCG00000001299	.	mucin-2-like [Source:NCBI gene;Acc:111584089]	0.190021	0.154994	0.216018	0.11484	0.156318	0.311465	0.545848	0.279273	0.24093	0.516923	0.5653	0.517693	3.30513	1.64786	1.46542	0.669896	1.39973	0.767169
ENSAOCG00000001307	cenpj	centromere protein J [Source:NCBI gene;Acc:111581596]	16.1424	19.1071	18.9743	20.0791	19.2759	26.3737	7.80748	11.2016	8.07377	9.84917	9.56861	11.2158	6.33674	6.69014	7.65136	8.93571	6.10401	8.80728
ENSAOCG00000001339	si:ch211-207e14.4	interleukin-17 receptor D-like [Source:NCBI gene;Acc:111568681]	215.646	123.779	147.312	135.498	135.823	134.654	255.474	244.916	219.325	227.377	311.256	163.196	742.019	637.279	625.718	249.102	354.388	288.849
ENSAOCG00000001348	slco2b1	solute carrier organic anion transporter family member 2B1-like [Source:NCBI gene;Acc:111568037]	5.71625	2.91155	4.20484	3.80556	4.2331	3.35804	5.60909	6.40207	6.16384	7.03705	6.64575	4.84527	18.6306	19.5084	21.7336	7.88077	14.653	9.20871
ENSAOCG00000001373	.	.	0.0640514	0.0261224	0.0346736	0.0290322	0.0154973	0.0174979	0.0821393	0.0990906	0.116017	0.121564	0.0988698	0.0581672	0.147887	0.0941446	0.137211	0.112903	0.0743016	0.137776
ENSAOCG00000001380	gstr	glutathione S-transferase A-like [Source:NCBI gene;Acc:111572206]	1.20761	1.78141	1.91251	2.25159	2.23801	1.12307	1.77929	1.34155	1.45436	1.6255	2.77628	2.10001	3.95493	4.09128	5.0638	1.64987	4.54537	3.25231
ENSAOCG00000001385	zgc:136908	transitional endoplasmic reticulum ATPase-like [Source:NCBI gene;Acc:111577936]	48.1997	36.7631	43.8865	44.4616	40.7658	48.813	52.4877	52.8532	71.1134	62.6044	55.2759	60.0858	99.5731	98.0507	98.8857	78.2678	99.1756	83.0305
ENSAOCG00000001392	ddb2	damage specific DNA binding protein 2 [Source:NCBI gene;Acc:111582143]	4.34354	4.39643	4.12032	3.41417	5.07456	7.09735	1.3882	1.24293	1.65438	1.07005	1.19625	1.09058	1.0414	1.11045	1.06284	1.12443	0.882939	1.28738
ENSAOCG00000001408	.	beta-1,3-galactosyltransferase 2-like [Source:NCBI gene;Acc:111572774]	0.403725	0.349265	0.471875	0.859518	0.421808	0.877319	2.14154	1.5792	0.955636	1.48023	1.39059	1.39572	2.80115	1.7982	1.93938	1.84842	2.23523	1.83704
ENSAOCG00000001411	tbc1d5	TBC1 domain family member 5 [Source:NCBI gene;Acc:111579706]	8.37696	8.68008	7.07658	7.73906	8.47735	6.8508	11.0163	10.1462	10.6712	11.1955	12.0047	9.85247	16.0151	14.5086	14.5034	13.2791	14.0296	12.301
ENSAOCG00000001414	.	chromosome unknown C6orf58 homolog [Source:NCBI gene;Acc:111587291]	97.0645	85.2582	79.8141	154.477	116.729	142.092	164.172	129.29	160.819	151.515	163.498	152.769	273.292	268.789	350.702	336.351	319.205	262.424
ENSAOCG00000001424	.	.	0.227682	0.294047	0.123254	0.172	0.192808	0.310997	0.321177	0.253169	0.335077	0.504143	0.303525	0.529837	0.905353	0.655364	0.699093	0.587667	0.544744	0.828804
ENSAOCG00000001429	hbp1	HMG box-containing protein 1-like [Source:NCBI gene;Acc:111578551]	0.966956	0.997776	0.693732	0.633668	1.1416	2.02097	0.896401	0.82231	1.10785	1.12397	0.964546	0.780262	3.42209	2.22607	3.04472	1.30547	2.6691	2.31318
ENSAOCG00000001433	ptpn13	protein tyrosine phosphatase non-receptor type 13 [Source:NCBI gene;Acc:111575634]	14.827	14.4784	15.1991	15.6459	14.6243	15.1628	19.6475	17.3862	17.001	19.8732	19.566	19.2314	32.0795	26.525	24.0832	22.6178	24.4527	23.6083
ENSAOCG00000001438	prf1.5	perforin-1-like [Source:NCBI gene;Acc:111572194]	0.804721	0.858354	0.703707	0.89785	0.846212	0.642603	1.12723	1.04144	1.12123	1.14547	0.9642	0.723768	1.36571	1.40268	1.4675	1.27819	1.66953	1.61318
ENSAOCG00000001456	dnase1	deoxyribonuclease 1 [Source:NCBI gene;Acc:111566383]	1.06597	1.1341	1.44263	0.630214	1.26153	1.45603	1.45614	3.04725	2.64959	2.52889	3.08924	1.63094	6.21239	5.87545	3.97131	1.83812	9.87899	3.77678
ENSAOCG00000001463	.	cytochrome c-a [Source:NCBI gene;Acc:111579709]	4.86636	3.96935	5.6696	7.1607	5.01685	6.73379	4.74829	4.05066	3.16171	3.81485	4.00823	4.51538	14.7097	13.8908	15.3802	5.16805	10.9221	8.15704
ENSAOCG00000001476	.	serine protease 57-like [Source:NCBI gene;Acc:111578531]	1.10828	0.641725	0.805501	0.775225	0.670378	0.644781	1.92133	1.54788	2.09109	1.68794	1.90083	0.978513	2.68525	2.36304	3.83969	1.3954	3.06531	1.73192
ENSAOCG00000001481	.	.	0.271307	0.230518	0.229483	0.0512391	0.246162	0.555877	0.217452	0.032791	0	0	0.428307	0.153989	0.826517	0.664624	0.72649	0	0.590109	0.420855
ENSAOCG00000001488	pvalb1	parvalbumin alpha-like [Source:NCBI gene;Acc:111577368]	109.115	78.1493	96.3303	114.808	86.2485	85.1481	122.148	109.335	145.69	143.337	132.312	97.99	321.094	291.054	226.736	168.16	222.68	172.352
ENSAOCG00000001496	.	.	0.107422	0.0730178	0.02423	0.0811513	0	0.0733655	0.160718	0.259668	0.162146	0.396431	0.251238	0.16259	0.620061	0.350872	0.383533	0.157794	0.311533	0.325864
ENSAOCG00000001521	.	.	2.73203	2.24447	2.7132	2.49448	2.80577	1.85245	5.36874	5.32124	4.13862	3.54382	4.46815	2.81126	8.31979	6.5001	5.16483	4.67715	5.52907	4.53675
ENSAOCG00000001526	.	brevican core protein-like [Source:NCBI gene;Acc:111565089]	2.86415	3.37451	2.70472	3.65424	2.86434	2.57336	3.72194	3.50785	5.08697	4.36887	4.71584	3.69924	7.6253	8.94973	8.41708	7.21229	8.50929	9.2149
ENSAOCG00000001529	smyd1a	histone-lysine N-methyltransferase SMYD1-like [Source:NCBI gene;Acc:111578507]	4.50414	3.68386	6.29392	4.29707	3.89842	4.38499	5.63522	6.01922	8.69177	9.26667	7.7765	6.73414	8.50184	8.89587	7.63533	7.76114	9.68173	10.2803
ENSAOCG00000001548	rsl1d1	ribosomal L1 domain containing 1 [Source:NCBI gene;Acc:111571601]	31.4658	27.2297	39.7113	33.9358	27.8488	29.4951	27.428	28.8133	28.218	21.7513	28.8602	31.5472	8.00787	6.66816	5.99815	15.1889	7.18243	8.49796
ENSAOCG00000001559	si:dkey-206f10.1	adenylate cyclase type 8-like [Source:NCBI gene;Acc:111584658]	1.07082	1.42022	1.82033	1.18382	1.32703	1.92643	1.27274	1.14902	1.10876	1.23923	1.00788	1.21556	0.335012	0.415874	0.484891	0.904303	0.2651	0.648223
ENSAOCG00000001568	SLC26A9	solute carrier family 26 member 9 [Source:NCBI gene;Acc:111582247]	0.0197269	0	0	0.0149025	0.0477295	0.0269455	0.177084	0.0381481	0.122827	0.156	0.0692056	0.0895733	1.22724	0.809448	1.45089	0.409818	1.75919	1.50147
ENSAOCG00000001569	.	.	140.702	132.748	142.364	151.558	133.702	98.2162	165.637	167.375	108.534	155.844	198.066	174.332	432.126	309.886	372.089	145.299	256.156	200.495
ENSAOCG00000001581	lck	LCK proto-oncogene, Src family tyrosine kinase [Source:NCBI gene;Acc:111578479]	0.164686	0.199007	0.17335	0.175097	0.110684	0.124972	0.203371	0.253598	0.234771	0.212233	0.308133	0.180022	0.469431	0.627564	0.635893	0.368624	0.592581	0.650959
ENSAOCG00000001583	tyr	tyrosinase [Source:NCBI gene;Acc:111572659]	6.24556	5.08257	4.73804	5.35485	5.90854	4.98869	5.90303	6.39409	5.3823	8.30569	7.73314	7.70305	7.78946	9.58225	12.5305	9.68661	11.7826	13.6953
ENSAOCG00000001590	.	bifunctional protein GlmU-like [Source:NCBI gene;Acc:111582729]	12.4026	10.395	12.5764	11.0001	10.4454	10.5444	9.14893	12.8765	11.5141	10.8206	10.2167	10.8396	6.19462	5.69119	4.96369	8.1994	6.26001	4.5402
ENSAOCG00000001609	cdkn1a	cyclin-dependent kinase inhibitor 1-like [Source:NCBI gene;Acc:111574372]	11.2317	8.36283	12.4354	18.0687	10.4309	9.80562	6.93475	7.10758	6.33552	6.44528	6.31848	12.1826	3.02668	3.06698	3.49668	5.31965	3.58253	3.78484
ENSAOCG00000001625	bysl	bystin like [Source:NCBI gene;Acc:111574365]	35.8075	30.3754	33.7282	32.0277	30.2651	29.9983	31.4701	31.1756	34.9154	28.4927	32.1138	31.7231	12.6972	12.7873	13.6822	22.3216	12.5998	13.3769
ENSAOCG00000001628	zgc:153031	dihydrofolate reductase-like [Source:NCBI gene;Acc:111563371]	4.72284	4.57578	4.436	5.05885	4.86073	4.405	5.28818	5.52074	7.162	7.44176	5.93501	6.42145	10.6015	10.5335	11.0233	7.3442	9.9147	9.52032
ENSAOCG00000001632	slc17a9a	solute carrier family 17 member 9-like [Source:NCBI gene;Acc:111572124]	4.28114	2.89772	3.05584	3.65718	3.715	2.46739	6.6252	6.16552	4.76473	4.51403	6.43853	5.47497	12.767	8.47413	9.57089	7.16423	8.59141	6.94919
ENSAOCG00000001658	.	FK506-binding protein 5-like [Source:NCBI gene;Acc:111572066]	48.2623	46.307	53.2644	47.3403	48.8323	41.4391	43.4696	45.6289	46.4617	41.1823	47.5491	50.3253	24.612	21.5956	18.9302	30.5835	23.3274	24.5395
ENSAOCG00000001662	stip1	stress induced phosphoprotein 1 [Source:NCBI gene;Acc:111572608]	27.4063	23.8614	27.4656	27.5302	25.3409	23.7381	24.7757	24.3429	25.0974	21.9995	22.3936	24.6317	14.0278	14.0831	13.0466	19.2395	13.2108	13.4689
ENSAOCG00000001670	stac3	SH3 and cysteine-rich domain-containing protein 3-like [Source:NCBI gene;Acc:111585304]	3.78099	3.10639	3.87112	4.74396	3.44051	4.40109	3.33086	2.49552	3.64759	4.394	4.40609	3.58293	8.6033	8.07435	7.72398	7.36845	8.91515	7.98336
ENSAOCG00000001674	adgrd2	adhesion G protein-coupled receptor D2 [Source:ZFIN;Acc:ZDB-GENE-081104-190]	0.909931	0.996478	0.615728	0.840154	1.07022	0.966698	0.35655	0.464348	0.887032	0.479715	0.602972	0.401692	0.291794	0.309593	0.25268	0.700127	0.256557	0.480954
ENSAOCG00000001680	dph1	diphthamide biosynthesis 1 [Source:NCBI gene;Acc:111569743]	2.31193	2.61676	2.63334	1.81765	2.37925	2.14339	2.30746	2.04323	1.93038	2.20055	2.18731	2.07817	1.0735	0.896946	0.88146	1.72545	1.13769	1.19435
ENSAOCG00000001683	.	.	1.12197	1.0241	0.824283	0.92023	0.814385	0.919514	0.472751	0.619906	0.689505	0.659101	0.49482	0.564032	0.431746	0.431907	0.297573	0.44397	0.302138	0.318246
ENSAOCG00000001691	apoda.2	apolipoprotein D-like [Source:NCBI gene;Acc:111565554]	69.1257	91.4837	145.498	79.9666	76.2128	41.799	38.4301	45.0127	51.2265	23.2805	57.0747	31.2997	5.01383	4.91711	10.1587	7.80334	8.16994	7.16679
ENSAOCG00000001693	and2	uncharacterized LOC111565536 [Source:NCBI gene;Acc:111565536]	32.5582	37.7187	48.9409	37.5339	42.8289	32.2828	16.666	17.2004	12.0654	10.6008	13.1514	12.0985	3.59893	2.12402	0.111304	0.490639	1.24313	0.274033
ENSAOCG00000001709	bnipl	bcl-2/adenovirus E1B 19 kDa-interacting protein 2-like protein [Source:NCBI gene;Acc:111588057]	24.2109	21.0325	20.2988	21.7694	24.1458	25.9722	31.1994	30.8322	27.9431	23.5355	32.4829	27.8856	61.5049	46.4352	53.1294	37.918	48.4644	40.8416
ENSAOCG00000001737	gpr34b	G protein-coupled receptor 34 [Source:HGNC Symbol;Acc:HGNC:4490]	0.418104	0.211495	0.250023	0.161599	0.176444	0.305472	0.498768	0.432472	0.495337	0.507489	0.341113	0.430468	0.586194	0.571667	0.51379	0.538663	0.733161	0.675718
ENSAOCG00000001738	.	.	0.136117	0.155827	0.126041	0.129888	0.0520005	0.136997	0.19293	0.166247	0.364957	0.305927	0.221168	0.162647	0.42271	0.429971	0.409247	0.432959	0.509018	0.432664
ENSAOCG00000001739	sparc	secreted protein acidic and cysteine rich [Source:NCBI gene;Acc:111580040]	808.261	633.739	483.321	945.93	611.156	670.113	1213	983.976	1067.97	1203.27	1061.31	999.895	1917.47	1711.5	1636.9	1664.71	1885.97	1678.29
ENSAOCG00000001742	.	twist3 [Source:ZFIN;Acc:ZDB-GENE-000210-7]	0.0834521	0.0850869	0.16941	0.157608	0.201914	0.113989	0.454829	0.201726	0.28342	0.0989908	0.322042	0.213147	0.829596	0.332205	0.476722	0.367751	0.332774	0.345205
ENSAOCG00000001762	si:ch211-270g19.5	phospholamban [Source:NCBI gene;Acc:111586499]	1.06746	0.789602	0.701079	1.0673	0.79761	0.77192	1.22799	1.22945	1.13735	2.18485	1.51997	1.51468	4.32921	4.67234	4.03537	1.99624	3.80136	3.55847
ENSAOCG00000001782	zdhhc15b	zinc finger DHHC-type containing 15 [Source:NCBI gene;Acc:111566168]	5.16105	4.95123	4.13476	4.45957	5.22042	4.78619	6.83986	6.40888	7.09325	6.36091	5.76482	5.76068	9.63127	9.23919	9.58924	6.78063	8.45986	8.32541
ENSAOCG00000001798	.	uncharacterized LOC111573372 [Source:NCBI gene;Acc:111573372]	0.393648	0.386006	0.218337	0.282752	0.366922	0.572952	0.6786	0.455496	0.547912	0.88796	0.62484	0.996268	3.16205	2.84555	2.57128	2.21001	3.1441	2.9951
ENSAOCG00000001800	ccdc88aa	girdin-like [Source:NCBI gene;Acc:111570438]	2.50949	4.0794	3.71967	2.46751	3.43745	3.66355	1.60057	2.22103	1.57828	2.205	1.7887	1.92927	0.902665	1.69138	1.34632	1.82221	1.30922	1.70265
ENSAOCG00000001808	.	ribose-phosphate pyrophosphokinase 1 [Source:NCBI gene;Acc:111565577]	10.2223	10.2381	11.4662	10.8933	9.66008	8.8951	10.2117	9.05944	9.66659	8.51294	9.63564	9.68049	5.96655	5.88738	5.37766	7.20918	5.18715	5.31429
ENSAOCG00000001817	.	protein BLOM7-like [Source:NCBI gene;Acc:111563916]	7.92514	7.91738	8.36094	8.86832	8.06787	9.57729	6.00418	5.80788	6.15356	4.9668	5.76889	6.76671	5.2293	4.65776	4.79471	4.97476	4.58677	4.36475
ENSAOCG00000001819	.	AT-rich interactive domain-containing protein 3B-like [Source:NCBI gene;Acc:111587409]	2.94823	3.47966	3.30082	2.95612	4.49074	3.47792	2.07944	2.48785	2.10875	1.80158	1.84292	2.06889	0.96262	1.14901	1.01434	1.7379	1.22422	1.6076
ENSAOCG00000001840	crtac1a	cartilage acidic protein 1-like [Source:NCBI gene;Acc:111571858]	4.63763	5.37292	5.25605	6.10948	6.79883	17.5373	2.40235	2.40775	2.66385	2.13181	2.4685	2.38588	1.72894	2.21061	1.46818	1.72584	1.75572	2.13574
ENSAOCG00000001842	.	polymeric immunoglobulin receptor-like [Source:NCBI gene;Acc:111571867]	0.846284	0.522946	0.624719	0.464958	0.186145	0	0.591966	1.19022	1.13224	0.730081	1.51145	0.87334	2.17107	1.41351	2.08759	1.64672	2.23117	1.59123
ENSAOCG00000001845	SLC12A2	solute carrier family 12 member 2-like [Source:NCBI gene;Acc:111571178]	20.6725	20.8973	16.5711	19.2207	19.7505	20.9244	26.8502	24.7548	30.4234	32.5279	29.1579	27.077	37.8713	44.6685	44.2087	30.6329	43.734	41.1778
ENSAOCG00000001847	si:ch211-175f12.2	si:ch211-175f12.2 [Source:ZFIN;Acc:ZDB-GENE-110411-220]	0.150053	0.161992	0.143347	0.120024	0.106781	0.0904242	0.328259	0.268838	0.20984	0.251284	0.222952	0.265523	0.249085	0.275691	0.422288	0.31673	0.26238	0.33226
ENSAOCG00000001878	.	claudin-9-like [Source:NCBI gene;Acc:111571868]	1.30188	1.06191	0.924998	1.32772	0.944976	1.24479	1.83648	1.91966	2.54233	3.14005	2.32929	2.14288	4.09133	3.18923	2.69592	2.17188	2.31253	2.34261
ENSAOCG00000001880	esyt3	extended synaptotagmin-3-like [Source:NCBI gene;Acc:111581082]	2.59958	1.97246	2.32724	2.55754	2.20221	1.89928	4.56551	4.30615	3.36113	4.01587	4.25119	3.54572	9.01261	6.81251	7.16605	4.73618	6.94482	5.29608
ENSAOCG00000001887	.	dehydrogenase/reductase SDR family member 11-like [Source:NCBI gene;Acc:111567499]	6.99304	5.85973	11.7077	6.42137	5.54268	8.44031	5.29567	6.76161	9.34976	5.72078	9.81314	5.16672	21.9224	23.4074	31.898	9.79143	21.5916	14.2392
ENSAOCG00000001894	.	ArfGAP with RhoGAP domain, ankyrin repeat and PH domain 2 [Source:NCBI gene;Acc:111570873]	5.06695	4.28057	4.89811	5.35889	4.37842	2.71899	6.82273	8.22376	5.85904	5.43799	5.38352	7.60064	14.1594	12.7672	13.077	8.97704	11.7032	8.29408
ENSAOCG00000001902	ngfrb	tumor necrosis factor receptor superfamily member 16-like [Source:NCBI gene;Acc:111579039]	4.85316	4.77679	4.35514	5.17746	4.69271	5.44105	7.85209	6.81176	7.52239	6.27266	7.05441	7.00985	16.3997	12.3363	13.1166	9.61465	12.7377	12.0165
ENSAOCG00000001904	zgc:77375	haloacid dehalogenase-like hydrolase domain-containing 5 [Source:NCBI gene;Acc:111571410]	14.5856	19.8284	18.221	21.1895	21.7169	27.5854	38.8478	33.6299	27.9431	38.1518	18.8931	34.3877	150.392	101.694	102.548	30.3716	53.6876	38.9852
ENSAOCG00000001912	oca2	OCA2 melanosomal transmembrane protein [Source:NCBI gene;Acc:111566467]	3.06649	2.45115	1.81675	2.60488	2.7385	2.87629	4.08435	2.97773	2.72652	4.7667	4.63555	3.55568	4.38921	5.93224	7.64976	5.60081	6.67934	8.12259
ENSAOCG00000001928	zgc:56585	15-hydroxyprostaglandin dehydrogenase [NAD(+)]-like [Source:NCBI gene;Acc:111582556]	7.40498	5.5367	4.96522	6.66198	6.35221	5.42513	17.352	11.6186	11.0883	14.1073	13.1307	12.1503	20.8534	18.5936	22.5446	13.4765	21.6215	17.2092
ENSAOCG00000001933	ern2	serine/threonine-protein kinase/endoribonuclease IRE1-like [Source:NCBI gene;Acc:111579494]	4.91793	5.78808	5.79292	5.36641	5.50881	5.72234	6.62792	5.81188	6.16026	6.40981	5.97465	6.17713	10.6598	9.73285	10.3726	7.45334	9.31018	10.2094
ENSAOCG00000001945	smyd1a	histone-lysine N-methyltransferase SMYD1-like [Source:NCBI gene;Acc:111576080]	8.26592	6.68469	10.5979	7.80984	7.13972	8.8902	11.9803	11.9664	17.1339	17.5187	14.1538	12.8532	16.073	18.7347	16.3093	17.348	21.3904	15.2493
ENSAOCG00000001950	asb14a	ankyrin repeat and SOCS box containing 14 [Source:NCBI gene;Acc:111584816]	3.46638	3.20988	5.30312	3.41562	4.1327	3.63688	3.60775	3.74026	6.19905	7.94553	4.51179	6.55819	10.0526	7.99936	9.03993	6.51497	10.1985	9.06052
ENSAOCG00000001968	agr2	anterior gradient 2, protein disulphide isomerase family member [Source:NCBI gene;Acc:111585684]	2.47178	2.0462	2.01832	2.14894	2.58933	1.58439	5.13543	3.79192	5.22126	5.94049	5.94891	5.29826	16.9865	12.364	14.4553	9.56242	13.8562	11.6299
ENSAOCG00000001973	tbxta	brachyury protein homolog A [Source:NCBI gene;Acc:111566975]	2.45594	4.52014	4.90893	4.68111	5.4851	4.38683	1.16289	1.79013	2.30978	1.43421	2.06782	2.14454	1.45396	2.03631	1.72672	2.75919	0.767031	1.87554
ENSAOCG00000001977	fam207a	family with sequence similarity 207 member A [Source:NCBI gene;Acc:111562794]	5.10173	4.98384	5.32578	5.38406	3.95433	3.62436	4.6356	5.23035	5.03542	3.81143	5.95394	4.26345	1.95663	2.71623	2.16015	3.40538	2.24905	2.09976
ENSAOCG00000001993	.	uncharacterized LOC111574153 [Source:NCBI gene;Acc:111574153]	0.250875	0.246315	0.207485	0.210579	0.269776	0.133263	0.357467	0.471668	0.378676	0.37474	0.41072	0.189856	1.26932	0.887714	0.776277	0.315868	0.646717	0.322859
ENSAOCG00000002003	enpep	glutamyl aminopeptidase [Source:NCBI gene;Acc:111565005]	39.0722	30.9975	60.2858	29.3946	42.0912	28.9362	25.6353	29.0109	38.6135	33.3674	36.9542	46.5987	15.7487	15.3127	16.9302	26.0617	20.9778	19.6358
ENSAOCG00000002005	.	.	15.6352	10.6276	18.5149	24.6072	22.0672	12.4579	45.1135	37.7943	16.225	34.0017	30.168	28.8413	51.8096	58.2504	34.4239	13.1238	40.6199	45.8121
ENSAOCG00000002014	PRKAB2	5'-AMP-activated protein kinase subunit beta-2-like [Source:NCBI gene;Acc:111567643]	110.264	93.7868	66.6329	102.897	104.503	126.45	128.547	116.592	113.145	145.483	112.118	140.228	246.946	226.781	235.786	142.17	252.656	233.179
ENSAOCG00000002019	.	glutathione S-transferase kappa 1-like [Source:NCBI gene;Acc:111576829]	2.57206	2.12385	2.68158	3.13764	2.44316	2.55035	3.86034	4.80808	5.09015	5.48422	5.15996	5.29874	8.04026	6.02077	6.47577	5.46928	7.21053	6.17878
ENSAOCG00000002033	plcd1b	1-phosphatidylinositol 4,5-bisphosphate phosphodiesterase delta-1-like [Source:NCBI gene;Acc:111577994]	16.4134	13.1729	14.4296	19.9933	12.5597	13.5057	24.2607	23.1361	18.8422	23.0664	26.1775	23.9821	48.1104	40.2687	44.0568	35.6253	40.1925	36.2108
ENSAOCG00000002049	.	.	0.432368	0.297612	0.318497	0.438261	0.211873	0.351359	0.905395	0.941955	0.755889	0.614584	0.960016	0.497023	2.82917	2.07813	1.78209	1.22658	1.84117	1.43987
ENSAOCG00000002050	.	immediate early response gene 2 protein-like [Source:NCBI gene;Acc:111587535]	9.74324	9.7117	9.4221	6.67383	6.00344	6.40597	2.37772	2.24974	2.20188	1.52374	1.88761	3.96186	2.2384	2.18198	1.89509	2.99818	1.55514	1.5189
ENSAOCG00000002056	.	interferon-induced protein 44-like [Source:NCBI gene;Acc:111565785]	0.235652	0.288322	0.287028	0.213626	0.0285082	0.225318	0.0604399	0.0683561	0.10671	0	0.231479	0.107002	2.69023	1.52979	2.25483	0.237361	1.19597	0.9358
ENSAOCG00000002065	casr	calcium sensing receptor [Source:NCBI gene;Acc:111587194]	1.4477	2.5585	2.35109	2.84349	3.15246	0.79098	5.94088	2.6596	5.24445	4.35039	4.87564	2.1364	5.38523	5.497	7.64976	5.46825	6.50759	5.86874
ENSAOCG00000002066	.	.	3.16259	5.15927	7.58189	4.64178	6.77744	6.66493	2.43342	2.62108	1.5344	2.28661	1.64839	2.15404	0.579525	0.442711	1.80664	1.59276	1.31025	1.27085
ENSAOCG00000002073	.	beta-1,4-galactosyltransferase 1-like [Source:NCBI gene;Acc:111565921]	0.0836321	0.0615842	0.0613078	0.215862	0.075881	0.109475	0.187687	0.148251	0.122291	0.20392	0.195598	0.158227	1.11745	1.03718	0.850992	0.447518	0.707407	0.530456
ENSAOCG00000002077	nrm	nurim [Source:NCBI gene;Acc:111586181]	3.78664	3.14585	3.13173	4.76764	5.08991	3.73552	5.93508	3.66132	4.76303	2.99447	3.24725	2.86565	20.508	15.9757	11.4165	4.50276	13.1169	8.17993
ENSAOCG00000002081	.	.	0.0778243	0.158698	0.210647	0.176375	0.282446	0.531511	0.0998016	0	0.704818	0.307717	0.436835	0.176687	1.49739	2.43075	2.77858	0.391944	1.35418	1.51305
ENSAOCG00000002086	.	keratin, type I cytoskeletal 18-like [Source:NCBI gene;Acc:111580296]	12.9663	13.0633	18.1729	14.0354	10.0778	9.43775	8.76951	10.3217	10.999	7.95014	8.02584	7.2183	3.59979	2.91529	2.28298	3.42162	3.34823	2.77731
ENSAOCG00000002093	.	.	1.46543	2.36571	2.16916	1.31461	2.54842	2.25187	0.17618	0.974139	0.466583	0.651858	0.642623	1.09167	0.176223	0.280459	0.130801	0.461267	0.132808	0.151546
ENSAOCG00000002095	HBE1	hemoglobin subunit beta-like [Source:NCBI gene;Acc:111574807]	0.190785	0.259363	0.150616	0.504444	0.36544	0.477763	0.489324	0.630277	0.242979	0.540628	0.457361	0.397051	0.0305902	0.00973686	0.0227055	0.340299	0.0576346	0.0657663
ENSAOCG00000002106	.	solute carrier family 22 member 5-like [Source:NCBI gene;Acc:111563787]	6.27239	2.17955	1.94137	4.67467	2.34788	2.49729	11.0015	5.84724	8.02418	9.38657	9.59128	9.70648	20.6012	16.5025	18.0361	14.8031	18.9246	17.8947
ENSAOCG00000002122	SNORD15	Small nucleolar RNA SNORD15 [Source:RFAM;Acc:RF00067]	0.934149	1.11875	0.692317	0.940926	1.13009	0.972173	0.741587	0.559145	0.679833	0.562838	0.593011	0.631199	0.342354	0.272428	0.0952919	0.476063	0.419266	0.478421
ENSAOCG00000002133	.	neuregulin 4 [Source:NCBI gene;Acc:111580162]	2.96296	2.10049	3.49331	2.82883	2.74883	2.45811	2.26117	2.60126	2.03726	1.95499	2.32125	2.4349	7.85771	5.72212	6.1785	3.38726	4.7445	3.87997
ENSAOCG00000002148	eif4g2a	eukaryotic translation initiation factor 4 gamma 2 [Source:NCBI gene;Acc:111576882]	43.2271	40.0056	54.4593	87.4895	46.5103	74.7945	27.0936	25.6331	24.8087	21.7151	23.6854	47.9924	25.0955	21.7658	24.0885	24.5455	23.6355	21.2908
ENSAOCG00000002152	styk1a	tyrosine-protein kinase STYK1-like [Source:NCBI gene;Acc:111568087]	1.42885	1.12993	1.45347	1.31223	1.43482	1.27563	2.14374	2.28455	1.72328	2.18602	2.05749	1.728	3.61769	3.00841	3.05422	1.2699	3.15524	2.27923
ENSAOCG00000002155	DUSP26	dual specificity protein phosphatase 26-like [Source:NCBI gene;Acc:111582192]	0.50546	0.395631	0.53896	0.462842	0.704133	0.334749	0.628557	0.311011	0.641573	0.387605	0.623322	0.799816	2.73096	3.20815	4.48429	0.925683	1.51029	2.34431
ENSAOCG00000002163	.	EH domain-containing protein 2-like [Source:NCBI gene;Acc:111573018]	2.04141	1.45368	0.888026	1.50545	1.32301	1.06225	3.27238	2.93728	3.1914	3.76681	3.13748	3.55878	3.83428	4.10786	3.92191	5.23234	4.40495	4.70476
ENSAOCG00000002166	.	trypsin-2-like [Source:NCBI gene;Acc:111564204]	14.0322	8.47138	14.8353	12.7481	7.97878	13.3578	27.0943	31.0278	30.9211	26.6895	21.7973	21.7376	13.2441	16.0174	19.5851	11.3679	15.6314	17.4417
ENSAOCG00000002175	gldc	glycine decarboxylase [Source:NCBI gene;Acc:111580398]	9.84043	11.7559	15.1399	12.5006	12.8398	12.5461	9.61879	12.6831	14.6988	12.1302	13.1622	16.0061	3.23769	3.14184	4.73809	9.66297	3.82338	4.64662
ENSAOCG00000002179	.	.	6.21397	4.78697	5.32613	5.00724	6.01392	7.07318	3.71876	6.00832	4.22078	5.56921	3.48796	5.17286	14.3473	15.2225	15.3822	12.2573	8.4098	7.0259
ENSAOCG00000002182	.	serum response factor binding protein 1 [Source:NCBI gene;Acc:111579064]	5.50043	4.79451	5.133	4.56364	4.70257	4.26645	4.87489	4.53847	4.25485	3.37936	4.05799	4.56847	2.03628	2.13363	1.75244	2.9387	1.91619	1.98777
ENSAOCG00000002219	slc10a2	solute carrier family 10 member 2 [Source:NCBI gene;Acc:111588641]	15.593	14.3293	18.745	16.5397	15.5969	14.8339	26.4012	26.7567	28.4015	27.1418	25.1818	25.1501	29.0521	25.8568	24.7984	26.5424	30.7789	28.0347
ENSAOCG00000002223	rcl1	RNA terminal phosphate cyclase like 1 [Source:NCBI gene;Acc:111585037]	20.7623	18.8055	21.7902	20.8622	17.0091	17.3463	17.5134	19.8072	19.5965	17.6542	17.9974	19.5929	11.3121	9.444	9.75183	14.3396	10.8514	9.54739
ENSAOCG00000002238	aox6	aldehyde oxidase 1 [Source:NCBI gene;Acc:111570749]	0.685189	0.585777	0.49711	0.83246	0.675094	0.414891	0.815273	0.949374	0.911623	0.971973	1.17958	1.17071	1.77591	1.92078	2.17901	1.28071	2.0588	1.75904
ENSAOCG00000002240	msto1	misato mitochondrial distribution and morphology regulator 1 [Source:NCBI gene;Acc:111562604]	25.3455	21.3449	24.225	25.0048	24.6882	22.7639	21.3224	19.2473	21.3995	20.1348	21.0044	19.9254	10.6885	9.11966	10.3026	16.5144	9.50965	9.12793
ENSAOCG00000002254	slc6a3	solute carrier family 6 member 3 [Source:NCBI gene;Acc:111566236]	10.8176	15.3408	13.4814	12.9342	14.6872	13.6067	7.88433	9.55659	8.89833	8.98534	7.4262	6.53743	3.79338	3.90827	3.55658	4.60534	3.4983	3.99188
ENSAOCG00000002259	RPL3L	ribosomal protein L3 like [Source:NCBI gene;Acc:111578191]	0.0619966	0	0.0419516	0	0	0.0423414	0.0795043	0.0299724	0	0.196108	0.0434991	0.0703766	0.954282	0.949213	0.221348	0.156116	1.43836	0.410325
ENSAOCG00000002272	malb	myelin and lymphocyte protein-like [Source:NCBI gene;Acc:111572270]	3.96157	2.53668	2.5253	3.12285	3.33394	2.58797	5.44844	4.30233	3.67231	4.04087	4.39094	4.6274	7.69595	8.79051	5.49365	5.89148	5.28655	6.26993
ENSAOCG00000002277	s100b	S100 calcium binding protein B [Source:NCBI gene;Acc:111569122]	2.05093	1.50787	1.74185	1.50193	1.69628	1.40071	2.36173	1.80094	2.98516	2.44936	2.02636	2.25688	2.7247	4.38336	3.39226	2.85893	2.76151	3.2377
ENSAOCG00000002292	taf1a	TATA-box binding protein associated factor, RNA polymerase I subunit A [Source:NCBI gene;Acc:111564666]	36.1233	34.0732	34.083	31.6026	32.3573	26.1076	32.9127	30.7435	27.2854	23.6706	26.8215	29.9528	9.6372	10.3069	10.9873	20.0543	10.3715	13.7244
ENSAOCG00000002318	clec3ba	C-type lectin domain family 3 member B [Source:NCBI gene;Acc:111574017]	1.94115	1.65777	2.59337	2.29364	1.44512	1.56368	2.99995	2.86349	3.80338	2.55843	2.72396	2.59903	6.00136	3.56644	3.44749	3.25871	5.01601	3.7266
ENSAOCG00000002335	prr12b	proline-rich protein 12-like [Source:NCBI gene;Acc:111579415]	77.1738	106.267	93.8362	80.0101	95.4687	98.7297	60.5185	62.3502	67.2732	71.5558	61.5093	71.3646	48.0861	48.8635	51.9979	49.7582	44.7981	57.9117
ENSAOCG00000002338	.	nuclear FMR1 interacting protein 1 [Source:NCBI gene;Acc:111566919]	6.95268	6.43058	8.91274	7.33172	6.48713	5.1244	6.14452	6.42687	6.32442	5.09509	6.20869	8.03133	3.03378	3.4214	2.47505	4.74918	2.57216	3.07001
ENSAOCG00000002351	gsap	gamma-secretase activating protein [Source:NCBI gene;Acc:111578829]	1.9009	1.63962	1.88065	1.40631	1.93486	1.77277	1.61393	2.4084	2.21131	1.88681	2.31795	2.17272	4.75888	4.68877	3.89423	3.10311	3.91596	4.17563
ENSAOCG00000002362	.	growth differentiation factor 15 [Source:NCBI gene;Acc:111566854]	12.5585	11.0742	4.13417	8.20514	6.56983	12.9814	3.48215	4.92279	4.61093	2.68412	6.66816	3.46767	23.5102	22.4499	25.6909	33.7607	26.085	28.923
ENSAOCG00000002381	f13a1b	coagulation factor XIII A chain [Source:NCBI gene;Acc:111580199]	179.748	188.261	173.928	220.591	184.665	187.485	249.568	238.72	340.662	322.176	282.17	256.246	408.421	427.481	327.122	336.61	421.894	381.028
ENSAOCG00000002389	.	.	0.0692019	0.0940766	0.0936544	0.348519	0.167435	0.0630164	0	0.0223039	0.0783411	0.0729664	0.226588	0.0785557	2.3375	1.80826	1.9107	0.377562	1.37139	0.553433
ENSAOCG00000002390	cacng6a	voltage-dependent calcium channel gamma-6 subunit-like [Source:NCBI gene;Acc:111568113]	109.007	95.2645	108.448	122.297	105.183	101.7	151.647	118.103	153.886	199.856	169.128	154.308	324.59	329.423	344.942	259.175	356.584	336.44
ENSAOCG00000002393	.	troponin I, fast skeletal muscle-like [Source:NCBI gene;Acc:111567518]	4.21352	4.74278	5.23687	6.29189	5.989	7.3494	4.2219	4.58482	4.88124	3.7692	3.20631	5.36873	1.00846	1.0683	1.28068	1.46934	1.24689	1.45331
ENSAOCG00000002408	larp4aa	La ribonucleoprotein 4 [Source:NCBI gene;Acc:111566986]	322.129	363.69	407.273	370.298	298.91	318.765	259.305	259.637	281.125	278.005	259.605	334.255	187.09	175.293	158.451	231.357	176.789	187.5
ENSAOCG00000002432	.	uncharacterized LOC111582418 [Source:NCBI gene;Acc:111582418]	0.85478	1.42917	1.26319	0.89067	0.93899	1.32861	0.579582	0.683993	0.67848	0.652651	0.813447	0.568807	0.390683	0.601715	0.547227	0.556668	0.398908	0.495833
ENSAOCG00000002443	.	.	0.0626992	0	0.0169708	0.0947311	0.0606807	0	0.0321621	0.0121248	0.0283919	0.039666	0.0351936	0.0569392	0.562973	0.353269	0.322353	0.031577	0.290932	0.134867
ENSAOCG00000002447	vars1	valine--tRNA ligase [Source:NCBI gene;Acc:111569459]	87.8355	82.4266	85.5432	85.7233	82.7742	71.676	71.8158	65.0605	68.2578	72.5161	72.4308	68.6885	52.1636	46.0546	44.894	65.5666	44.2931	46.8127
ENSAOCG00000002448	aldh7a1	aldehyde dehydrogenase 7 family, member A1 [Source:ZFIN;Acc:ZDB-GENE-030131-6129]	28.429	26.4837	26.8641	27.5482	27.2612	25.2804	26.9856	28.0042	26.2213	26.7768	26.6765	25.616	15.112	15.5456	12.8011	26.4353	14.1128	14.8053
ENSAOCG00000002452	mybl1	MYB proto-oncogene like 1 [Source:NCBI gene;Acc:111572476]	1.12608	1.36971	1.2633	1.1641	1.02172	1.37623	0.779046	0.744979	0.469663	0.445253	0.68614	0.857801	0.589177	0.598903	0.402048	0.503696	0.451186	0.539361
ENSAOCG00000002456	si:dkey-243k1.3	endonuclease domain-containing 1 protein-like [Source:NCBI gene;Acc:111574536]	1.26934	0.988834	1.89159	1.44376	0.96622	0.857174	1.73754	1.46177	1.48542	0.789503	1.08075	0.858075	5.41513	4.7167	4.39958	0.969687	6.28699	3.15044
ENSAOCG00000002460	prom1b	prominin-1-A-like [Source:NCBI gene;Acc:111586801]	13.0637	20.5231	17.5445	12.8899	20.5612	18.5724	9.82947	11.6647	7.16812	7.74807	9.16597	11.5004	4.57395	4.77586	8.66202	14.434	9.95467	9.4568
ENSAOCG00000002464	fastkd1	FAST kinase domains 1 [Source:NCBI gene;Acc:111579201]	3.79566	3.57089	3.90848	2.92973	3.95963	2.32931	3.05103	3.52378	3.50294	3.28437	3.91757	3.4657	1.58763	1.1286	1.43374	2.85701	1.43579	1.43357
ENSAOCG00000002468	.	.	26.0857	26.3107	21.2578	23.7322	23.0743	19.5397	39.9269	24.1376	41.9147	49.2424	35.4246	40.119	80.9525	70.4303	58.8851	63.9215	69.1431	63.815
ENSAOCG00000002475	nudt4a	diphosphoinositol polyphosphate phosphohydrolase 3-beta-like [Source:NCBI gene;Acc:111568345]	11.5904	15.7566	12.3586	14.3278	11.8971	19.6696	18.4668	16.6404	21.4709	23.8863	17.2502	17.9414	32.4373	33.5556	28.0893	22.9952	32.0852	24.4081
ENSAOCG00000002478	si:ch73-54f23.4	zinc-binding protein A33-like [Source:NCBI gene;Acc:111569447]	2.09239	1.26422	1.25855	1.87339	1.40627	1.29141	2.92178	3.08716	2.77228	4.06923	3.02319	2.81506	4.75153	5.10677	5.77719	4.93716	6.09056	6.37287
ENSAOCG00000002504	rgs14a	regulator of G-protein signaling 14-like [Source:NCBI gene;Acc:111569525]	9.78017	8.46088	9.11049	6.33286	8.29751	13.0987	17.3471	18.6674	15.9606	21.7962	19.1605	17.5904	23.1351	18.3579	17.3231	20.15	21.1803	20.3332
ENSAOCG00000002506	klhl22	kelch like family member 22 [Source:NCBI gene;Acc:111574340]	1.17528	1.31038	1.00698	1.20084	1.5241	1.23577	1.72404	1.31625	1.76123	1.19018	1.60178	1.25736	2.89578	2.34057	2.71692	1.73526	2.70956	2.34338
ENSAOCG00000002511	tent5c	terminal nucleotidyltransferase 5C [Source:NCBI gene;Acc:327154]	1.85528	1.87418	1.64743	1.86135	2.04927	1.9432	1.45761	1.38972	1.46938	1.31058	1.18339	1.45676	1.10994	1.05988	1.04726	1.348	0.659265	0.994953
ENSAOCG00000002520	.	.	0.243074	0.284552	0.21931	0.153023	0.130694	0.110674	0.268423	0.404773	0.214026	0.299013	0.274774	0.176288	1.47236	0.760868	1.26321	0.697105	1.74275	0.865841
ENSAOCG00000002521	nceh1a	neutral cholesterol ester hydrolase 1-like [Source:NCBI gene;Acc:111563447]	2.68494	3.26212	2.15913	3.40992	3.64041	4.18122	3.9588	4.03835	4.53727	4.80039	5.13281	5.13865	7.85296	7.18105	8.57655	6.07513	9.21594	8.70272
ENSAOCG00000002533	.	.	0.561764	0.381845	0.0760264	0.169752	0.475719	0.537129	0.864485	0.651807	0.317977	0.177697	1.26129	0.892774	3.17054	2.13305	1.68477	1.20241	1.14041	2.04492
ENSAOCG00000002571	nop58	NOP58 ribonucleoprotein [Source:NCBI gene;Acc:111566916]	16.3194	13.7257	17.9998	14.6972	13.2302	12.2926	14.7716	14.6341	14.0456	11.3316	13.7458	15.39	4.28997	4.70888	4.23561	9.19186	4.58917	5.34108
ENSAOCG00000002578	hspb1	heat shock protein family B (small) member 1 [Source:NCBI gene;Acc:111567941]	5.94937	5.00959	5.78738	8.17163	5.73167	6.56022	7.68494	7.46776	9.36381	8.25756	8.53074	6.89269	17.6861	13.002	15.6129	10.3053	15.0473	12.0097
ENSAOCG00000002591	nol6	nucleolar protein 6-like [Source:NCBI gene;Acc:111586811]	9.01974	6.759	9.28913	7.37893	8.09063	5.5892	6.03734	4.76477	5.52885	5.01036	6.91513	7.09232	2.08819	2.31736	2.01075	3.26844	2.23299	2.29325
ENSAOCG00000002596	slc9a2	sodium/hydrogen exchanger 2-like [Source:NCBI gene;Acc:111567989]	1.65193	1.0596	1.00761	1.33582	1.05551	0.969303	1.80514	1.77723	1.36965	1.58233	2.07324	1.54507	3.47685	3.54803	3.17325	2.06524	3.22193	2.18474
ENSAOCG00000002598	tlcd5a	transmembrane protein 136-like [Source:NCBI gene;Acc:111576230]	1.42105	1.03111	0.979284	1.39623	1.38163	1.64334	2.3478	2.25912	2.80292	2.71633	2.36113	2.74132	3.57847	3.44912	3.26204	2.71123	3.45114	3.04371
ENSAOCG00000002636	isg20	apoptosis-enhancing nuclease-like [Source:NCBI gene;Acc:111570089]	5.37612	5.68445	4.94512	5.17509	3.79004	3.47205	5.61488	4.28882	5.15091	4.12078	4.67275	4.83318	1.95631	1.65014	1.5882	3.62448	1.83371	1.961
ENSAOCG00000002674	.	protein S100-A1-like [Source:NCBI gene;Acc:111562923]	7.98602	7.78455	11.283	10.5743	8.49332	10.5187	14.8836	19.1558	18.6775	15.2678	14.5932	14.694	24.2303	27.5447	27.322	18.3696	24.2735	25.2661
ENSAOCG00000002705	nap1l1	nucleosome assembly protein 1 like 1 [Source:NCBI gene;Acc:111576894]	74.3674	62.3567	70.7487	73.3464	63.282	64.9137	58.8053	60.8153	57.0164	54.4358	55.5785	60.2482	33.5109	36.2953	35.0977	48.8793	37.5097	38.0353
ENSAOCG00000002731	serbp1a	plasminogen activator inhibitor 1 RNA-binding protein-like [Source:NCBI gene;Acc:111563426]	455.974	404.666	483.761	459.958	412.745	403.097	400.176	412.417	431.359	380.327	418.536	415.869	249.567	229.728	216.659	343.592	226.533	228.94
ENSAOCG00000002733	DSP	desmoplakin-like [Source:NCBI gene;Acc:111569875]	95.3271	92.0059	78.9034	115.331	77.512	61.5746	250.815	264.429	141.394	231.382	257.587	280.56	1707.56	1152.01	1213.07	426.059	887.937	731.072
ENSAOCG00000002751	rbp1.1	retinol binding protein 1 [Source:NCBI gene;Acc:111576798]	25.105	21.3664	21.6831	18.9097	27.3122	27.3126	18.4026	19.7608	12.6809	15.5299	14.6272	17.9905	0.964181	1.62249	1.6215	5.27475	1.75308	2.84844
ENSAOCG00000002758	uck2b	uridine-cytidine kinase 2-B [Source:NCBI gene;Acc:111587299]	56.8098	49.8075	61.8371	75.1304	49.7712	55.299	39.2839	37.2851	39.8833	31.533	34.0339	47.5544	20.2184	20.9154	20.1657	32.1903	19.7268	21.1906
ENSAOCG00000002774	SPDEF	SAM pointed domain-containing Ets transcription factor-like [Source:NCBI gene;Acc:111569784]	0.511585	0.413973	0.412115	0.331262	0.294711	0.399306	0.609193	0.718426	0.455045	0.732062	0.769171	0.636042	1.21868	0.86533	0.782796	0.858825	1.05974	0.665093
ENSAOCG00000002778	pgm1	phosphoglucomutase 1 [Source:NCBI gene;Acc:111575424]	651.457	576.224	551.928	770.973	743.228	760.718	762.812	831.538	873.587	912.094	818.635	969.848	339.763	321.867	284.394	742.322	433.724	426.744
ENSAOCG00000002783	rbp2b	retinol binding protein 2b, cellular [Source:ZFIN;Acc:ZDB-GENE-040715-7]	3.30004	3.25563	2.0548	3.80642	2.21921	2.57111	6.04391	5.8954	5.4059	6.01475	6.82867	7.0953	5.55388	5.33273	7.7089	5.90983	7.99384	7.09686
ENSAOCG00000002818	otud1	OTU deubiquitinase 1 [Source:NCBI gene;Acc:111580547]	12.3105	8.35463	10.3833	19.3005	10.3805	9.52951	1.61091	1.94336	1.66273	2.13959	2.16954	6.23038	3.66881	3.19562	3.00837	2.4819	2.99847	3.00583
ENSAOCG00000002820	ccni	cyclin I [Source:NCBI gene;Acc:111582383]	925.249	899.226	990.682	977.919	980.58	985.583	1137.94	1107.26	1179.26	1168.81	1193.42	1037.58	1835.72	1686.66	1708.42	1267.91	1690.16	1491.96
ENSAOCG00000002829	ggact.3	gamma-glutamylamine cyclotransferase, tandem duplicate 3 [Source:NCBI gene;Acc:100038780]	1.50263	1.10309	0.976124	1.21083	0.836199	0.93046	1.88843	2.02438	1.38355	1.79035	1.75717	1.58065	3.39229	3.28838	2.2461	2.30814	2.30961	1.86473
ENSAOCG00000002837	nfkbiz	NF-kappa-B inhibitor zeta-like [Source:NCBI gene;Acc:111587761]	11.4284	11.067	10.8055	8.75175	11.3635	11.7612	15.4588	14.6831	12.5833	9.65659	12.3025	11.3737	37.1503	34.8995	26.8295	20.4996	29.0571	26.2923
ENSAOCG00000002848	DMRTA1	doublesex- and mab-3-related transcription factor A1-like [Source:NCBI gene;Acc:111587745]	0.678399	0.425654	0.282496	0.630757	0.694437	1.0692	2.00764	2.11921	1.89044	1.73323	1.68427	1.06629	1.87425	2.10931	2.31031	0.854149	1.81607	1.98596
ENSAOCG00000002856	setd6	SET domain containing 6, protein lysine methyltransferase [Source:NCBI gene;Acc:111587723]	2.28004	2.38834	2.51178	2.01367	2.28525	1.67002	2.33772	2.25783	2.33177	1.80305	2.09437	2.44443	0.946616	0.984873	0.896632	1.61565	0.878444	0.888478
ENSAOCG00000002891	rrp9	ribosomal RNA processing 9, U3 small nucleolar RNA binding protein [Source:NCBI gene;Acc:111574941]	8.0815	7.70181	8.70458	6.49531	6.632	5.46246	8.37642	7.87849	7.79062	5.40257	6.78094	7.32016	3.20604	2.5308	2.85561	5.11904	3.26185	3.46014
ENSAOCG00000002896	zgc:172270	caveolin-2-like [Source:NCBI gene;Acc:111574955]	10.3723	7.54797	8.17467	8.84966	9.81691	9.83407	12.5189	7.49225	13.0544	13.8958	9.41802	9.00384	21.6004	19.6547	22.2194	15.5176	19.6407	17.0613
ENSAOCG00000002900	.	.	1.69141	0.919755	1.2361	1.78886	1.47326	1.3862	2.03891	2.09335	2.14456	2.19361	1.94628	2.64964	2.34315	3.1076	3.67164	2.38514	3.04123	3.21845
ENSAOCG00000002932	cyp7b1	25-hydroxycholesterol 7-alpha-hydroxylase-like [Source:NCBI gene;Acc:111564486]	1.06328	0.807215	0.691463	0.855404	0.71833	1.13171	1.32813	1.16161	1.2037	1.55064	1.43394	1.36375	2.05467	2.16497	1.83403	1.3909	1.94226	1.30236
ENSAOCG00000002944	cyp2r1	vitamin D 25-hydroxylase [Source:NCBI gene;Acc:111563276]	60.8629	65.4399	23.213	50.9941	34.8066	21.1614	206.479	153.541	105.23	127.764	199.542	151.369	107.877	152.485	198.336	158.137	139.601	233.453
ENSAOCG00000002950	pola1	DNA polymerase alpha 1, catalytic subunit [Source:NCBI gene;Acc:111587704]	62.0142	54.3547	47.3009	56.9163	58.2409	37.8951	30.3457	32.7423	27.8661	24.7355	25	35.6614	27.2131	28.3179	21.9469	26.5403	27.6079	22.9523
ENSAOCG00000002964	igdcc3	immunoglobulin superfamily DCC subclass member 3 [Source:NCBI gene;Acc:111563917]	0.57124	0.833395	0.603385	0.610468	0.876469	0.894456	0.589618	0.363733	0.347	0.48479	0.508335	0.42703	0.142972	0.238917	0.198977	0.403469	0.303044	0.253587
ENSAOCG00000002975	.	.	1.5427	1.90658	2.08782	1.13011	0.678655	0.383131	0.899254	0.542418	0.317535	0.369688	0.656011	0.477608	2.57849	1.71781	2.26995	0.824034	1.01681	1.74041
ENSAOCG00000002980	.	.	0.151206	0.179862	0.102317	0.142784	0	0.025817	0.0484764	0.0365504	0.0213969	0.119573	0	0	0.290929	0.277808	0.40489	0.190378	0.0548135	0.265826
ENSAOCG00000002998	ZNHIT6	zinc finger HIT-type containing 6 [Source:HGNC Symbol;Acc:HGNC:26089]	5.91948	4.72339	6.9009	5.90572	5.17626	4.85574	6.53909	6.20573	4.9531	4.55392	4.64992	6.24485	2.47597	2.71895	2.20534	4.31384	2.77564	2.27563
ENSAOCG00000003019	tescb	calcineurin B homologous protein 3-like [Source:NCBI gene;Acc:111574931]	3.77869	2.58178	3.02064	2.69188	3.19754	2.88824	5.95051	4.92199	4.36638	4.0565	4.53325	3.57824	16.9518	13.4534	12.4985	6.06411	11.072	8.27703
ENSAOCG00000003020	nr2f6b	nuclear receptor subfamily 2 group F member 6-like [Source:NCBI gene;Acc:111580187]	261.579	234.019	300.646	272.582	319.239	430.332	107.294	107.12	119.756	101.603	116.328	143.664	118.175	132.635	125.805	93.4758	122.436	109.795
ENSAOCG00000003043	zgc:101100	zgc:101100 [Source:ZFIN;Acc:ZDB-GENE-040801-82]	0.541828	0.669627	0.488856	0.744216	0.933564	0.717669	0.400058	0.381016	0.278812	0.259683	0.207363	0.391405	0.294851	0.241332	0.0234485	0.289417	0.333315	0.298841
ENSAOCG00000003046	.	anoctamin-7-like [Source:NCBI gene;Acc:111564452]	0.225228	0.306186	0.575756	0.567154	0.272471	0.444375	0.481385	0.846898	0.368294	0.55412	0.561877	0.312487	1.4445	1.59393	1.1794	0.724695	1.01605	0.745335
ENSAOCG00000003047	CYB5R1	NADH-cytochrome b5 reductase 2-like [Source:NCBI gene;Acc:111581452]	4.58692	4.07634	5.11094	4.28552	5.00004	5.40196	3.61665	3.57317	2.64222	2.94801	2.66111	3.95579	1.66323	1.64778	2.22215	3.65288	2.74979	1.79684
ENSAOCG00000003054	far1	fatty acyl-CoA reductase 1 [Source:NCBI gene;Acc:111581453]	11.8855	11.1964	12.1473	11.0279	10.9181	12.6644	15.1786	14.1625	12.3385	12.558	13.9103	13.324	31.0604	30.5053	31.7646	15.3371	25.2437	21.706
ENSAOCG00000003078	pitrm1	pitrilysin metallopeptidase 1 [Source:NCBI gene;Acc:111563881]	46.1273	42.2527	45.2449	43.7268	43.0894	40.1418	37.3252	37.1673	38.539	37.4814	40.4805	37.4169	20.3258	20.6185	19.474	33.4492	19.9091	21.7845
ENSAOCG00000003082	.	uncharacterized LOC111574901 [Source:NCBI gene;Acc:111574901]	6.59321	4.7642	5.06436	6.10257	4.81446	5.51708	11.5591	11.9316	8.67432	9.81717	11.5651	10.3163	22.8	19.5164	15.9477	11.2927	14.8143	13.8946
ENSAOCG00000003116	eci2	enoyl-CoA delta isomerase 2 [Source:NCBI gene;Acc:111581433]	6.50167	6.13281	5.97328	6.13896	6.70757	6.95308	7.73183	8.0018	8.19884	10.2348	9.28616	8.3597	15.6355	15.3933	14.0476	10.5731	15.4785	14.258
ENSAOCG00000003119	pfkpb	ATP-dependent 6-phosphofructokinase, platelet type-like [Source:NCBI gene;Acc:111563872]	31.1446	36.3455	28.3839	33.7322	32.7103	35.7325	25.8985	31.3846	34.2366	31.2277	30.4567	26.1825	14.7329	16.7736	16.4698	22.4215	17.3878	20.2721
ENSAOCG00000003127	tgfbr2b	TGF-beta receptor type-2-like [Source:NCBI gene;Acc:111573752]	5.90397	5.57074	5.79018	4.96325	5.99522	6.38366	8.2661	8.20813	9.25237	9.87333	8.12647	7.67589	12.4818	11.6562	10.205	10.9299	12.9479	11.7675
ENSAOCG00000003133	ncl	nucleolin [Source:NCBI gene;Acc:111574899]	809.961	694.588	768.864	805.126	726.432	706.374	671.313	663.523	635.036	561.946	648.706	762.877	290.661	281.856	262.475	477.345	299.525	328.004
ENSAOCG00000003156	.	inositol monophosphatase 1-like [Source:NCBI gene;Acc:111587682]	51.8029	30.2436	36.5916	74.4262	40.3626	73.0745	73.2216	66.076	44.6543	64.9895	57.593	72.4151	178.702	163.059	143.717	92.1509	136.339	109.11
ENSAOCG00000003160	.	glutathione S-transferase 3-like [Source:NCBI gene;Acc:111581407]	10.5958	4.32896	12.2985	8.66571	11.0162	3.71367	13.8269	5.22162	14.799	8.65898	15.4437	15.1989	20.6378	18.9544	30.9825	10.5039	31.5388	26.6834
ENSAOCG00000003175	sox10	SRY-box transcription factor 10 [Source:NCBI gene;Acc:111580815]	19.2087	21.5226	18.1023	24.9139	20.9034	22.1043	28.0075	24.6791	29.9869	34.8195	28.9243	25.3894	43.5403	43.779	41.3992	37.4922	42.5431	50.0331
ENSAOCG00000003187	slc43a2a	large neutral amino acids transporter small subunit 4-like [Source:NCBI gene;Acc:111562704]	20.3249	19.5583	18.23	19.4789	22.2982	33.0698	39.8891	35.6631	40.6721	39.4575	37.721	35.6714	49.8415	39.4905	41.0642	45.4606	44.6124	39.3341
ENSAOCG00000003190	gstr	glutathione S-transferase A-like [Source:NCBI gene;Acc:111576133]	0.318665	0.336941	0.167715	0.213985	0.278422	0.145091	0.261085	0.582003	0.330688	0.672001	0.298116	0.241159	0.749382	0.607163	0.733209	0.735571	1.48892	1.00328
ENSAOCG00000003196	gstr	glutathione S-transferase A-like [Source:NCBI gene;Acc:111576130]	0.97035	1.48404	2.29814	2.56565	1.32063	1.32543	2.64429	2.34559	2.74625	2.30206	2.72333	1.51458	5.9122	3.71419	5.71637	4.42879	3.86938	5.11775
ENSAOCG00000003203	rhcgl1	ammonium transporter Rh type C [Source:NCBI gene;Acc:111587669]	2190.94	1599.06	2049.62	1952.82	1640.53	1350.49	3312.76	3765.15	2640.92	2609.72	3199.67	2537.32	3893.38	3459.24	3506.14	3071.18	3513.59	2938.27
ENSAOCG00000003205	gstr	glutathione S-transferase A-like [Source:NCBI gene;Acc:111576124]	0.0191063	0	0	0	0	0	0	0	0.0216297	0	0	0.0433778	0.318602	0.163818	0.109145	0.0962246	0.22164	0.158069
ENSAOCG00000003210	.	microseminoprotein beta [Source:NCBI gene;Acc:111581430]	0.0953176	0.0971847	0.225747	0.432041	0.172967	0.0325492	0.977879	0.506897	0.539529	0.942213	0.802539	0.622158	4.52379	2.77282	3.60734	1.32012	3.4208	1.83344
ENSAOCG00000003214	acaa2	acetyl-CoA acyltransferase 2 [Source:NCBI gene;Acc:111577286]	35.8439	34.9806	33.4851	37.0928	37.9689	39.3213	51.4373	56.0689	57.9753	64.1156	55.0221	52.7714	92.8823	88.187	88.8441	56.561	107.204	86.8129
ENSAOCG00000003226	HYAL2	hyaluronidase-2-like [Source:NCBI gene;Acc:111563235]	1.7177	1.64136	2.40045	2.36957	2.01024	2.7968	1.16523	1.0952	1.03568	1.11228	0.9956	1.42002	0.846197	0.884263	0.755483	0.987318	0.965609	0.931937
ENSAOCG00000003229	tspan3a	tetraspanin 3 [Source:NCBI gene;Acc:111580158]	175.468	135.923	142.781	147.562	160.875	148.177	213.557	181.826	196.143	206.308	183.511	187.034	303.921	277.914	276.754	233.57	300.682	246.419
ENSAOCG00000003233	dusp13a	dual specificity phosphatase 13a [Source:ZFIN;Acc:ZDB-GENE-080204-69]	0.0353995	0.0641652	0.0479079	0.0356563	0.0285499	0.0644707	0.0907923	0.0798652	0.106866	0.186626	0.0496751	0.174132	0.242172	0.23125	0.252775	0.148568	0.290874	0.341676
ENSAOCG00000003264	slc28a1	sodium/nucleoside cotransporter 2-like [Source:NCBI gene;Acc:111580171]	11.2755	12.8561	18.2132	7.79832	16.6998	13.5561	9.63976	12.1081	12.9803	9.72476	10.6942	15.8667	4.53223	3.92474	5.96127	7.63256	6.15318	5.24452
ENSAOCG00000003270	rps6kb1b	ribosomal protein S6 kinase beta-1-like [Source:NCBI gene;Acc:111588930]	57.0909	53.3695	62.6346	52.1262	53.0917	49.8659	49.0993	47.0965	49.6088	40.7965	47.8232	50.1121	26.5275	25.4104	23.1565	36.1851	24.4973	24.1783
ENSAOCG00000003287	.	stromal interaction molecule 2-like [Source:NCBI gene;Acc:111574878]	4.82559	3.94036	3.43499	3.92951	4.1509	4.32293	3.47591	3.78725	4.2568	4.58424	3.89148	4.92651	10.0886	7.94485	9.01722	6.96342	7.72429	9.24186
ENSAOCG00000003309	rsl24d1	ribosomal L24 domain containing 1 [Source:NCBI gene;Acc:111577281]	21.7585	20.215	25.1918	23.8879	19.9614	19.9687	20.6889	21.0644	20.3121	18.3046	19.685	20.866	10.7779	11.3341	10.6309	14.459	10.7161	10.19
ENSAOCG00000003314	.	sodium-dependent neutral amino acid transporter B(0)AT1-like [Source:NCBI gene;Acc:111576119]	11.4616	9.93404	11.628	13.2084	9.12273	13.5819	15.2546	13.5665	14.2785	12.8239	13.9767	12.9351	4.47262	4.86351	4.57464	12.9605	5.95117	5.82466
ENSAOCG00000003329	.	sodium-dependent neutral amino acid transporter B(0)AT1-like [Source:NCBI gene;Acc:111576126]	179.658	142.764	161.802	159.155	208.352	293.067	125.97	135.283	144.125	120.098	147.82	196.606	75.8492	61.7423	102.446	109.032	92.3036	78.5941
ENSAOCG00000003331	.	BRCA1 DNA repair associated [Source:NCBI gene;Acc:111567306]	4.75801	6.36167	5.94393	4.66087	5.12351	4.49937	3.35256	3.7411	2.30845	2.97703	2.75142	4.36246	2.07909	2.75384	2.01612	2.76492	2.12286	2.42238
ENSAOCG00000003339	.	myosin heavy chain, fast skeletal muscle-like [Source:NCBI gene;Acc:111563213]	486.629	307.741	497.217	490.275	452.122	428.353	550.087	449.122	660.301	761.893	642.766	711.004	2037.4	1615.63	1648.7	1095.53	1750.02	1741.21
ENSAOCG00000003347	tomm20a	mitochondrial import receptor subunit TOM20 homolog [Source:NCBI gene;Acc:111573738]	192.471	156.611	184.903	185.731	150.838	148.721	166.201	190.176	145.923	121.654	147.859	162.27	89.6531	83.0286	75.7407	128.242	94.2185	91.5304
ENSAOCG00000003360	got2b	glutamic-oxaloacetic transaminase 2 [Source:NCBI gene;Acc:111587673]	90.4381	80.5344	88.9345	96.1977	90.7187	91.9762	111.861	105.354	116.94	134.447	117.672	122.304	172.326	163.744	160.408	148.188	186.772	173.101
ENSAOCG00000003385	.	transient receptor potential cation channel subfamily V member 1-like [Source:NCBI gene;Acc:111562695]	43.6122	40.4241	42.9255	47.9221	44.0667	36.2164	84.2099	58.4613	67.3253	77.5991	75.1088	58.7897	171.957	123.531	74.6698	47.7348	103.483	59.8616
ENSAOCG00000003409	CTSH	pro-cathepsin H-like [Source:NCBI gene;Acc:111580156]	2.78645	2.90148	2.75091	1.80428	1.43444	1.68902	2.0419	1.87532	1.82172	1.79497	2.34134	1.59596	5.2255	4.35703	5.01962	2.18604	4.05274	3.37732
ENSAOCG00000003411	cavin2a	caveolae-associated protein 2-like [Source:NCBI gene;Acc:111578396]	45.8987	43.1319	42.136	45.2781	44.2822	33.5414	87.947	82.1209	59.4946	76.1624	79.7858	73.8121	157.955	128.859	133.12	100.433	131.557	104.108
ENSAOCG00000003413	.	destrin-like [Source:NCBI gene;Acc:111585243]	68.3395	59.2226	62.8111	68.519	60.1161	59.8448	125.007	130.219	86.9635	99.7622	110.061	102.075	179.069	150.647	136.028	126.141	142.087	108.382
ENSAOCG00000003416	gig2p	grass carp reovirus (GCRV)-induced gene 2p [Source:ZFIN;Acc:ZDB-GENE-070705-490]	0.600347	0.569403	0.491267	0.274226	0.135121	0.247916	0.322277	0.188993	0.0632217	0.198734	0.274286	0.110941	1.12824	0.684037	1.09664	0.246099	0.627589	0.77389
ENSAOCG00000003442	pgghg	protein-glucosylgalactosylhydroxylysine glucosidase [Source:NCBI gene;Acc:111577282]	105.367	109.341	91.7387	84.3747	94.3271	74.8404	154.04	132.784	119.283	119.987	149.338	129.976	256.345	223.704	217.19	166.273	209.318	175.215
ENSAOCG00000003443	ly6pge	prostate stem cell antigen-like [Source:NCBI gene;Acc:111576094]	3.12356	4.24633	3.78996	2.60377	3.51815	4.70791	2.76251	3.12433	3.29221	2.21458	4.08091	3.30122	0.828953	0.527712	0.922933	2.03419	0.624728	1.24753
ENSAOCG00000003445	HABP2	hyaluronan binding protein 2 [Source:NCBI gene;Acc:111567291]	26.221	28.3029	26.1018	28.4821	27.9015	27.6598	37.116	35.2807	29.6744	34.8616	33.1991	44.8426	61.9932	46.2213	67.0122	35.9768	67.4695	50.2658
ENSAOCG00000003447	.	GRAM domain containing 2B [Source:NCBI gene;Acc:111580154]	1.88787	1.5672	1.66751	1.78172	1.72089	1.61077	2.46168	2.20376	2.07732	2.09929	2.37463	2.22108	3.35765	3.09611	3.20966	2.59667	3.24357	2.51997
ENSAOCG00000003450	NDUFA4	NDUFA4 mitochondrial complex associated [Source:NCBI gene;Acc:111588902]	12.7227	10.9819	12.0332	12.8423	12.1192	11.0259	14.3997	14.5383	13.1754	13.4719	13.483	12.1926	25.6537	21.5822	21.2581	14.7293	21.7764	16.3366
ENSAOCG00000003453	kbtbd12	kelch repeat and BTB domain containing 12 [Source:NCBI gene;Acc:111563208]	2.26707	2.01272	2.00368	1.67768	3.30232	12.4498	2.61062	1.74468	2.30459	3.65877	1.5582	2.8361	21.4241	18.3611	21.8047	6.99034	19.3215	11.1003
ENSAOCG00000003470	.	.	1.55515	1.67371	1.54927	1.66434	1.33263	1.38665	2.5206	2.42261	2.64081	2.73292	2.152	2.45189	4.68226	3.6774	3.45483	2.90987	3.72707	3.19863
ENSAOCG00000003474	.	.	2.8978	3.30305	2.23237	2.49222	2.15731	2.80117	4.17349	4.00886	4.99645	4.65366	4.5356	3.92208	6.0902	5.35138	5.73013	4.68694	5.17159	5.23737
ENSAOCG00000003475	nolc1	nucleolar and coiled-body phosphoprotein 1-like [Source:NCBI gene;Acc:111576092]	312.889	285.224	355.119	316.359	288.259	263.211	326.789	307.009	278.796	255.528	287.923	342.285	96.6033	93.7925	80.1157	218.075	93.3432	104.425
ENSAOCG00000003484	kat2b	histone acetyltransferase KAT2B-like [Source:NCBI gene;Acc:111578362]	17.6063	17.1437	16.2422	14.451	17.1721	14.8121	17.1876	17.3181	19.2418	17.9217	19.6625	14.3153	31.8828	31.415	30.7992	18.5623	27.5615	28.7286
ENSAOCG00000003495	selenou1b	redox-regulatory protein FAM213A-like [Source:NCBI gene;Acc:111570767]	20.6714	14.8828	15.1842	17.8762	16.9458	16.0683	22.8465	19.2641	19.6295	18.928	15.1717	18.8341	27.562	33.1486	31.1723	26.7972	36.7777	32.347
ENSAOCG00000003505	OTOR	otoraplin [Source:NCBI gene;Acc:111575546]	0.167086	0.19128	0.202323	0.252447	0.117025	0.108107	0.439818	0.306107	0.378305	0.445074	0.246808	0.329428	1.08289	0.958653	0.72842	0.420744	1.04563	0.574756
ENSAOCG00000003512	hprt1	hypoxanthine phosphoribosyltransferase 1 [Source:NCBI gene;Acc:111577236]	377.261	335.176	398.584	347.932	331.862	303.823	351.788	334.672	323.569	292.793	318.428	328.594	163.704	163.192	176.655	277.935	168.384	192.605
ENSAOCG00000003513	znf703	zinc finger protein 703-like [Source:NCBI gene;Acc:111581403]	12.6547	11.4927	11.3351	10.5652	10.5113	9.19514	26.802	22.8825	20.7949	21.6242	27.3145	13.2397	36.9495	31.6397	31.2265	22.7006	28.7166	26.8752
ENSAOCG00000003515	ZNF385D	zinc finger protein 385D-like [Source:NCBI gene;Acc:111578385]	0.962505	0.876214	0.651303	0.779052	0.821316	0.798216	0.804507	1.12177	1.52741	1.20968	1.2783	0.86823	1.89601	1.58945	1.71823	1.37416	1.37075	1.77744
ENSAOCG00000003526	GTPBP2	GTP binding protein 2 [Source:NCBI gene;Acc:111575542]	5.16044	4.2059	4.15392	5.81989	6.21329	13.9472	3.795	4.30387	3.91771	4.68043	3.96395	4.55311	21.0971	12.7764	15.6826	4.98847	13.2811	16.2577
ENSAOCG00000003527	tyrp1b	5,6-dihydroxyindole-2-carboxylic acid oxidase-like [Source:NCBI gene;Acc:111574879]	218.668	196.285	177.602	186.117	197.137	197.22	253.825	197.216	205.15	282.941	264.504	233.643	308.674	341.383	403.783	288.761	378.113	389.724
ENSAOCG00000003534	si:ch211-28p3.3	si:ch211-28p3.3 [Source:ZFIN;Acc:ZDB-GENE-130603-7]	1.23475	0.739712	0.991297	1.35964	0.683577	0.600304	2.71062	1.84141	1.7295	1.75427	1.70332	1.47291	3.8119	2.6659	3.1681	2.76671	2.4277	2.45858
ENSAOCG00000003567	.	complement C1q subcomponent subunit A-like [Source:NCBI gene;Acc:111567279]	2.03807	2.09898	3.21793	1.77292	1.68107	2.0668	3.48482	2.77678	3.9153	2.44198	4.24662	2.76925	4.27786	3.85798	4.89515	4.27677	6.35833	4.54742
ENSAOCG00000003570	.	.	1.4756	1.48156	1.46186	1.12201	1.45843	1.10658	1.03891	0.97915	1.25558	0.93047	1.13684	1.40135	0.630919	0.744221	0.482072	0.86215	0.629315	0.662253
ENSAOCG00000003580	dnase1l4.1	deoxyribonuclease-1-like [Source:NCBI gene;Acc:111567278]	35.3327	25.9884	35.989	34.2216	32.2155	35.6121	50.8431	46.4981	37.5148	35.7057	44.6754	44.246	90.0704	65.9184	66.0756	42.2384	63.6916	50.1853
ENSAOCG00000003618	si:ch211-76l23.4	si:ch211-76l23.4 [Source:ZFIN;Acc:ZDB-GENE-030131-8310]	9.21285	6.95802	3.73342	8.80784	5.62514	7.34663	18.2002	17.0946	15.5756	15.4491	16.9941	11.9353	39.7696	31.6007	23.8365	23.3739	28.8313	17.3395
ENSAOCG00000003637	.	lysozyme [Source:NCBI gene;Acc:111564430]	2.37727	2.17524	1.45397	2.41755	1.85276	1.93582	6.15584	2.82905	5.33071	4.01297	3.07935	3.24351	35.5953	35.7538	24.3204	17.4408	33.7754	18.6085
ENSAOCG00000003650	jag1b	jagged canonical Notch ligand 1 [Source:NCBI gene;Acc:111573715]	10.8977	11.478	9.32209	7.26173	10.323	9.44381	16.7768	15.3706	14.1409	13.7805	16.3384	10.6785	23.5064	20.9036	20.2617	17.5718	21.9328	17.7126
ENSAOCG00000003667	krt18a.2	keratin, type I cytoskeletal 18-like [Source:NCBI gene;Acc:111581388]	87.5836	102.18	139.392	104.273	106.042	116.927	83.7004	112.466	132.427	108.119	119.546	133.187	45.1193	35.8396	52.7815	70.5782	55.9173	62.2349
ENSAOCG00000003671	.	.	26.2961	25.0238	24.1997	27.1755	31.9392	29.4532	19.1541	13.9334	21.0764	13.4751	15.6459	26.746	5.26191	5.79762	6.90998	20.2624	7.62608	9.39821
ENSAOCG00000003675	ca7	carbonic anhydrase 7 [Source:NCBI gene;Acc:111565055]	105.698	119.446	169.313	102.634	125.648	95.6533	106.285	147.087	130.049	126.52	140.594	177.744	35.6611	37.2654	60.3053	102.7	63.5123	51.8597
ENSAOCG00000003681	crata	carnitine O-acetyltransferase-like [Source:NCBI gene;Acc:111577880]	0.0934973	0.0873847	0.0632673	0.0706317	0.134317	0.0957827	0.119901	0.0621521	0.0132306	0	0.0984016	0.0398006	0	0	0	0	0	0
ENSAOCG00000003696	sptlc3	serine palmitoyltransferase long chain base subunit 3 [Source:NCBI gene;Acc:111573729]	3.54148	3.92065	4.38841	3.07048	3.72394	2.55137	5.0973	4.29118	4.38135	4.67949	4.80191	4.52906	9.50705	7.50423	9.02703	5.79476	8.38547	7.12081
ENSAOCG00000003701	slc25a28	mitoferrin-2-like [Source:NCBI gene;Acc:111567263]	85.8944	85.0864	85.6271	100.744	87.4691	96.1416	55.2392	55.7798	66.2242	63.4778	59.9079	68.2918	41.6444	36.896	34.1354	57.9894	43.2466	46.4932
ENSAOCG00000003712	.	myosin heavy chain, fast skeletal muscle-like [Source:NCBI gene;Acc:111574855]	3.70893	4.01077	3.12767	3.3856	3.22072	2.85929	3.37807	3.4843	3.2763	3.23299	3.42048	3.55639	1.13531	1.23037	1.37437	2.00765	0.998207	1.93521
ENSAOCG00000003714	.	monocyte chemotactic protein 1B-like [Source:NCBI gene;Acc:111580147]	0.611982	0.714309	0.518687	0.597742	0.433741	0.481288	0.70553	0.496096	0.7068	0.664827	0.772033	0.729788	1.47484	1.46132	1.45665	1.25308	1.43418	1.38082
ENSAOCG00000003716	.	N-lysine methyltransferase SMYD2-like [Source:NCBI gene;Acc:111581386]	5.05151	4.09146	4.56244	4.88463	4.7538	4.69199	3.18447	3.55785	4.30403	4.06201	4.01441	4.49087	2.03937	1.68036	1.81494	3.82281	2.54444	2.80225
ENSAOCG00000003719	ENTPD7	ectonucleoside triphosphate diphosphohydrolase 7-like [Source:NCBI gene;Acc:111567266]	8.37175	10.352	11.423	8.49024	7.76926	8.70953	5.61796	7.34066	5.5566	5.87672	5.60034	7.78492	3.47162	3.34315	2.62048	5.31361	4.62294	4.5731
ENSAOCG00000003720	rhbdl2	rhomboid-related protein 2-like [Source:NCBI gene;Acc:111580767]	1.80806	0.965633	0.917603	1.60979	1.32801	1.01433	2.60848	2.09163	2.0103	1.78727	1.44983	2.12575	3.35458	2.64963	2.58215	1.46344	3.23038	2.3506
ENSAOCG00000003721	.	.	5.54384	10.9204	6.58405	4.95727	6.43296	13.5995	1.4509	2.51609	2.30547	1.96836	1.11136	2.82551	3.483	2.91018	5.33207	2.70655	5.90604	2.99526
ENSAOCG00000003722	sco1	protein SCO1 homolog, mitochondrial [Source:NCBI gene;Acc:111574867]	2.61719	2.59085	3.1022	2.2956	2.7943	3.09504	2.27506	2.33526	1.86917	1.98633	1.95956	2.40268	1.26172	1.24785	1.2668	1.58126	1.55367	1.32239
ENSAOCG00000003735	angel1	angel homolog 1 [Source:NCBI gene;Acc:111577221]	1.03175	0.884607	1.02344	0.938858	1.09924	0.67262	0.841984	0.906917	0.889283	0.797367	0.633427	0.924992	0.360938	0.445185	0.376742	0.679047	0.35702	0.320094
ENSAOCG00000003747	crata	carnitine O-acetyltransferase-like [Source:NCBI gene;Acc:111577881]	0.202901	0.275834	0.292903	0.204373	0.163641	0.184765	0.15612	0.248502	0.0765658	0.106969	0.189817	0.122841	0	0.0331366	0	0	0	0
ENSAOCG00000003752	fcf1	FCF1 rRNA-processing protein [Source:NCBI gene;Acc:111577220]	7.2871	7.12524	9.4401	7.15352	6.88279	6.01476	7.94571	8.10095	7.1025	7.76569	7.0815	7.4316	4.22374	4.15258	3.64521	4.53841	3.8989	3.85258
ENSAOCG00000003781	.	UNC93-like protein MFSD11 [Source:NCBI gene;Acc:111576704]	5.13153	4.15463	4.62984	5.68563	4.71801	5.20244	5.17678	5.13812	4.77648	5.44675	5.02465	5.20379	10.8241	8.35258	9.41303	4.93902	8.6976	7.79263
ENSAOCG00000003787	.	.	1.32301	0.952186	1.05324	0.470333	1.12978	0.850417	1.59683	1.50497	2.11445	2.21556	0.87367	2.20859	3.89321	2.47842	4.55687	1.86173	2.82121	3.21926
ENSAOCG00000003790	greb1	growth regulating estrogen receptor binding 1 [Source:NCBI gene;Acc:111562675]	2.67362	3.76447	2.97222	2.74111	3.98529	3.3259	1.95923	2.67747	2.48623	2.34083	2.34489	4.33573	0.97985	0.818702	0.886387	2.16403	1.24613	1.42195
ENSAOCG00000003794	TMEM233	transmembrane protein 233 [Source:NCBI gene;Acc:111577867]	1.43427	1.57243	0.438305	1.04855	0.783601	1.26394	3.61927	3.75778	3.14262	3.65877	2.53207	4.20163	18.7535	14.3942	15.7919	9.08744	17.1747	17.4926
ENSAOCG00000003813	cars1	cysteinyl-tRNA synthetase 1 [Source:NCBI gene;Acc:111564412]	47.4605	50.5986	47.3464	41.0765	43.1404	39.4077	33.1981	35.0331	31.3073	33.462	31.0752	38.2381	20.6705	20.6933	22.717	36.3902	19.975	23.3524
ENSAOCG00000003826	cldnk	claudin-9-like [Source:NCBI gene;Acc:111573664]	6.06316	5.10842	5.79796	6.93911	6.30279	7.56274	8.98591	9.46075	9.76154	10.135	9.24701	8.81975	12.2014	13.2076	13.6107	11.8623	12.7929	12.1499
ENSAOCG00000003836	si:ch211-231f6.6	chromosome unknown C16orf91 homolog [Source:NCBI gene;Acc:111580128]	103.611	99.7918	93.1647	106.132	101.975	120.896	72.9663	67.241	70.7745	69.437	76.3939	60.2035	49.557	59.7978	53.169	67.6588	50.4196	53.1748
ENSAOCG00000003838	.	.	1.59642	1.28679	1.51045	1.81434	1.96546	1.48589	2.22841	2.59541	2.35103	2.97178	2.26004	2.02069	3.31625	3.49547	3.08694	2.24124	3.03187	2.72329
ENSAOCG00000003847	YBX2	Y-box binding protein 2 [Source:NCBI gene;Acc:111577183]	6.80963	9.36316	9.42646	10.4061	9.46193	10.0456	5.43919	6.88526	6.16716	6.58515	5.73346	6.49325	4.29251	4.09892	5.6683	6.02613	4.11896	3.15487
ENSAOCG00000003853	zmp:0000000624	chromosome unknown C7orf50 homolog [Source:NCBI gene;Acc:111580133]	11.9617	10.2818	12.3409	10.3736	9.92836	7.54661	10.6621	12.7587	10.5052	7.46563	8.05404	10.6558	3.92184	2.89085	3.37061	4.8626	3.26676	3.72767
ENSAOCG00000003859	mrpl12	mitochondrial ribosomal protein L12 [Source:NCBI gene;Acc:111573661]	519.695	469.374	574.568	556.916	468.362	468.748	477.3	449.845	426.767	413.577	448.397	401.105	183.444	206.321	157.668	356.36	197.831	183.664
ENSAOCG00000003863	pou2f2a	POU class 2 homeobox 2a [Source:ZFIN;Acc:ZDB-GENE-060310-2]	0.439171	0.491673	0.402062	0.487894	0.546917	0.405798	0.347853	0.437126	0.307076	0.51073	0.471271	0.615834	0.132548	0.12657	0.110681	0.374051	0.112379	0.106862
ENSAOCG00000003866	.	probable ribonuclease ZC3H12C [Source:NCBI gene;Acc:111583877]	3.88292	6.13929	4.22681	5.48403	5.25904	7.55212	3.30159	3.55037	4.77796	3.07061	3.02053	3.06627	2.05722	2.37801	2.35073	2.55071	2.2032	2.8283
ENSAOCG00000003871	myl2a	myosin regulatory light chain 2, ventricular/cardiac muscle isoform [Source:NCBI gene;Acc:111577851]	46.9132	33.8811	36.6444	49.8603	35.0005	36.331	65.8014	50.915	65.3699	71.6426	58.1908	63.9188	141.92	140.064	130.065	92.2165	149.501	115.743
ENSAOCG00000003875	fabp3	fatty acid-binding protein, heart-like [Source:NCBI gene;Acc:111578373]	196.437	175.951	186.387	238.391	183.878	203.874	220.743	192.1	194.474	261.813	230.94	226.931	532.842	565.135	492.154	375.897	550.329	428.693
ENSAOCG00000003916	dla	delta-like protein A [Source:NCBI gene;Acc:111581368]	20.7234	13.9965	9.46777	18.547	19.4814	24.3401	12.8646	13.1457	10.9083	7.30677	10.1875	11.987	5.75662	7.27544	5.65523	11.1349	6.12479	6.44293
ENSAOCG00000003926	CPZ	carboxypeptidase Z [Source:NCBI gene;Acc:111577194]	0.65877	0.895566	0.947268	0.870908	0.896571	0.89983	1.056	1.43318	1.3051	0.846551	0.866657	1.30867	5.22849	3.58061	3.46923	2.43646	5.01502	3.91725
ENSAOCG00000003947	zmp:0000000760	collagen alpha-1(IX) chain-like [Source:NCBI gene;Acc:111562683]	2.81329	5.03108	6.00567	5.36379	5.53053	4.50607	2.16895	2.60684	3.29858	2.11881	2.67887	2.92743	0.579958	0.86147	0.813115	2.78309	0.655615	1.28842
ENSAOCG00000003952	EFR3B	protein EFR3 homolog B-like [Source:NCBI gene;Acc:111580117]	3.86856	4.67093	3.71997	2.26876	3.69475	2.92019	1.89302	2.46088	2.36261	2.93849	2.03574	1.79125	1.07733	1.49635	1.59929	1.69836	1.10715	1.45286
ENSAOCG00000003956	.	.	2.39945	2.89951	2.79629	3.52459	3.10434	2.32154	4.48737	3.8023	3.96133	4.32205	5.42476	3.85869	7.609	8.16386	9.80426	6.50369	6.66866	7.4717
ENSAOCG00000003978	.	troponin T1, slow skeletal type [Source:NCBI gene;Acc:111584617]	1.10181	0.767197	0.836492	1.05567	0.747739	1.10121	1.1028	0.779523	1.12563	1.31759	1.0559	1.28125	2.30954	1.90914	2.84003	1.82711	1.79251	2.15658
ENSAOCG00000003991	tecra	very-long-chain enoyl-CoA reductase-like [Source:NCBI gene;Acc:111573670]	24.3054	20.9041	23.3037	18.6289	25.4603	15.0994	29.1699	19.116	25.0285	29.1392	27.9419	24.6144	55.0818	45.4804	53.5342	59.7766	54.7665	59.3865
ENSAOCG00000003992	umps	uridine monophosphate synthetase [Source:NCBI gene;Acc:111578349]	16.4474	14.5842	19.4423	17.1803	16.5402	12.7815	14.9944	16.0503	15.6312	12.8728	15.363	16.4423	5.03554	5.63747	5.02645	9.86415	5.47161	5.50165
ENSAOCG00000004011	ATP4A	ATPase H+/K+ transporting subunit alpha [Source:NCBI gene;Acc:111573133]	0.0234967	0	0.0105998	0.0355007	0.00947511	0.0106982	0.451981	0.181753	0.735928	1.63514	1.02214	0.488999	14.1253	10.3321	21.5208	6.58734	31.3795	28.1867
ENSAOCG00000004012	cox7a2a	cytochrome c oxidase subunit 7A2, mitochondrial [Source:NCBI gene;Acc:111569655]	9.47975	7.71759	7.53591	9.06973	8.34649	8.05116	12.0349	11.5954	11.5312	16.4753	11.5112	9.97484	20.1036	22.2579	20.3075	16.1593	23.6124	15.9327
ENSAOCG00000004016	PMP22	peripheral myelin protein 22 [Source:NCBI gene;Acc:111581357]	10.6862	8.99031	8.94997	9.41275	10.0932	9.07799	14.1954	10.0679	13.3618	14.2864	13.1519	15.8469	20.2239	20.3578	21.7974	19.9614	21.465	25.2544
ENSAOCG00000004019	plxdc1	plexin domain-containing protein 1-like [Source:NCBI gene;Acc:111563176]	11.0377	10.3883	10.8341	11.3622	9.68458	12.9229	11.666	12.6662	12.0835	17.2654	10.3827	12.2543	26.7605	21.5423	23.3851	16.7988	24.7992	22.9797
ENSAOCG00000004021	.	uncharacterized LOC111583854 [Source:NCBI gene;Acc:111583854]	2.01174	1.16603	1.47738	1.22523	0.886705	0.894662	2.53985	1.7039	1.14754	1.47989	1.88202	2.90326	7.38136	5.73046	8.17366	2.59182	5.90205	3.90927
ENSAOCG00000004027	tfb1m	transcription factor B1, mitochondrial [Source:NCBI gene;Acc:111569653]	11.2062	10.1928	12.0018	11.4499	11.0535	8.58947	9.37378	10.7314	11.0738	8.75563	8.74891	10.0059	5.92897	5.43117	6.29412	7.95133	6.31275	5.09131
ENSAOCG00000004040	enpp6	ectonucleotide pyrophosphatase/phosphodiesterase 6 [Source:NCBI gene;Acc:111583848]	6.51005	7.17052	7.39558	6.01283	6.43844	6.52314	5.24064	5.18041	5.63494	5.33603	5.55124	5.50204	2.24	1.93527	2.39216	3.44017	2.49776	2.24083
ENSAOCG00000004043	cox6b1	cytochrome c oxidase subunit 6B1-like [Source:NCBI gene;Acc:111582626]	28.8975	24.2058	25.8007	30.5129	27.1462	26.4641	39.187	39.8126	36.8651	43.7422	40.7047	39.4305	64.6333	79.0138	70.8406	47.3403	71.9009	53.7008
ENSAOCG00000004054	ky	kyphoscoliosis peptidase [Source:NCBI gene;Acc:111580107]	11.5297	8.43987	9.37722	11.2783	9.96933	11.1048	10.947	11.291	13.5544	12.1861	10.1898	8.74638	21.7335	17.947	24.2502	15.9357	21.8358	18.2366
ENSAOCG00000004066	.	hemoglobin embryonic subunit alpha-like [Source:NCBI gene;Acc:111574818]	0.0998537	0.0452488	0.112614	0.226301	0.0402663	0.136393	1.15247	0.386196	0.546365	1.05286	0.910793	0.64232	100.438	72.4462	55.4017	3.98121	42.9066	36.4725
ENSAOCG00000004069	hspa14	heat shock protein family A (Hsp70) member 14 [Source:NCBI gene;Acc:111583849]	22.9742	17.4812	22.1862	20.377	21.1825	18.4538	18.6672	18.9762	17.9794	15.8142	17.4247	16.5769	8.0533	8.3167	7.97006	11.8866	7.82259	7.71432
ENSAOCG00000004070	.	forkhead box protein P1-like [Source:NCBI gene;Acc:111576081]	0.241467	0.179052	0.118833	0.0994985	0.106224	0.179905	0.253355	0.212251	0.298207	0.520778	0.369648	0.348861	0.563148	0.672187	0.658342	0.718599	0.732103	0.799075
ENSAOCG00000004073	qpct	glutaminyl-peptide cyclotransferase [Source:NCBI gene;Acc:111569651]	7.01846	6.46141	7.77145	8.59222	7.72995	8.00785	8.20594	7.34053	9.10733	8.57026	8.48633	8.32402	24.3391	20.4099	21.9614	10.1057	18.088	14.4129
ENSAOCG00000004086	.	.	0.446209	0.727919	0.434791	0.242701	0.280698	0.292554	1.16732	0.534988	0.606166	1.21384	1.40258	0.850956	1.5797	0.765159	1.09606	1.07867	1.99282	1.0484
ENSAOCG00000004087	rexo4	REX4 homolog, 3'-5' exonuclease [Source:NCBI gene;Acc:111584625]	3.58038	3.69637	4.26967	3.1046	3.49022	2.26807	3.91273	3.56223	3.98274	2.70826	3.56794	4.0172	1.78378	1.75418	1.46728	2.36503	1.79076	1.9919
ENSAOCG00000004098	.	coagulation factor XIII B chain-like [Source:NCBI gene;Acc:111586956]	2.56812	0.73115	0.709672	0.934482	0.569311	0.661168	1.18975	2.28812	1.50692	1.21214	1.16981	1.23631	5.4845	4.1502	4.49331	3.74131	6.51192	4.56076
ENSAOCG00000004104	HBE1	hemoglobin subunit beta-like [Source:NCBI gene;Acc:111574814]	0.144666	0.393334	0.156627	0.0874294	0.385025	0.434727	0.408143	0.475587	0.75335	0.320326	0.284209	0.295597	0.0371129	0	0	0.364289	0	0.143621
ENSAOCG00000004113	.	.	1.11423	1.13606	1.38228	1.12231	0.112329	0.887806	1.54796	2.69339	1.57673	1.90912	2.47565	1.05403	7.62256	6.36894	11.2715	4.20866	11.3097	9.37181
ENSAOCG00000004115	rrp7a	ribosomal RNA processing 7 homolog A [Source:NCBI gene;Acc:111583845]	14.3005	12.3175	15.3647	13.4422	13.6024	9.39395	16.1691	13.4051	12.6671	12.0858	10.8763	13.2594	6.09113	5.61585	6.54784	9.20882	6.41085	4.92207
ENSAOCG00000004117	zgc:92749	elongation of very long chain fatty acids protein 6-like [Source:NCBI gene;Acc:111581330]	3.50284	6.99595	5.50141	4.35587	5.28391	5.51314	1.49734	2.49489	1.99089	1.8923	2.2251	2.92905	0.684138	0.723909	1.09108	2.41387	1.75579	1.39531
ENSAOCG00000004118	pak6b	serine/threonine-protein kinase PAK 6-like [Source:NCBI gene;Acc:111582616]	1.429	1.2873	1.44463	1.48272	1.43715	0.823094	2.31828	2.63024	1.6762	2.50518	2.7784	2.24757	6.42651	5.16662	3.90948	2.66629	4.34394	3.40426
ENSAOCG00000004120	scn4aa	sodium channel protein type 4 subunit alpha A-like [Source:NCBI gene;Acc:111570758]	7.18179	5.50562	6.86941	7.50584	7.25108	7.15451	4.84732	4.07249	4.46248	4.18479	4.69802	5.82324	15.3766	14.3525	14.8064	8.43046	15.5817	16.0378
ENSAOCG00000004128	.	serum amyloid P-component-like [Source:NCBI gene;Acc:111573151]	34.7909	31.747	14.5123	6.30059	7.78351	3.41766	75.0217	14.1701	16.5905	49.7489	90.1185	97.3812	130.823	31.6685	145.144	117.311	154.8	89.6019
ENSAOCG00000004143	.	.	0.162926	0.140948	0.701578	0.201405	0.161264	0	0.0759766	0.0429638	0.0503026	0.0937031	0.124707	0.168135	0.778949	0.816386	1.1634	0.223783	0.515452	0.808745
ENSAOCG00000004145	steap4	metalloreductase STEAP4-like [Source:NCBI gene;Acc:111573140]	0.295183	0.133762	0.0332905	0.111496	0.0595166	0.201599	0.220816	0.118922	0.0835416	0.038905	0.44874	0.111694	0.504844	0.301297	1.01877	0.712337	0.535033	0.549469
ENSAOCG00000004169	barx2	BARX homeobox 2 [Source:NCBI gene;Acc:111576675]	1.19318	1.27135	0.971058	1.03537	0.90704	0.891983	2.43994	2.36195	1.72496	2.1549	2.07032	1.34531	3.3609	3.1402	3.14322	1.79666	1.77692	1.92091
ENSAOCG00000004174	.	pleckstrin homology and RhoGEF domain containing G3 [Source:HGNC Symbol;Acc:HGNC:20364]	24.1654	26.2814	20.8373	20.3419	24.891	23.5773	26.3855	28.5062	24.4649	30.3576	27.8068	28.3723	50.2154	44.1451	42.2025	34.3378	39.7463	40.6131
ENSAOCG00000004190	guca1e	guanylyl cyclase-activating protein 1-like [Source:NCBI gene;Acc:111575524]	0.530005	0.630452	0.508076	0.567216	0.614463	0.844605	0.410638	0.416378	0.2375	0.174637	0.139452	0.438699	0	0	0	0.152926	0.032022	0.00913501
ENSAOCG00000004207	nol12	nucleolar protein 12 [Source:NCBI gene;Acc:111583844]	9.96425	10.4013	9.55197	7.88585	8.89725	7.69637	12.626	11.0682	12.2202	8.25495	10.8198	9.42591	6.92316	4.86739	4.4046	8.43844	5.41821	5.05409
ENSAOCG00000004217	bag2	BCL2 associated athanogene 2 [Source:NCBI gene;Acc:111562687]	8.19765	6.85702	8.84098	7.04371	7.95033	6.67562	7.97554	6.44904	9.90119	6.81574	7.17425	7.41566	4.12065	3.76686	4.0563	6.04239	3.9481	3.7921
ENSAOCG00000004238	mrpl39	mitochondrial ribosomal protein L39 [Source:NCBI gene;Acc:111582605]	26.4036	28.014	30.7226	31.53	30.1323	28.6071	25.4189	26.7955	28.7899	27.3273	28.3922	22.6704	18.2773	18.0027	15.1686	24.0618	15.564	14.9443
ENSAOCG00000004247	alox5a	arachidonate 5-lipoxygenase [Source:NCBI gene;Acc:111564375]	0.9593	0.661793	0.891349	0.735511	1.07391	0.567158	1.81776	1.2875	1.03736	1.60781	1.36625	1.73909	6.06067	6.0504	7.01361	1.27993	5.08657	3.12719
ENSAOCG00000004249	polr1b	RNA polymerase I subunit B [Source:NCBI gene;Acc:111586645]	6.56617	6.69479	6.60471	5.55023	6.00055	5.85402	6.5429	6.34886	6.62974	5.86615	6.12615	6.21477	3.18688	3.16271	2.68648	5.0162	2.71483	3.3181
ENSAOCG00000004257	WDR77	WD repeat domain 77 [Source:NCBI gene;Acc:111575508]	8.93602	8.82138	10.5307	9.09778	9.14728	6.72265	8.63872	7.68321	5.91407	6.74045	6.28913	7.89662	3.38579	3.80561	3.14137	6.68139	2.47191	4.00354
ENSAOCG00000004263	ptger1c	prostaglandin E2 receptor EP1 subtype-like [Source:NCBI gene;Acc:111573667]	0	0.0516066	0.0770624	0.11471	0.022962	0	0.121704	0.110115	0.107437	0.210138	0.10654	0.129277	0.511279	0.16274	0.216855	0.167285	0.30275	0.188435
ENSAOCG00000004268	mbnl2	muscleblind-like protein 2a [Source:NCBI gene;Acc:111582609]	120.344	101.653	89.1427	112.506	116.52	123.498	139.852	122.97	129.32	139.066	133.705	122.738	209.098	178.23	195.088	174.862	195.828	182.502
ENSAOCG00000004270	.	.	0.407713	0.443414	0.367853	0.410671	0.394588	0.371271	0.906274	0.919848	0.646182	0.859786	0.495849	0.524533	1.63866	1.49817	1.20335	0.958231	1.73419	0.944459
ENSAOCG00000004271	.	pentraxin fusion protein-like [Source:NCBI gene;Acc:111583825]	0.054656	0.222907	0.295875	0.0825788	0.0661206	0.522592	0.0700907	0	0.185623	0.0864439	0.383487	0.0620437	15.003	22.8955	15.2209	5.78051	53.0998	12.3896
ENSAOCG00000004282	.	.	8.89967	10.7027	18.9931	14.4807	17.8061	18.702	5.70645	8.27417	8.52502	12.4516	5.764	9.71405	25.4657	21.8017	36.1743	7.7575	24.3207	11.3274
ENSAOCG00000004284	slc27a1a	solute carrier family 27 member 1 [Source:NCBI gene;Acc:111573678]	5.77794	6.03073	4.42863	6.14395	5.44948	4.52588	7.4974	7.16212	6.55651	7.14613	7.35871	6.66773	11.363	11.1021	11.8691	7.56787	11.535	9.5037
ENSAOCG00000004303	hgh1	HGH1 homolog [Source:NCBI gene;Acc:111563165]	7.82626	6.91562	8.70503	7.39034	7.63348	6.02987	6.52363	7.36624	6.3957	5.60878	6.43498	5.87184	4.01552	3.81944	3.56264	5.281	3.20946	3.27785
ENSAOCG00000004316	.	.	0.188868	0.0550194	0.109545	0.0815307	0.0652814	0.0368543	0.103802	0.130441	0.13745	0.106683	0.132517	0.122513	0.830614	0.644438	0.558723	0.118899	0.489047	0.502243
ENSAOCG00000004340	cts12	cathepsin L1-like [Source:NCBI gene;Acc:111569582]	0.720249	0.747242	0.923447	0.372283	0.642031	0.362455	1.60423	1.06295	1.8024	2.668	2.02141	1.8934	0.996806	1.34652	1.24516	0.859113	1.26426	1.58377
ENSAOCG00000004344	eif4e1c	eukaryotic translation initiation factor 4E-like [Source:NCBI gene;Acc:111564366]	21.9115	21.5103	26.085	26.8654	21.0419	22.5398	21.3106	19.9114	18.2856	17.2356	16.7344	19.9646	11.2673	11.8517	9.83081	16.2842	11.1063	11.6466
ENSAOCG00000004346	ttc27	tetratricopeptide repeat domain 27 [Source:NCBI gene;Acc:111586578]	232.343	189.83	229.845	247.59	197.779	182.326	165.257	167.747	165.699	138.107	165.72	172.921	50.576	50.4153	54.9365	102.194	56.8949	57.7617
ENSAOCG00000004347	mybpc2b	myosin-binding protein C, fast-type-like [Source:NCBI gene;Acc:111584636]	169.089	127.372	156.398	190.058	165.773	172.181	202.246	179.196	254.8	280.194	247.838	255.085	708.021	603.808	590.001	410.597	711.245	626.439
ENSAOCG00000004358	.	.	0.0172684	0	0	0.0260905	0.0208906	0	0.0442899	0	0.039098	0	0.0484646	0.0196025	0.0886012	0.0846054	0.271277	0.0652262	0.300479	0.257155
ENSAOCG00000004365	RDH8	retinol dehydrogenase 8-like [Source:NCBI gene;Acc:111580743]	0.317334	0.243043	0.217757	0.148563	0.319013	0.28083	0.292315	0.194471	0.22263	0.183793	0.169342	0.177577	0.0745297	0.0656939	0.0829792	0.185704	0.0324047	0.107233
ENSAOCG00000004376	DCAF1	DDB1- and CUL4-associated factor 1-like [Source:NCBI gene;Acc:111563162]	65.707	63.2005	61.8268	52.8542	60.9745	61.9296	61.9794	59.972	59.7943	52.2341	56.6793	53.5574	35.7206	40.1704	32.5393	48.6814	29.3676	32.1782
ENSAOCG00000004377	hspe1	MOB-like protein phocein [Source:NCBI gene;Acc:111583822]	47.7996	47.8938	42.5617	44.3508	40.2402	39.8514	40.4613	43.4758	40.5192	35.4362	36.0296	32.4519	18.3185	23.6256	18.4251	36.2513	18.5966	19.6775
ENSAOCG00000004391	zgc:103559	allantoinase, mitochondrial-like [Source:NCBI gene;Acc:111565033]	6.76254	6.43535	6.65607	7.05929	7.7348	8.14546	10.0125	8.26259	7.44686	8.07034	8.0231	7.95576	11.5132	12.7259	17.4718	19.3511	18.8096	15.0041
ENSAOCG00000004392	.	coiled-coil-helix-coiled-coil-helix domain containing 5 [Source:NCBI gene;Acc:111573700]	2.95077	2.69002	2.56049	2.51761	2.4988	2.41832	3.24984	3.25591	3.04572	2.85506	2.38701	2.83732	1.02417	1.42445	0.867605	2.46952	1.30879	1.55089
ENSAOCG00000004393	nr5a5	nuclear receptor subfamily 5 group A member 2-like [Source:NCBI gene;Acc:111580737]	12.8893	10.7657	14.3496	11.4142	18.2786	15.8859	7.75468	10.2361	10.6529	10.8479	12.2054	12.8072	4.76019	5.03253	6.36457	9.17804	8.36003	6.70236
ENSAOCG00000004396	.	uncharacterized LOC111570768 [Source:NCBI gene;Acc:111570768]	3.62006	3.89377	3.24819	3.24562	4.53981	5.08963	1.76851	1.76936	1.50115	1.92947	1.87939	1.55042	2.89154	1.8191	3.29511	2.68799	2.11507	3.38986
ENSAOCG00000004399	thumpd3	THUMP domain containing 3 [Source:NCBI gene;Acc:111575519]	18.7063	16.3289	20.7526	16.2512	17.0917	14.6248	20.8956	18.23	18.1396	13.7029	17.477	16.8481	8.96644	8.68264	7.90905	12.7369	8.53005	8.73578
ENSAOCG00000004400	.	testicular acid phosphatase homolog [Source:NCBI gene;Acc:111584604]	0.681789	0.449386	0.559212	0.405798	0.424897	0.479746	0.953807	0.499413	0.725053	1.2417	1.4496	0.773944	1.24555	1.18938	1.12121	0.390189	1.10845	1.3674
ENSAOCG00000004404	hspd1	heat shock protein family D (Hsp60) member 1 [Source:NCBI gene;Acc:111583821]	33.5487	33.7683	32.0734	34.0838	32.8091	30.8138	27.3609	25.8671	27.662	24.5812	28.7397	26.9757	11.4425	13.0103	10.3494	22.5558	10.3615	11.1386
ENSAOCG00000004409	agxta	alanine--glyoxylate and serine--pyruvate aminotransferase [Source:NCBI gene;Acc:111565034]	2.18896	2.03821	3.32766	2.55973	2.15839	2.04791	2.53794	2.2035	2.59686	2.13414	2.27222	2.26358	4.5194	4.31557	8.50048	6.13503	8.00042	6.20191
ENSAOCG00000004430	stox1	storkhead box 1 [Source:NCBI gene;Acc:111564388]	4.18329	4.80391	4.81751	4.7109	4.79358	4.61384	3.18213	3.29115	3.35327	3.16431	3.19038	3.6869	1.94973	1.79815	2.33776	2.78073	2.22292	2.28935
ENSAOCG00000004439	pum3	pumilio RNA binding family member 3 [Source:NCBI gene;Acc:111581319]	42.4648	43.5855	47.623	41.8139	40.5547	35.0623	35.8394	37.0159	39.4129	30.758	39.1221	43.5732	13.0396	13.8674	11.4104	26.4547	13.1631	15.189
ENSAOCG00000004441	nop14	nucleolar protein 14-like [Source:NCBI gene;Acc:111585204]	7.65677	7.33872	8.29356	6.07553	8.04667	5.51144	7.4349	7.62973	8.18468	5.85894	5.93268	7.83192	2.72031	2.95185	2.47804	5.14962	2.49609	2.95081
ENSAOCG00000004451	.	alpha-synuclein-like [Source:NCBI gene;Acc:111585205]	7.31598	5.56286	6.55597	6.79452	6.55042	5.72485	9.28657	9.17603	8.39448	8.86452	7.48223	8.75529	13.9438	11.705	11.3336	8.80538	12.4185	11.9684
ENSAOCG00000004468	cox11	cytochrome c oxidase assembly protein COX11, mitochondrial [Source:NCBI gene;Acc:111568439]	2.75733	2.62028	2.67373	2.68565	2.75924	2.78633	1.97054	2.30887	2.39414	2.43876	2.12623	2.05427	1.07135	1.21322	0.825795	1.75942	0.853991	1.04978
ENSAOCG00000004470	rbp3	retinol binding protein 3 [Source:NCBI gene;Acc:111563153]	661.387	789.872	737.173	692.098	781.684	855.932	350.266	383.78	261.59	336.247	335.389	363.604	97.9964	136.147	137.128	298.821	174.797	196.178
ENSAOCG00000004493	cox5b2	cytochrome c oxidase subunit 5B, mitochondrial-like [Source:NCBI gene;Acc:111573088]	27.7687	21.449	33.0255	30.6718	20.2324	16.9535	36.2849	27.3582	36.199	50.2406	43.6903	33.4325	343.104	306.887	293.073	84.4929	277.284	197.885
ENSAOCG00000004494	mvda	mevalonate diphosphate decarboxylase [Source:NCBI gene;Acc:111577166]	29.8383	37.2988	35.9495	40.7938	27.2929	30.2197	19.6922	23.7843	18.7844	11.3952	15.3187	31.393	8.21485	9.62717	9.04225	14.8441	9.81414	10.1753
ENSAOCG00000004495	.	hemoglobin embryonic subunit alpha-like [Source:NCBI gene;Acc:111574812]	35.8522	29.5589	14.4711	40.864	38.0461	51.3805	60.2427	60.4712	51.8543	51.5933	46.2953	46.7743	2.89501	6.72228	8.94752	63.8362	15.9699	24.2635
ENSAOCG00000004502	.	uncharacterized LOC111587658 [Source:NCBI gene;Acc:111587658]	8.68928	8.82704	6.59057	8.94467	9.01022	9.91249	14.9391	14.9569	19.1332	18.4246	15.5433	11.8149	28.7831	28.8885	28.0916	23.083	36.5532	29.545
ENSAOCG00000004510	.	.	3.15553	2.98028	5.39437	2.35873	3.97817	3.85651	1.02231	2.24818	1.46651	0.630415	1.21189	2.03612	0.255639	0.366165	0.142311	0.543677	0.433482	0.384722
ENSAOCG00000004512	cyba	cytochrome b-245 light chain [Source:NCBI gene;Acc:111577161]	8.30194	6.69256	10.0543	8.68898	7.82351	6.63273	9.38373	8.8061	7.77707	7.99853	8.22714	6.96011	19.2313	15.5682	15.787	9.41023	15.2505	13.5885
ENSAOCG00000004541	crls1	cardiolipin synthase 1 [Source:NCBI gene;Acc:111577804]	82.8873	76.0751	92.1412	75.0048	82.9052	72.2537	76.509	81.0696	85.8158	75.5887	81.8403	69.536	46.1621	51.2706	41.7361	67.6456	42.4689	41.9678
ENSAOCG00000004542	SLC6A18	sodium-dependent neutral amino acid transporter B(0)AT1-like [Source:NCBI gene;Acc:111588869]	0	0	0	0	0	0	0.0116713	0	0.0206062	0.0575774	0.0255427	0.0206626	0.338548	0.401313	0.675875	0.183343	0.910593	0.700243
ENSAOCG00000004556	nat10	N-acetyltransferase 10 [Source:NCBI gene;Acc:111573634]	63.0097	66.6234	78.0769	58.3813	58.7986	48.5503	59.2213	57.6699	54.2604	46.1016	52.9952	58.4592	18.9968	22.4278	19.0355	41.4466	18.8395	22.3329
ENSAOCG00000004558	mms19	MMS19 homolog, cytosolic iron-sulfur assembly component [Source:NCBI gene;Acc:111563155]	16.8194	12.735	13.4805	13.6711	15.2513	13.8135	12.6372	11.8662	11.2763	10.2702	10.6487	11.6525	7.68561	7.8978	8.40491	12.6754	7.43129	7.81297
ENSAOCG00000004610	ddx28	DEAD-box helicase 28 [Source:NCBI gene;Acc:111582595]	2.71767	3.20784	3.12737	2.65543	2.77587	2.15615	2.98428	2.47038	2.41337	2.00758	2.35212	2.4754	1.1272	0.797308	1.06907	1.88502	1.10907	0.915503
ENSAOCG00000004611	afg1lb	AFG1 like ATPase [Source:NCBI gene;Acc:111580084]	6.35781	6.20273	6.00618	5.76354	7.41996	4.69974	5.27562	6.00276	4.79831	4.77144	4.89822	5.60393	3.32605	2.87065	2.91977	4.14372	2.60303	3.17657
ENSAOCG00000004615	.	AFG3-like protein 1 [Source:NCBI gene;Acc:111577165]	26.7502	26.955	24.5403	36.2822	29.5204	49.6482	24.4321	33.1308	26.4457	36.8178	28.6262	29.6474	13.2536	11.5304	12.0733	27.6127	14.1239	17.1472
ENSAOCG00000004630	.	23 kDa integral membrane protein-like [Source:NCBI gene;Acc:111583814]	0.785039	0.706472	1.12229	0.701637	0.80257	0.89107	0.83658	1.21877	1.47702	1.1192	1.00853	1.00411	2.21251	1.59809	1.67381	1.30861	1.65139	1.54593
ENSAOCG00000004640	c7a	complement component C7-like [Source:NCBI gene;Acc:111576661]	0.588501	0.53336	0.424773	0.444578	0.261046	0.803849	0.427659	0.37935	0.399734	0.403335	0.880883	0.445365	1.08199	1.29749	1.31672	1.08674	1.47914	1.21719
ENSAOCG00000004643	.	potassium two pore domain channel subfamily K member 18 [Source:NCBI gene;Acc:111586611]	0.582129	0.669627	1.03023	0.879529	1.13761	0.795145	1.66531	1.25562	1.26733	1.27481	1.06824	0.864141	2.75705	2.35847	2.49407	1.9733	2.72713	2.11165
ENSAOCG00000004650	plekha7a	pleckstrin homology domain-containing family A member 7-like [Source:NCBI gene;Acc:111577803]	21.1072	19.8855	18.7723	21.2506	20.4418	22.1531	15.7232	16.2256	16.3178	15.2495	15.3268	16.2524	10.6008	10.3366	11.0823	13.9228	10.2396	10.4966
ENSAOCG00000004659	.	beta-1,3-galactosyl-O-glycosyl-glycoprotein beta-1,6-N-acetylglucosaminyltransferase-like [Source:NCBI gene;Acc:111576639]	1.18521	0.614815	0.907532	1.13098	0.490518	0.830758	2.01988	1.34201	1.44767	1.70188	1.42245	0.991358	10.682	8.04175	7.23826	2.47401	4.09299	4.20601
ENSAOCG00000004665	phtf1	putative homeodomain transcription factor 2 [Source:NCBI gene;Acc:111565007]	74.3191	60.5834	52.2942	59.195	59.2873	43.9528	94.7886	86.8303	68.5876	70.2703	78.7843	76.4172	166.827	128.96	131.518	106.795	151.887	104.035
ENSAOCG00000004668	.	macrophage mannose receptor 1-like [Source:NCBI gene;Acc:111588824]	1.03256	0.955725	1.1447	1.92521	1.47506	1.59046	1.12694	1.64628	1.25598	1.07715	1.3719	1.34671	0.549517	0.632372	0.439253	0.442575	0.780485	0.608883
ENSAOCG00000004715	cyp27b1	25-hydroxyvitamin D-1 alpha hydroxylase, mitochondrial [Source:NCBI gene;Acc:111587639]	1.4988	1.01878	0.754151	1.39355	0.58115	1.52232	6.50543	4.10607	4.30712	5.59196	6.41755	3.49003	1.10915	3.45981	2.55212	2.24999	3.48289	6.32708
ENSAOCG00000004726	c4b	complement C4-like [Source:NCBI gene;Acc:111588842]	2.60184	1.86544	0.892358	2.00592	1.2073	1.18058	2.83381	2.55881	1.55342	2.04344	2.13814	3.57052	4.18317	4.33284	6.29897	5.78889	7.17083	5.15281
ENSAOCG00000004727	mettl1	methyltransferase like 1 [Source:NCBI gene;Acc:111587638]	7.03436	6.67087	6.98642	6.38542	5.45592	5.15289	7.23849	6.93868	6.77528	5.47304	6.05004	6.11767	3.09257	3.23103	3.0786	5.3926	3.98955	3.1914
ENSAOCG00000004735	.	.	0.0970933	0.0439979	0.0438004	0.0733483	0.0587297	0.0884148	0.020752	0.125173	0.0366387	0.0767813	0.0908323	0.128587	0.809525	0.43606	0.415986	0.122247	0.281578	0.334694
ENSAOCG00000004746	.	putative all-trans-retinol 13,14-reductase [Source:NCBI gene;Acc:111568435]	4.56683	4.34766	4.98717	5.01091	3.83708	5.06946	4.32064	3.38494	5.95961	5.55768	3.49052	5.46798	9.79132	10.3814	11.4652	6.46247	11.5457	13.828
ENSAOCG00000004757	XPO5	exportin 5 [Source:NCBI gene;Acc:111564374]	2.69199	2.93068	3.11006	2.72805	2.78669	2.982	2.26638	2.23786	2.22369	2.29325	2.34948	2.24842	1.31945	1.03879	1.14085	1.60514	0.991741	1.62055
ENSAOCG00000004761	acads	acyl-CoA dehydrogenase short chain [Source:NCBI gene;Acc:111566122]	56.5646	55.1471	49.9302	52.9682	63.2471	58.9922	66.5962	59.511	59.6801	92.0897	81.7066	70.3634	119.543	117.257	103.131	74.0805	124.109	114.496
ENSAOCG00000004769	dhcr7	7-dehydrocholesterol reductase [Source:NCBI gene;Acc:111567200]	25.0115	32.9383	38.3042	24.2962	36.7208	37.5913	12.3524	16.0704	10.8738	9.72953	13.8196	25.4214	5.29517	5.45293	5.93402	10.1573	5.94681	6.69657
ENSAOCG00000004773	ipo4	importin 4 [Source:NCBI gene;Acc:111571988]	47.8543	47.051	55.0921	56.8247	51.2532	41.4448	44.3841	40.2333	41.6385	39.5791	45.6926	45.4904	17.395	16.7897	17.3816	32.5212	16.5519	19.8155
ENSAOCG00000004778	alg3	ALG3 alpha-1,3- mannosyltransferase [Source:NCBI gene;Acc:111582584]	10.4137	8.59126	10.1145	8.34434	10.936	9.72057	8.56237	8.07649	10.0471	7.08352	8.01993	8.45268	3.70068	3.6684	3.21771	6.19251	3.94439	4.7055
ENSAOCG00000004793	EFEMP1	EGF containing fibulin extracellular matrix protein 1 [Source:NCBI gene;Acc:111564391]	18.9894	15.6799	15.3424	20.9051	16.9509	14.3468	24.4644	25.4212	24.9726	24.554	25.5396	24.12	34.3147	31.8539	27.3698	28.133	30.4924	28.6266
ENSAOCG00000004794	ogfod1	2-oxoglutarate and iron dependent oxygenase domain containing 1 [Source:NCBI gene;Acc:111577792]	34.8874	32.7319	37.506	29.1023	36.8554	28.0552	35.1615	32.3075	33.376	26.1124	32.1321	31.4593	15.1269	11.315	11.7893	20.2924	10.8301	11.1386
ENSAOCG00000004798	rcvrn2	visinin-like [Source:NCBI gene;Acc:111563131]	13.4636	14.2392	17.3997	12.2595	13.4054	15.7192	8.01312	8.01946	5.67429	6.36332	6.9075	5.43468	1.00909	1.98222	1.86179	4.30157	1.62961	2.69633
ENSAOCG00000004842	brd2a	bromodomain-containing protein 2-like [Source:NCBI gene;Acc:111584572]	23.6997	21.6542	26.7307	42.9721	21.6706	26.1088	15.2565	16.1892	17.3819	15.859	15.8298	25.5989	13.0629	13.331	11.65	14.7028	13.0253	13.7829
ENSAOCG00000004872	.	cytosolic sulfotransferase 2-like [Source:NCBI gene;Acc:111583795]	3.34305	3.08899	4.70105	4.16309	4.53402	6.92088	2.31102	2.24754	5.21854	3.01545	4.15978	5.36625	11.2229	5.67828	16.5795	3.66654	13.7852	14.1204
ENSAOCG00000004899	.	.	0.249751	0.409772	0.314691	0.234214	0.395906	0.352905	0.143574	0.133234	0.175491	0.14983	0.120851	0.12709	0.0331405	0.137132	0.122992	0.0867457	0.0999032	0.135373
ENSAOCG00000004907	GAPDH	glyceraldehyde-3-phosphate dehydrogenase [Source:NCBI gene;Acc:111585177]	3586.85	2664.52	2859.53	3551.23	3513.81	3998.47	4005.02	3933.21	4799.43	4461.38	4044.02	4082.2	2015.4	1710.09	1424.59	3788.41	2001.71	1865.28
ENSAOCG00000004922	rab27a	RAB27A, member RAS oncogene family [Source:NCBI gene;Acc:111577786]	67.0839	53.9544	71.2995	49.8819	67.9835	60.448	86.9289	78.1082	65.6056	81.1025	80.8297	67.7787	126.596	120.886	102.325	82.2519	124.267	110.999
ENSAOCG00000004962	.	.	22.241	18.8087	25.1671	14.835	11.4284	5.18179	9.63444	7.76767	3.0315	5.88233	6.05415	3.79975	3.14865	6.9244	2.97446	4.12082	5.39303	4.49237
ENSAOCG00000004978	npm1a	nucleophosmin-like [Source:NCBI gene;Acc:111571971]	27.087	27.4456	32.8554	28.6718	26.3407	23.1743	21.6547	20.7439	21.6188	18.3664	20.7058	25.5631	7.02068	6.86717	6.61846	13.3634	7.49241	8.39528
ENSAOCG00000004990	flj13639	dehydrogenase/reductase SDR family member 12-like [Source:NCBI gene;Acc:111577113]	22.1434	19.9122	20.6905	30.3266	21.6573	25.7329	31.3059	30.0416	35.0057	35.88	35.5717	29.6152	43.7756	51.5872	46.5552	37.3183	44.981	40.8416
ENSAOCG00000005000	antxr2b	anthrax toxin receptor 2-like [Source:NCBI gene;Acc:111563123]	5.71229	4.92228	7.60899	5.67444	8.10758	6.48165	9.02699	9.24164	7.66328	8.78556	7.44784	7.37792	12.5197	11.0185	12.7186	8.3814	11.968	11.5355
ENSAOCG00000005001	.	helicase with zinc finger 2 [Source:NCBI gene;Acc:111568402]	57.0405	86.7652	148.55	44.2553	54.4581	68.6477	54.9602	47.6997	47.1213	47.7896	53.218	44.8003	130.513	105.744	132.98	70.2649	131.89	116.828
ENSAOCG00000005005	mlxip	MLX interacting protein [Source:NCBI gene;Acc:111576655]	13.8436	14.373	12.9224	12.0554	14.4891	13.3132	17.6046	14.4237	15.6531	15.6243	15.4622	16.0523	30.0051	24.4026	24.2294	21.9226	24.5053	21.5119
ENSAOCG00000005057	rbpjl	recombination signal binding protein for immunoglobulin kappa J region like [Source:NCBI gene;Acc:111568427]	0.490139	0.519505	0.910674	0.200825	0.402	0.624104	0.30895	0.570309	0.648916	0.341615	0.617854	0.358353	0.0959042	0.0305263	0.0830488	0.135975	0.265015	0.199313
ENSAOCG00000005059	myofl	myoferlin-like [Source:NCBI gene;Acc:111564389]	6.51702	5.56852	5.61828	4.71461	5.99097	5.55732	9.51422	9.84363	8.41975	9.01162	9.98476	10.7311	10.9334	9.31283	9.83298	9.54974	11.5455	9.26019
ENSAOCG00000005066	.	KIT proto-oncogene, receptor tyrosine kinase [Source:NCBI gene;Acc:111569601]	54.1828	41.7847	35.1087	32.2494	33.4494	26.7332	85.1493	79.6958	77.9185	70.8416	75.296	59.419	83.3165	73.4453	76.2546	79.4656	84.0907	73.1889
ENSAOCG00000005070	gins4	GINS complex subunit 4 [Source:NCBI gene;Acc:111582574]	3.96343	3.42066	3.36079	2.93202	3.42201	2.08912	3.10023	2.59195	2.36445	2.39298	2.4001	2.57628	1.41337	1.36977	1.10387	1.98781	1.28774	1.44222
ENSAOCG00000005084	ruvbl2	RuvB like AAA ATPase 2 [Source:NCBI gene;Acc:111566698]	121.972	105.832	122.315	113.592	103.048	80.6623	97.9528	102.469	81.943	78.4295	83.6161	80.5029	44.1151	51.7589	46.0705	67.3027	48.7102	52.2743
ENSAOCG00000005088	faah	fatty-acid amide hydrolase 1-like [Source:NCBI gene;Acc:111585834]	1.34345	1.45514	1.19732	1.55122	1.58561	1.04434	1.73684	1.35179	1.50851	1.29561	1.67065	1.72342	5.63209	4.66903	6.75416	3.94681	7.66551	6.17173
ENSAOCG00000005105	exosc4	exosome component 4 [Source:NCBI gene;Acc:111579005]	4.10778	3.73586	4.37768	3.95737	2.40679	2.95209	3.94627	3.66738	3.77532	3.41821	3.5751	3.47696	1.7074	1.92843	1.57393	2.43281	1.68109	1.77618
ENSAOCG00000005106	ascc3	activating signal cointegrator 1 complex subunit 3 [Source:NCBI gene;Acc:111566114]	46.1926	56.6554	49.3885	53.4644	49.131	48.093	41.2332	35.3285	34.9957	38.5254	42.5717	46.8055	28.0635	25.4417	24.2877	37.8622	26.2658	27.0405
ENSAOCG00000005109	eif3s10	eukaryotic translation initiation factor 3 subunit A [Source:NCBI gene;Acc:111573099]	220.625	198.681	229.741	225.928	206.859	219.508	178.447	186.588	184.129	175.491	207.999	218.293	114.106	113.497	108.073	160.62	112.823	112.072
ENSAOCG00000005119	faah	vitamin D3 hydroxylase-associated protein-like [Source:NCBI gene;Acc:111585835]	0.260784	0.278057	0.152245	0.262676	0.259812	0.286366	0.347543	0.222488	0.248915	0.234533	0.236792	0.261206	0.45913	0.43216	0.591512	0.366973	0.52644	0.579564
ENSAOCG00000005150	.	.	0.0337434	0	0	0.0509822	0	0	0	0	0.0381997	0	0	0	3.2895	3.92643	2.36131	0.552307	2.15289	1.39582
ENSAOCG00000005160	.	DELTA-stichotoxin-Hmg2b-like [Source:NCBI gene;Acc:111586548]	0.093823	0.127548	0.190463	0	0	0	0.782069	0.045359	0.743497	0.816147	0.526637	0.692281	4.21216	4.82663	6.2976	2.0082	6.12212	8.4607
ENSAOCG00000005167	soat2	sterol O-acyltransferase 2-like [Source:NCBI gene;Acc:111583785]	0.689441	0.54821	0.774612	0.530659	0.314738	0.230989	1.01759	1.72316	1.42845	1.72821	2.5921	2.20023	4.50518	3.79213	9.97615	2.99723	10.4876	5.11193
ENSAOCG00000005168	.	sterile alpha motif domain containing 12 [Source:NCBI gene;Acc:111586498]	4.60786	6.26417	6.47965	5.76536	5.35665	5.60559	5.58595	6.82228	7.25407	7.00311	9.24449	5.84367	20.5945	14.9036	17.9939	7.97721	15.3468	10.4238
ENSAOCG00000005170	dsc2l	desmocollin-2-like [Source:NCBI gene;Acc:111579004]	26.376	24.6165	25.8208	31.9183	30.7833	29.4489	34.7523	40.2733	29.9764	36.7796	39.3333	47.2348	62.495	49.7768	49.0928	40.1841	52.5136	54.7412
ENSAOCG00000005173	rpf2	ribosome production factor 2 homolog [Source:NCBI gene;Acc:111585832]	1453.45	1310.22	1121.85	967.962	1330.58	1253.65	1391.35	1056.86	1330.25	847.175	1053.36	1367.05	543.602	518.325	512.051	868.442	467.645	452.4
ENSAOCG00000005179	mthfr	methylenetetrahydrofolate reductase [Source:NCBI gene;Acc:111566112]	49.0952	45.6301	43.7304	48.3475	44.0147	42.8536	48.906	43.4742	40.6209	37.2398	40.9497	40.3056	25.3024	23.9311	24.862	35.7165	23.2457	24.4014
ENSAOCG00000005220	.	dehydrogenase/reductase SDR family member 11-like [Source:NCBI gene;Acc:111580065]	4.01302	2.88127	5.57209	3.09722	4.53954	3.3933	5.72552	2.85557	3.32367	3.65433	4.85126	4.16104	16.8242	13.7035	23.0237	5.81821	12.6709	11.7566
ENSAOCG00000005222	csad	cysteine sulfinic acid decarboxylase [Source:NCBI gene;Acc:111582562]	11.3531	10.4872	15.9557	11.2155	14.747	14.1655	9.14614	12.5606	14.4178	11.2225	12.1018	17.2662	5.50768	5.17015	6.5998	10.7665	6.85935	7.34547
ENSAOCG00000005227	alp3	alkaline phosphatase-like [Source:NCBI gene;Acc:111577115]	45.6164	46.1339	63.2742	41.0554	54.7014	46.4795	27.5935	44.6417	40.2965	36.8999	38.4764	50.0725	16.1659	12.9895	20.6764	28.0978	21.4839	17.776
ENSAOCG00000005232	ackr4a	atypical chemokine receptor 4a [Source:ZFIN;Acc:ZDB-GENE-070301-6]	0.353375	0.240199	0.0956482	0.106782	0.213749	0.193074	0.2719	0.615025	0.560062	0.503008	0.247941	0.320912	0.906554	0.908952	0.605599	0.622892	1.1273	0.67241
ENSAOCG00000005242	.	arrestin domain-containing protein 3-like [Source:NCBI gene;Acc:111576021]	8.5511	7.56587	11.8959	9.74391	11.7029	10.3099	3.82888	4.06477	5.08357	4.30666	4.65904	7.26664	2.51235	2.57458	3.54764	3.30811	3.04791	3.37913
ENSAOCG00000005256	.	.	0.181736	0.247061	0.184464	0.102968	0.164892	0.124119	0.407851	0.241617	0.642929	0.467079	0.828832	0.438389	2.73909	2.28166	4.18512	1.54452	5.79753	5.88255
ENSAOCG00000005259	lrtm1	leucine rich repeats and transmembrane domains 1 [Source:NCBI gene;Acc:111570746]	17.9768	16.0861	16.4759	16.56	16.8842	15.1785	18.5788	15.5483	17.002	20.1543	17.3497	16.1875	30.7939	36.1408	36.939	25.117	31.6764	29.9017
ENSAOCG00000005273	.	.	0.186477	0.354908	0.252368	0.225395	0.27071	0.0509426	0.573928	0.180305	0.168883	0.530876	0.157006	0.127009	1.00462	0.548177	0.852201	0.140872	0.973434	0.617098
ENSAOCG00000005280	wdr36	WD repeat domain 36 [Source:NCBI gene;Acc:111564352]	27.9852	28.4923	26.4297	23.8319	26.8205	24.9543	21.7815	23.0295	22.0534	17.6662	22.8145	19.4458	8.48471	8.81432	7.12823	15.7415	7.87	7.75761
ENSAOCG00000005286	kif13bb	kinesin-like protein KIF13B [Source:NCBI gene;Acc:111562636]	6.50708	6.93341	6.57172	5.28476	6.22904	5.40498	7.35483	8.06778	6.17189	7.98912	7.65048	6.82098	14.7132	13.4633	10.5488	8.72181	10.1864	9.27141
ENSAOCG00000005288	vtna	vitronectin-like [Source:NCBI gene;Acc:111585163]	7.42835	7.88085	9.01318	8.12726	8.7908	6.97922	9.76813	11.771	10.2866	8.80617	10.8024	11.6768	15.8057	14.2177	20.967	7.46865	17.1639	12.9269
ENSAOCG00000005296	pcbp2	poly(rC)-binding protein 2 [Source:NCBI gene;Acc:111583778]	151.036	132.039	136.845	138.459	142.367	125.553	119.297	117.912	107.382	110.676	113.048	112.833	66.0235	63.3851	66.229	91.4547	63.0673	64.5857
ENSAOCG00000005299	f2r	coagulation factor II (thrombin) receptor [Source:ZFIN;Acc:ZDB-GENE-060526-30]	0.541892	0.431226	0.447177	0.439321	0.463688	0.306906	0.813566	1.32907	1.46632	1.40056	1.65067	1.00523	0.779856	0.987517	0.86827	0.582433	0.977415	0.962237
ENSAOCG00000005307	.	CLOCK-interacting pacemaker-like [Source:NCBI gene;Acc:111566096]	4.45216	5.22715	4.76871	4.98206	5.29963	5.41464	5.69416	6.06587	6.84596	7.34277	7.13294	5.94581	12.8417	10.9794	10.5404	9.77225	10.9956	10.3409
ENSAOCG00000005309	dusp14	dual specificity phosphatase 14 [Source:NCBI gene;Acc:111580068]	0.779489	0.917526	0.797624	0.54577	0.839494	0.934879	0.755805	0.845605	0.914717	0.947181	0.960441	0.874059	2.28016	2.5732	2.11782	1.50805	1.55759	1.82454
ENSAOCG00000005311	zgc:56585	15-hydroxyprostaglandin dehydrogenase [NAD(+)]-like [Source:NCBI gene;Acc:111582557]	80.7816	67.1115	82.4283	92.9916	71.3557	63.9281	163.613	153.737	130.643	164.268	153.844	171.757	478.622	360.446	395.543	224.406	297.49	276.874
ENSAOCG00000005324	ebna1bp2	EBNA1 binding protein 2 [Source:NCBI gene;Acc:111578988]	20.7157	18.3249	23.2691	21.1643	17.4885	15.8537	20.5505	19.6277	18.4495	15.7743	18.0844	20.9171	8.43985	7.90234	7.59051	14.5126	7.84624	8.72813
ENSAOCG00000005339	dnmt1	DNA methyltransferase 1 [Source:NCBI gene;Acc:111574829]	97.0912	99.1047	95.5491	86.8252	91.7011	59.2825	68.1503	67.7361	54.8329	60.4196	56.3721	65.0478	47.9484	46.5234	46.5844	56.4363	38.2519	40.6152
ENSAOCG00000005360	pygl	glycogen phosphorylase L [Source:NCBI gene;Acc:111584579]	191.066	180.007	213.899	244.103	208.624	242.752	307.179	310.395	258.446	306.078	329.233	267.925	887.521	765.756	705.241	401.973	787.361	582.308
ENSAOCG00000005407	dhodh	dihydroorotate dehydrogenase (quinone) [Source:NCBI gene;Acc:111580059]	11.6936	11.9498	13.4302	11.5982	12.2699	12.7129	9.33418	10.7106	9.951	10.0022	9.34888	10.362	4.20905	5.0423	4.79984	8.33807	4.41209	4.29421
ENSAOCG00000005412	.	serum paraoxonase/arylesterase 2-like [Source:NCBI gene;Acc:111577063]	9.15525	9.7268	9.33608	10.1128	8.59371	7.81149	16.0489	14.4066	11.4676	13.6687	14.9705	14.2063	48.3227	39.17	44.9014	20.5356	39.1199	32.5884
ENSAOCG00000005413	csk	tyrosine-protein kinase CSK-like [Source:NCBI gene;Acc:111587606]	2.79321	2.28336	1.95671	2.46334	2.23289	2.15977	3.49521	3.73587	2.75813	3.33763	3.48796	3.0241	6.28975	5.51626	5.21039	3.50909	5.16543	4.54028
ENSAOCG00000005416	ppan	peter pan homolog [Source:NCBI gene;Acc:111574822]	37.2667	39.3871	50.9886	44.1116	33.7902	33.5292	34.0544	34.0555	32.5465	27.8822	32.3062	39.2641	11.068	12.2544	9.40143	19.4802	9.59959	12.3694
ENSAOCG00000005423	.	.	0.0299635	0	0	0	0.0724972	0	0.192125	0.0579438	0.101762	0.0947805	0	0.170068	0.34591	0.36701	0.0855836	0.0754521	0.347586	0.223103
ENSAOCG00000005424	ucmaa	unique cartilage matrix-associated protein-like [Source:NCBI gene;Acc:111564978]	2.0918	1.18919	0.823547	1.78135	1.47234	1.7663	3.12148	2.72128	2.41112	3.06778	2.3483	2.76311	6.82989	6.94112	6.192	4.83646	7.61057	5.88396
ENSAOCG00000005430	.	sodium- and chloride-dependent GABA transporter 2-like [Source:NCBI gene;Acc:111577770]	63.4055	69.7709	80.0477	66.4155	86.5894	73.7183	51.5019	56.7453	51.5873	53.6901	67.8214	67.2733	28.1927	28.4716	47.0012	58.2438	30.3687	38.652
ENSAOCG00000005441	.	3-mercaptopyruvate sulfurtransferase-like [Source:NCBI gene;Acc:111583251]	0.250691	0.36085	0.299359	0.512447	0.303276	0.30214	0.586239	0.670151	0.767928	1.46936	1.22091	0.535674	5.31526	4.04598	5.20182	2.09806	4.6829	4.80681
ENSAOCG00000005462	.	adhesion G-protein coupled receptor F3-like [Source:NCBI gene;Acc:111567865]	1.16722	0.561986	0.691103	0.771548	0.529522	0.498231	2.43237	1.81045	1.62419	3.19218	2.76401	1.98749	9.48231	6.64207	4.16737	3.15354	4.68969	4.24488
ENSAOCG00000005463	arid3b	AT-rich interactive domain-containing protein 3A-like [Source:NCBI gene;Acc:111587611]	6.83129	5.04914	7.98851	4.7097	8.66538	6.0697	4.33768	4.93787	3.60395	3.1469	5.58417	4.44199	2.2119	2.19338	2.17852	2.67217	1.53874	2.68863
ENSAOCG00000005473	mphosph10	M-phase phosphoprotein 10 [Source:NCBI gene;Acc:111580054]	13.7238	11.813	15.2634	14.0723	11.6925	13.2907	11.3603	10.8924	11.5896	8.1267	10.4962	12.3449	4.38838	4.03113	3.60405	7.19008	4.16863	4.22945
ENSAOCG00000005475	.	neuralized E3 ubiquitin protein ligase 1 [Source:NCBI gene;Acc:111580719]	7.94745	6.93031	7.11149	5.13485	6.73647	6.96331	8.18024	8.26582	8.25715	9.59265	8.76787	7.53785	13.3799	14.6978	14.7102	9.61137	15.0117	12.6959
ENSAOCG00000005483	ppp1r1c	protein phosphatase 1, regulatory (inhibitor) subunit 1C [Source:ZFIN;Acc:ZDB-GENE-040718-273]	0.247585	0.271134	0.167535	0.311727	0.266239	0.291213	0.379239	0.425585	0.381497	0.478599	0.434288	0.405962	0.688089	0.682328	0.432158	0.346363	0.60832	0.432421
ENSAOCG00000005484	si:dkey-219e21.4	nuclear factor 7, ovary-like [Source:NCBI gene;Acc:111584570]	25.6394	12.4143	10.4573	31.8395	17.4208	18.2304	71.615	72.335	49.3036	46.6617	61.1151	45.0529	160.835	141.106	132.922	102.594	128.341	93.5644
ENSAOCG00000005487	chd9	chromodomain helicase DNA binding protein 9 [Source:NCBI gene;Acc:111565486]	484.862	489.257	557.375	560.185	537.077	641.302	373.204	388.038	389.64	388.206	390.458	468.496	277.868	273.793	261.054	362.937	304.355	332.302
ENSAOCG00000005508	parapinopsinb	parapinopsin-like [Source:NCBI gene;Acc:111571959]	0.386823	0.292149	0.276296	0.454568	0.272978	0.469664	0.633856	0.727264	0.559552	0.543822	0.467427	0.487899	0.192959	0.131612	0.076727	0.351748	0.18697	0.19557
ENSAOCG00000005536	zcchc4	zinc finger CCHC-type containing 4 [Source:NCBI gene;Acc:111584569]	6.21333	5.66534	5.85553	5.2829	5.14295	4.60425	4.96787	4.28079	4.80318	4.29682	4.64778	4.388	1.50578	1.81788	1.58069	3.15664	1.60494	1.56778
ENSAOCG00000005555	.	FXYD domain-containing ion transport regulator 6-like [Source:NCBI gene;Acc:111577064]	1.44514	1.20612	1.06454	1.53394	1.52697	1.39926	1.88843	1.81297	1.94663	2.12651	1.73272	1.91043	3.55487	3.83147	4.04933	2.33775	3.26263	3.28408
ENSAOCG00000005566	dph5	diphthamide biosynthesis 5 [Source:NCBI gene;Acc:111583774]	14.5923	12.0925	13.893	10.9221	11.7363	8.62618	13.5437	14.4212	12.747	12.4534	11.4641	12.5074	6.34262	5.69449	5.066	9.37242	5.33856	5.98062
ENSAOCG00000005567	DNAJA4	dnaJ homolog subfamily A member 4-like [Source:NCBI gene;Acc:111581259]	53.1902	51.2824	74.4074	78.9355	49.5168	45.4836	48.2457	42.4175	50.8099	41.4486	41.6565	62.9484	20.9231	18.7799	18.4239	35.7173	16.6988	20.6474
ENSAOCG00000005574	.	gap junction beta-3 protein-like [Source:NCBI gene;Acc:111564335]	0.650216	0.904984	0.607599	0.561371	0.786605	0.359488	0.536037	0.329318	0.595881	1.15081	0.803808	1.07201	1.09219	1.70662	2.80789	1.30597	3.8387	5.12317
ENSAOCG00000005581	.	.	5.50337	5.87838	2.926	6.23621	6.30108	5.36942	10.3342	5.60631	5.56266	6.99439	8.82598	6.3588	16.6396	19.1392	15.4384	9.89872	11.2576	13.0899
ENSAOCG00000005588	.	gap junction beta-4 protein-like [Source:NCBI gene;Acc:111564333]	0	0.0469846	0.0311825	0.0348122	0.083622	0.0314722	0.251155	0.0111392	0.143461	0.0911039	0.226329	0.183087	1.34474	1.11476	1.38203	0.290101	1.55358	1.21044
ENSAOCG00000005594	yars2	tyrosyl-tRNA synthetase 2 [Source:NCBI gene;Acc:111577775]	3.28622	3.31397	3.04392	3.093	2.94906	2.46512	3.31612	3.17746	2.71393	3.28037	3.1184	3.21059	1.60663	1.30322	1.44256	2.49271	1.44517	1.59335
ENSAOCG00000005599	.	.	0.120776	0.046911	0.0700508	0.156409	0.0730547	0.0471344	0.177008	0.0834133	0.117194	0.191019	0.181587	0.225237	0.354102	0.232466	0.221764	0.119479	0.250185	0.206976
ENSAOCG00000005602	MYL2	myosin regulatory light chain 2, ventricular/cardiac muscle isoform [Source:NCBI gene;Acc:111567162]	4.97884	4.27261	5.05359	3.90226	3.3504	4.67549	4.19005	3.52028	5.10796	5.95511	4.27933	3.95627	13.5312	11.282	12.221	7.67914	14.8451	10.8898
ENSAOCG00000005604	rars1	arginyl-tRNA synthetase 1 [Source:NCBI gene;Acc:111562621]	25.2811	24.6528	25.7919	23.2941	18.9106	22.0647	18.7073	17.8319	20.0748	16.0869	18.386	17.3344	10.7121	10.7536	10.9136	16.564	9.839	11.2715
ENSAOCG00000005621	.	protein S100-A16-like [Source:NCBI gene;Acc:111566075]	6.07568	4.46924	4.78709	6.03593	4.77254	4.66104	10.8546	9.4879	7.3586	8.17448	8.33898	8.20072	22.686	17.9522	18.6374	11.5164	15.0856	12.518
ENSAOCG00000005622	.	interleukin-8-like [Source:NCBI gene;Acc:111567845]	54.7672	39.088	61.1484	89.2976	62.9423	109.718	11.4129	16.9896	13.4334	16.2412	10.8876	52.8444	16.3917	12.2984	23.4644	26.1456	30.4423	14.9144
ENSAOCG00000005633	.	interleukin-8-like [Source:NCBI gene;Acc:111567847]	1.85878	1.09272	1.49575	1.89757	1.64093	1.44103	3.80103	2.62304	3.81042	4.37004	2.74937	2.45219	9.79485	6.46102	9.54214	4.99692	8.96007	5.94337
ENSAOCG00000005639	unc45b	unc-45 myosin chaperone B [Source:NCBI gene;Acc:111576007]	37.501	36.084	31.6267	43.5105	37.1829	39.7695	40.9578	32.9489	39.5414	41.7162	42.3103	48.2964	23.0765	20.4808	18.9654	46.6483	21.073	25.8704
ENSAOCG00000005641	.	.	0.0448787	0	0	0	0	0.0613009	0.172657	0	0	0	0	0.10189	0.633228	0.21988	0.192278	0.169516	0.390455	0.29703
ENSAOCG00000005665	polr1e	RNA polymerase I subunit E [Source:NCBI gene;Acc:111567844]	2.96991	2.33385	3.0194	2.03565	2.57636	1.65235	2.85181	2.56345	2.3617	1.8216	2.49039	2.57374	0.882695	1.04695	0.889664	1.36804	0.913816	1.03076
ENSAOCG00000005687	.	.	5.89316	8.25798	9.87737	5.20534	7.1293	6.37777	1.86028	3.33121	2.92517	1.79243	3.30789	3.70508	2.03517	1.55471	3.04278	2.16889	2.82653	2.25023
ENSAOCG00000005690	igfbp6b	insulin-like growth factor-binding protein 5 [Source:NCBI gene;Acc:111562613]	1.01496	0.951219	0.822078	0.929385	0.967402	1.10279	1.40019	1.13006	1.32309	1.21611	1.43506	1.05614	2.88982	2.58996	2.00953	1.51025	2.26335	1.74936
ENSAOCG00000005702	.	inter-alpha-trypsin inhibitor heavy chain H3-like [Source:NCBI gene;Acc:111588784]	9.51284	8.36173	11.8678	9.85494	10.8147	7.4069	14.2655	18.8904	17.5569	19.1132	18.2191	15.7055	29.2534	20.6849	20.843	15.0984	22.1737	19.0728
ENSAOCG00000005712	pcna	proliferating cell nuclear antigen [Source:NCBI gene;Acc:111585130]	81.3573	68.3433	76.3896	77.8404	70.7606	51.1957	57.6206	55.4426	40.5118	43.1444	40.0301	48.0648	34.3756	38.4268	34.5278	38.6544	28.3799	32.0665
ENSAOCG00000005749	rpl22l1	ribosomal protein L22 like 1 [Source:NCBI gene;Acc:111583759]	66.9682	52.3049	71.3261	53.5404	58.99	56.0209	57.3367	60.8819	55.6713	45.0648	44.864	50.657	28.3779	30.4909	29.0856	41.5595	31.5667	33.4159
ENSAOCG00000005757	zgc:92429	cysteine and histidine-rich domain-containing protein 1-like [Source:NCBI gene;Acc:111574234]	73.8177	67.1716	74.6791	83.472	66.2741	69.7562	55.9646	53.8036	91.3751	72.4836	82.7388	74.7609	21.2683	24.2085	28.6996	73.9021	22.7926	26.4474
ENSAOCG00000005766	.	protein-lysine methyltransferase METTL21C-like [Source:NCBI gene;Acc:111573073]	1.05184	0.571973	0	0.317842	0	0.862044	1.34888	0.813627	2.61967	1.33088	0.59041	1.43282	9.44445	7.98783	8.11172	2.11895	10.6765	8.70205
ENSAOCG00000005776	dnase1l1	deoxyribonuclease-1-like [Source:NCBI gene;Acc:111563817]	9.36046	7.65758	8.07164	8.38541	7.39561	7.37723	11.1965	11.902	8.98372	9.43296	10.671	9.36565	20.9958	16.4572	16.1599	11.6603	15.2066	13.3636
ENSAOCG00000005787	.	.	0.914425	1.0612	1.29791	0.876129	1.09274	1.53845	0.64353	0.91651	0.845826	0.917136	1.01716	1.21525	0.357603	0.314158	0.57333	0.56162	0.630636	0.479742
ENSAOCG00000005788	zgc:92518	protein-lysine methyltransferase METTL21E-like [Source:NCBI gene;Acc:111573077]	0.549348	0.392077	0.167279	0.4565	0.332289	0.412703	0.634034	0.358538	0.373139	0.781963	0.693797	0.498881	1.69117	0.975666	1.37295	1.17583	1.05546	1.87474
ENSAOCG00000005795	gcnt3	glucosaminyl (N-acetyl) transferase 3, mucin type [Source:ZFIN;Acc:ZDB-GENE-110411-253]	0.440863	0.652214	0.754577	0.176318	0.517651	0.354227	0.399078	0.451348	0.352296	0.615237	0.509477	0.500453	1.38048	1.25469	1.22218	0.489772	1.50416	1.39456
ENSAOCG00000005835	hspa9	heat shock protein family A (Hsp70) member 9 [Source:NCBI gene;Acc:111573614]	45.1123	41.2546	44.5078	48.8648	43.2737	47.6852	32.4867	32.9346	33.4189	33.7457	34.3499	35.6415	15.8615	17.4388	14.2563	30.091	16.4066	16.4196
ENSAOCG00000005865	padi2	peptidyl arginine deiminase 2 [Source:NCBI gene;Acc:111580038]	32.6753	33.835	16.7453	35.9923	36.9915	19.8634	31.7804	36.4585	35.2196	37.4239	20.7309	26.0733	7.1147	11.2795	11.2218	19.16	8.12016	16.6344
ENSAOCG00000005873	.	Fc fragment of IgG binding protein [Source:NCBI gene;Acc:111577057]	0.292546	0.424215	0.369523	0.442002	0.377504	0.319676	0.475202	0.339437	0.485732	0.524382	0.43789	0.376367	1.501	1.40942	1.55976	1.35056	1.95133	1.43603
ENSAOCG00000005886	lrpprc	leucine rich pentatricopeptide repeat containing [Source:NCBI gene;Acc:111564961]	446.992	409.99	438.032	484.544	448.238	457.366	382.435	349.534	395.217	404.161	434.164	416.779	228.826	246.046	213.044	352.593	236.616	233.577
ENSAOCG00000005890	shmt2	serine hydroxymethyltransferase, mitochondrial-like [Source:NCBI gene;Acc:111582037]	193.331	192.423	257.414	196.41	230.529	222.819	151.511	180.253	182.9	167.401	178.671	212.594	99.2208	94.0048	106.437	148.818	99.7342	107.006
ENSAOCG00000005896	.	.	5.73714	11.6542	13.61	8.26961	13.6019	15.628	5.91966	12.9118	6.68146	7.77015	8.05078	11.9398	1.18422	1.05004	1.83645	9.50671	4.11173	6.6559
ENSAOCG00000005909	ndufa4l2b	cytochrome c oxidase subunit NDUFA4-like [Source:NCBI gene;Acc:111582040]	6.64438	5.46717	5.44263	7.39706	5.71127	5.4932	13.0053	12.0036	8.31365	12.168	11.2868	11.7107	9.64421	20.7744	11.7364	16.9516	16.2267	17.5036
ENSAOCG00000005911	dph7	diphthamide biosynthesis 7 [Source:NCBI gene;Acc:111587608]	9.50508	8.79176	10.9637	10.7447	9.35499	11.4743	7.40801	6.76493	9.97875	9.64601	8.30005	9.27457	4.78242	4.48217	4.9302	6.89653	4.10478	4.49353
ENSAOCG00000005914	p4ha1a	prolyl 4-hydroxylase subunit alpha-1-like [Source:NCBI gene;Acc:111583242]	2.30147	1.46008	1.55735	1.79658	1.99536	1.62421	3.19735	3.22669	1.99749	2.548	3.06811	1.87233	7.8723	4.88622	4.98498	2.946	4.22715	3.83981
ENSAOCG00000005915	si:ch211-195b13.1	serine/threonine-protein kinase Sgk1-like [Source:NCBI gene;Acc:111562595]	44.9053	52.2127	58.2886	59.8373	49.5389	65.1212	25.7304	28.1966	26.2632	27.8932	28.8276	38.5774	24.4937	27.1871	28.3288	31.5204	29.0775	29.3415
ENSAOCG00000005925	abtb1	ankyrin repeat and BTB domain containing 1 [Source:NCBI gene;Acc:111588357]	70.3634	47.7189	54.8799	63.2052	60.6911	77.7208	91.467	89.2665	87.2769	82.1341	80.7456	75.1436	278.785	263.071	284.525	110.589	250.077	190.285
ENSAOCG00000005929	arg1	arginase-1-like [Source:NCBI gene;Acc:111583245]	0.3846	0.34145	0.382407	0.320189	0.341833	0.461008	0.382489	0.432585	0.47982	0.297934	0.462599	0.561323	0.161087	0.230733	0.134512	0.266824	0.216245	0.168833
ENSAOCG00000005932	mmp28	matrix metalloproteinase-28-like [Source:NCBI gene;Acc:111585123]	8.92294	6.67526	5.43057	7.01996	7.02607	5.48102	16.724	14.958	12.4922	12.1919	14.6699	9.46974	16.6603	16.6203	14.1758	15.1567	14.776	13.3663
ENSAOCG00000005948	.	alpha-1,3-mannosyl-glycoprotein 4-beta-N-acetylglucosaminyltransferase B-like [Source:NCBI gene;Acc:111573619]	1.52522	1.72372	1.5046	1.38821	1.3783	1.39308	2.48616	2.6119	2.7356	2.61574	2.84944	3.06642	4.03068	3.1624	3.77907	2.61446	3.90366	2.71371
ENSAOCG00000005951	f9a	coagulation factor IX-like [Source:NCBI gene;Acc:111579637]	2.55689	2.06385	1.29764	1.69013	0.96663	1.4734	2.56167	2.74267	1.94479	2.46429	2.01826	2.13152	3.99718	2.78928	3.9939	4.67803	3.53379	4.62732
ENSAOCG00000005954	.	HEAT repeat-containing protein 1-like [Source:NCBI gene;Acc:111583252]	8.90582	8.35649	7.07441	6.65469	8.90017	8.62767	7.10696	8.1431	8.73955	6.88962	6.85993	6.89541	3.25944	3.34958	3.24879	4.72287	2.5617	2.62282
ENSAOCG00000005956	dnase1l4.1	deoxyribonuclease gamma-like [Source:NCBI gene;Acc:111588346]	40.9678	32.8149	40.9972	49.2565	39.4395	35.3356	78.8055	69.0886	48.9912	47.1511	65.7211	59.6054	163.57	136.404	157.53	81.9729	126.619	91.098
ENSAOCG00000005962	si:dkey-16p21.8	si:dkey-16p21.8 [Source:ZFIN;Acc:ZDB-GENE-131121-428]	175.216	179.139	158.769	191.586	168.831	181.479	177.36	202.935	208.053	193.929	189.695	164.089	69.8686	80.5131	65.4893	173.955	72.9787	92.9067
ENSAOCG00000005966	C1orf50	uncharacterized protein C1orf50 homolog [Source:NCBI gene;Acc:111574120]	3.40264	3.65189	4.62361	5.03691	3.98304	4.96763	2.2436	2.23775	2.05856	1.85197	2.47441	2.95556	0.954201	0.641191	0.806622	1.85588	1.15858	0.866169
ENSAOCG00000005977	xkr8.3	XK-related protein 8-like [Source:NCBI gene;Acc:111562607]	6.82763	7.13236	4.47419	7.81825	5.6949	8.73702	6.03684	4.55168	3.90535	4.09209	4.48796	4.81347	3.54923	3.69727	2.41203	2.53369	2.65746	2.85402
ENSAOCG00000005987	zcchc7	zinc finger CCHC-type containing 7 [Source:NCBI gene;Acc:111567848]	4.54671	3.95973	4.41394	4.69354	4.27377	4.25205	3.66903	3.99658	4.32831	3.13588	3.85173	4.24486	1.78939	1.59794	1.48497	2.52891	1.76997	1.74186
ENSAOCG00000005995	NRGN	neurogranin [Source:NCBI gene;Acc:111564955]	38.0991	32.9716	35.4082	41.2609	32.922	37.4327	43.8377	42.5625	55.5619	47.2697	39.3942	43.8992	72.3864	64.9114	62.0471	48.0895	62.999	61.4599
ENSAOCG00000006001	.	dynein axonemal assembly factor 5 [Source:NCBI gene;Acc:111580034]	25.5598	26.5967	31.8867	23.3614	25.3223	25.7177	21.1774	17.3913	18.2186	19.6304	15.0555	24.8356	12.9524	6.95714	8.56237	18.6732	11.4391	7.48376
ENSAOCG00000006013	fut7	fucosyltransferase 7 (alpha (1,3) fucosyltransferase) [Source:ZFIN;Acc:ZDB-GENE-060929-997]	0	0	0	0	0	0.0245969	0.0230927	0	0.0203857	0.113923	0	0.040883	0.184787	0.13234	0.180019	0.0226726	0.235004	0.193672
ENSAOCG00000006017	apoea	apolipoprotein Eb-like [Source:NCBI gene;Acc:111562605]	1.28342	1.40024	0.730167	1.23509	1.09771	0.926772	4.57063	2.7032	3.97006	9.29593	6.11417	7.08031	23.1733	25.8529	17.2315	15.1401	25.3073	17.0292
ENSAOCG00000006021	cldn19	claudin 19 [Source:NCBI gene;Acc:111574107]	36.8757	34.4874	36.5317	37.9783	37.911	32.3415	54.6038	46.9098	61.3422	66.1374	53.7942	52.3627	68.3138	78.0682	71.4175	55.9903	69.2433	73.8826
ENSAOCG00000006023	gfm1	G elongation factor mitochondrial 1 [Source:NCBI gene;Acc:111581253]	46.5363	43.0765	51.0146	51.0849	42.7	47.0887	32.6075	33.3108	39.2077	39.6734	41.3875	42.6086	18.8718	18.3285	16.411	30.5473	20.1411	20.0911
ENSAOCG00000006026	fut7	alpha-(1,3)-fucosyltransferase 7-like [Source:NCBI gene;Acc:111582031]	0.394205	0.206116	0.451421	0.458151	0.36684	0.331356	0.544413	0.11728	0.171641	0.143879	0.21276	0.550755	1.55584	1.33711	0.909422	0.572688	1.31911	1.30452
ENSAOCG00000006027	.	tripartite motif-containing protein 16-like [Source:NCBI gene;Acc:111564319]	0.0642654	0.160171	0.101469	0.11328	0.0259152	0.102412	0.123621	0.0932079	0.0121255	0.101642	0.135273	0.0607933	0.480863	0.406699	0.4436	0.0539429	0.295093	0.168364
ENSAOCG00000006033	esf1	ESF1 nucleolar pre-rRNA processing protein homolog [Source:NCBI gene;Acc:111563081]	10.9238	10.5584	11.3656	9.82645	10.0323	9.31493	7.74661	8.03875	7.45803	6.89087	8.09283	9.62881	4.5087	4.84675	3.48685	7.68518	4.97479	4.45777
ENSAOCG00000006042	KCNH2	potassium voltage-gated channel subfamily H member 2 [Source:HGNC Symbol;Acc:HGNC:6251]	10.5943	15.9027	10.7534	8.00338	11.4815	10.5518	6.79305	4.69503	8.24551	6.98165	8.67225	6.26371	3.39735	4.32551	2.83689	6.11368	2.88041	4.01721
ENSAOCG00000006059	zmp:0000001114	suppressor of tumorigenicity 14 protein homolog [Source:NCBI gene;Acc:111577072]	54.9764	45.6489	47.2878	61.7522	49.154	54.8424	80.5732	80.7428	58.0636	65.4031	79.5085	67.047	134.355	116.124	97.8557	67.3017	92.0359	70.0805
ENSAOCG00000006062	.	myelin basic protein-like [Source:NCBI gene;Acc:111580029]	17.4813	14.8362	16.3507	20.4711	15.288	17.3005	25.8346	22.909	29.7092	27.04	24.4311	24.5505	36.6231	38.9327	36.4819	29.5621	35.5541	34.1467
ENSAOCG00000006072	abhd6b	monoacylglycerol lipase ABHD6-like [Source:NCBI gene;Acc:111588363]	3.57078	3.58105	3.32731	3.36084	2.76183	3.67806	5.55504	4.35821	4.77131	4.2588	4.84649	4.11988	8.55984	6.0945	6.60432	4.93806	6.70564	6.63475
ENSAOCG00000006084	gcn1	GCN1 activator of EIF2AK4 [Source:NCBI gene;Acc:111567163]	120.53	112.235	120.33	123.994	120.328	124.961	87.2014	90.3949	88.8385	88.3463	102.214	99.9434	49.19	45.3039	49.0956	85.9482	51.3843	54.2226
ENSAOCG00000006092	.	guanine nucleotide-binding protein G(q) subunit alpha-like [Source:NCBI gene;Acc:111585789]	7.92346	7.01999	7.86558	6.88593	7.56215	5.56848	10.6436	10.37	10.8869	11.639	10.9428	10.9879	15.8754	15.4667	15.4658	11.3712	14.0964	13.9579
ENSAOCG00000006105	ognb	mimecan-like [Source:NCBI gene;Acc:111588347]	48.9586	38.6862	35.6137	50.3925	34.7965	48.4835	57.2907	63.9067	87.9862	77.9168	68.2728	69.1228	188.006	176.903	142.46	122.128	200.552	164.548
ENSAOCG00000006118	si:ch211-113j13.2	G protein-activated inward rectifier potassium channel 3-like [Source:NCBI gene;Acc:111577041]	0.0497424	0.0112704	0.0336595	0	0.0501469	0.0339722	0.0637894	0.0801603	0.0750822	0.104897	0.0581685	0.0941099	0.12761	0.0812364	0.165757	0.198325	0.132235	0.178328
ENSAOCG00000006134	igflr1	IGF like family receptor 1 [Source:NCBI gene;Acc:111577090]	1.37886	1.23073	0.885917	1.17843	1.4322	1.12244	1.46461	1.52176	1.86054	1.67415	1.34858	1.56524	2.30463	2.38835	2.24766	1.59579	2.46391	2.2815
ENSAOCG00000006146	rbm34	RNA binding motif protein 34 [Source:NCBI gene;Acc:111586454]	11.2321	9.98604	10.0238	9.99162	10.1665	8.39375	10.4377	10.5062	10.3198	8.43179	8.39483	10.2095	4.14999	5.18407	4.06835	6.99412	4.42581	4.51156
ENSAOCG00000006164	mdn1	midasin AAA ATPase 1 [Source:NCBI gene;Acc:111566064]	19.525	21.4802	25.5421	22.7756	22.528	18.8481	16.3582	16.5111	17.4763	14.9471	19.6379	21.9422	7.5481	7.21909	6.74169	12.7781	6.6561	8.16524
ENSAOCG00000006165	METTL7A	methyltransferase-like protein 7A [Source:NCBI gene;Acc:111588757]	1.95864	1.67816	1.9602	1.93969	1.55311	1.25899	2.17404	2.72137	2.68313	2.65525	2.97948	2.33549	5.4892	5.4634	7.94497	3.87524	6.39621	4.43911
ENSAOCG00000006168	ddx24	DEAD-box helicase 24 [Source:NCBI gene;Acc:111578900]	15.1167	13.707	19.8921	16.4977	14.3301	11.4055	16.4931	15.3241	13.9171	11.5763	15.0502	16.0578	5.59482	5.58035	4.62917	10.7389	5.69654	5.95653
ENSAOCG00000006169	.	family with sequence similarity 174 member C [Source:NCBI gene;Acc:111575986]	4.87055	4.82408	4.84951	2.89097	3.70367	3.65905	5.62138	5.95398	5.31687	3.90666	4.93076	4.30464	11.1116	9.50256	9.29094	5.56292	7.66785	6.41838
ENSAOCG00000006179	zgc:101663	alpha-1,3-mannosyl-glycoprotein 4-beta-N-acetylglucosaminyltransferase C-like [Source:NCBI gene;Acc:111582021]	3.94857	3.56834	3.85856	3.47009	3.42179	3.69351	6.77569	5.80889	4.77744	5.63665	5.96959	5.04739	10.3619	8.25935	8.04658	6.02564	8.20284	7.29159
ENSAOCG00000006182	VDAC2	voltage-dependent anion-selective channel protein 2-like [Source:NCBI gene;Acc:111574785]	159.295	136.279	125.863	152.343	136.941	136.928	212.912	188.266	197.479	239.211	160.9	194.366	282.794	294.328	258.844	238.704	288.916	272.049
ENSAOCG00000006208	.	.	0.800539	1.12787	1.41828	1.45142	1.30302	0.934425	0.783955	0.802192	0.675578	0.759679	0.85785	1.04093	0.168031	0.267422	0.124721	0.604758	0.274374	0.349211
ENSAOCG00000006212	.	.	1.40612	2.72396	2.47387	1.96515	2.59413	3.07305	1.08192	0.95171	0.994889	1.05636	1.03591	1.51637	0.270546	0.301402	0.602437	0.885199	0.560706	0.610734
ENSAOCG00000006218	tomm40l	mitochondrial import receptor subunit TOM40 homolog [Source:NCBI gene;Acc:111562602]	11.5615	8.3787	9.87989	10.179	9.4101	9.53624	10.4793	10.0075	9.25088	8.65542	7.88829	7.93726	5.50673	5.72694	4.5224	8.89723	5.26976	5.66162
ENSAOCG00000006223	dhrs13a.2	dehydrogenase/reductase SDR family member 13-like [Source:NCBI gene;Acc:111579617]	34.22	26.1836	25.56	55.3752	21.7169	28.6071	79.614	66.7174	43.6082	53.5308	56.1545	53.2798	130.004	106.962	94.0025	118.426	75.9218	71.4728
ENSAOCG00000006224	sik2b	salt inducible kinase 2 [Source:NCBI gene;Acc:111564950]	58.1006	84.7576	91.5254	86.2184	80.1856	103.834	38.6486	40.456	47.9527	59.7871	49.7034	57.4893	40.3849	43.1303	36.8286	55.1578	35.7417	48.7529
ENSAOCG00000006228	nmbb	neuromedin-B-like [Source:NCBI gene;Acc:111587594]	1.16233	1.21143	1.54682	1.14149	0.937422	1.00551	1.73899	1.16132	1.46934	1.22556	0.652424	1.31943	2.68366	2.94228	2.68359	1.24393	2.78094	2.08348
ENSAOCG00000006229	nom1	nucleolar protein with MIF4G domain 1 [Source:NCBI gene;Acc:111580011]	16.0519	17.2682	17.6911	16.0041	16.2088	10.844	19.4413	15.9203	15.4141	15.1707	16.5124	16.1476	8.06299	8.01905	5.93297	12.296	6.46553	7.97158
ENSAOCG00000006238	sox17	transcription factor Sox-17-alpha-like [Source:NCBI gene;Acc:111567830]	0.102645	0.0969035	0.0964686	0.133545	0.120726	0.0817865	0.219386	0.181955	0.151707	0.207439	0.256069	0.142412	0.256012	0.300344	0.203598	0.215395	0.186049	0.240606
ENSAOCG00000006247	cx52.6	gap junction alpha-10 protein-like [Source:NCBI gene;Acc:111566066]	0.127255	0.207597	0.447775	0.230721	0.184738	0.208585	0.163192	0.098435	0.172874	0.0805067	0.142859	0.202238	0.0326462	0.0623478	0.0363474	0.0640891	0.036905	0.021056
ENSAOCG00000006249	.	creatine kinase M-type-like [Source:NCBI gene;Acc:111576620]	1.33458	1.22732	1.4343	1.60126	1.04469	1.28678	1.30877	1.85972	2.13295	1.92453	2.03803	2.22791	4.7832	3.02896	4.70884	2.42165	4.66725	3.37731
ENSAOCG00000006257	ddx49	DEAD-box helicase 49 [Source:NCBI gene;Acc:111573890]	19.6263	18.2752	21.0658	17.6617	17.0816	15.3369	15.9375	15.8536	17.1687	15.2286	15.4541	17.3554	6.39235	8.2141	6.98526	11.1547	6.51254	6.8715
ENSAOCG00000006271	gstcd	glutathione S-transferase C-terminal domain containing [Source:NCBI gene;Acc:111567156]	3.69665	3.96744	4.63424	2.88079	4.00132	2.6044	2.64474	2.97233	2.90738	2.40019	2.34799	2.51779	0.69878	1.19155	0.944717	2.15569	1.07206	1.06235
ENSAOCG00000006279	.	dual specificity protein phosphatase 13-like [Source:NCBI gene;Acc:111574797]	1.28028	2.24578	1.84446	1.74716	2.89781	1.74877	2.3833	1.87683	2.5247	3.13532	2.26022	2.10968	4.50288	4.40097	4.18764	4.0039	3.89257	4.92013
ENSAOCG00000006288	cry5	cryptochrome-1-like [Source:NCBI gene;Acc:111587574]	8.7369	7.33696	7.41352	7.73517	9.68874	16.2592	2.63802	2.78239	2.70818	2.65033	2.64341	2.72872	1.61581	1.55709	1.69997	2.1244	1.65902	1.55845
ENSAOCG00000006303	si:ch211-217k17.7	coiled-coil domain-containing protein 86-like [Source:NCBI gene;Acc:111567152]	32.2227	32.6332	35.4278	33.4377	26.9246	25.4188	25.2418	27.5335	26.3548	21.9261	25.9737	22.9677	9.35584	10.2495	7.91942	16.071	8.22201	8.12148
ENSAOCG00000006305	hsc70	heat shock cognate 71 kDa protein-like [Source:NCBI gene;Acc:111577075]	317.616	333.784	409.302	331.876	342.26	362.774	295.994	283.048	440.168	335.488	347.303	377.796	146.338	114.634	135.781	293.974	122.493	156.123
ENSAOCG00000006312	.	.	0.203458	0.216463	0.311265	0.200479	0.235433	0.157079	0.431075	0.299363	0.340485	0.307798	0.3724	0.281167	0.737543	0.509249	0.581129	0.445508	0.448946	0.563518
ENSAOCG00000006317	.	.	18.212	20.4119	26.7145	17.4257	21.2872	14.8157	9.97674	11.2892	8.76699	8.25916	8.75697	8.19956	4.04027	1.88551	0.338219	0.939269	1.57968	0.215523
ENSAOCG00000006322	FBP1	fructose-1,6-bisphosphatase 1-like [Source:NCBI gene;Acc:111570715]	82.6122	96.2009	90.4244	93.8562	86.8587	80.6378	82.184	97.2173	102.502	87.9551	99.8251	65.976	38.0908	42.0406	41.6588	65.345	42.4208	48.2237
ENSAOCG00000006331	CLDN18	claudin 18 [Source:HGNC Symbol;Acc:HGNC:2039]	0.0673461	0.0228884	0.0455714	0.050876	0.0203681	0.114987	0.38864	0.130235	0.285901	0.266286	0.283515	0.305796	0.885449	0.61867	1.73122	0.529957	1.51364	2.46545
ENSAOCG00000006337	.	.	0.190343	0.310515	0.154561	0.172552	0.276323	0.415991	0.292914	0.515323	0.301674	0.421465	0.267103	0.172857	1.31843	1.49212	1.19607	0.718964	1.04882	0.881852
ENSAOCG00000006348	hells	helicase, lymphoid specific [Source:NCBI gene;Acc:111564303]	8.033	7.969	9.49638	7.41336	4.96931	4.74486	4.53266	6.12976	3.54908	3.17281	6.00794	3.90383	3.65374	2.21251	2.14561	4.46113	1.95186	3.39835
ENSAOCG00000006356	trim54	tripartite motif containing 54 [Source:NCBI gene;Acc:111565460]	0.513318	0.19938	0.41682	0.155113	0.354852	0.340561	0.564238	0.467968	0.547904	0.510314	0.720326	0.566053	0.790124	0.772454	0.565523	0.60937	0.808132	0.994953
ENSAOCG00000006363	wdr76	WD repeat domain 76 [Source:NCBI gene;Acc:111587578]	4.58215	2.65318	5.76487	5.94873	3.75712	8.53061	0.718194	0.328186	0.845338	0.348936	0.78589	0.712799	0.282993	0.394952	0.581681	0.470085	0.344519	0.393128
ENSAOCG00000006364	glb1	galactosidase beta 1 [Source:NCBI gene;Acc:111567151]	25.3737	22.3861	22.4258	22.5326	26.8121	14.9951	41.7033	41.157	33.4145	36.3636	42.4368	40.4423	65.4926	53.6592	45.9988	43.2917	59.3191	49.1813
ENSAOCG00000006373	.	calpain-1 catalytic subunit-like [Source:NCBI gene;Acc:111562579]	16.9342	11.6327	15.6835	12.5065	13.1026	5.91213	17.854	19.3631	13.5933	14.2276	12.4835	9.64555	6.93353	5.27712	5.12741	5.09803	5.90021	3.23433
ENSAOCG00000006387	larp4ab	la-related protein 4-like [Source:NCBI gene;Acc:111588762]	381.693	350.734	355.537	393.362	337.156	355.852	291.358	309.992	289.021	286.937	316.224	357.824	180.254	164.292	173.771	268.047	189.859	214.419
ENSAOCG00000006398	adamts9	ADAM metallopeptidase with thrombospondin type 1 motif 9 [Source:NCBI gene;Acc:111586039]	2.31898	2.15781	2.28524	2.34714	2.31514	3.05992	1.84783	1.698	1.65671	1.53118	1.43752	1.9296	1.11186	1.04792	0.884221	1.34649	1.40381	1.15484
ENSAOCG00000006406	dact3a	uncharacterized LOC111585110 [Source:NCBI gene;Acc:111585110]	0.811636	0.899394	0.646134	0.855309	0.849865	0.652137	0.612258	0.685854	0.532764	0.496213	0.545546	0.650359	0.26246	0.32581	0.233772	0.437958	0.326368	0.462699
ENSAOCG00000006422	EHD2	EH domain containing 2 [Source:NCBI gene;Acc:111579607]	8.86127	7.98776	7.47428	9.16575	9.0295	7.87596	11.5594	10.3157	11.6351	13.1324	11.9462	11.5695	16.1626	15.5563	14.5077	16.0929	15.5878	15.2461
ENSAOCG00000006427	si:ch211-39f2.3	alpha-tectorin-like [Source:NCBI gene;Acc:111577747]	6.24623	5.46093	11.9183	15.5065	9.58572	2.89421	4.01922	5.01514	8.59532	3.805	8.0528	2.25493	293.871	266.992	240.662	19.4804	186.586	101.27
ENSAOCG00000006429	.	.	0.0283246	0.0128353	0.0511108	0.02853	0.0342659	0.0257928	0.0363233	0.0547743	0.0534421	0.0447981	0.105992	0.0643062	0.121107	0.115645	0.188772	0.130762	0.164287	0.117166
ENSAOCG00000006458	.	calpain-1 catalytic subunit-like [Source:NCBI gene;Acc:111562577]	159.319	129.109	75.8314	134.915	87.5065	103.4	302.911	250.342	200.234	280.371	299.882	255.623	467.471	338.389	273.619	327.896	343.658	285.182
ENSAOCG00000006467	pfkmb	ATP-dependent 6-phosphofructokinase, muscle type-like [Source:NCBI gene;Acc:111588746]	66.0316	60.4582	54.3016	81.6975	88.8504	88.4487	62.5347	63.8279	85.39	79.8099	81.3478	90.0696	19.5234	19.9823	18.7314	96.074	27.362	30.6913
ENSAOCG00000006468	acana	aggrecan a [Source:ZFIN;Acc:ZDB-GENE-050208-221]	1.65783	1.33176	1.15581	1.59396	1.73209	2.29878	0.579818	0.704334	0.966824	0.67537	0.951705	0.969472	0.386639	0.95377	0.609836	0.917155	0.582769	0.561087
ENSAOCG00000006475	cpt1b	carnitine O-palmitoyltransferase 1, liver isoform-like [Source:NCBI gene;Acc:111583226]	10.6086	6.82282	3.25375	8.9677	13.0883	17.3846	4.89451	3.71944	4.0826	5.5374	5.20826	5.73129	13.415	16.8591	16.5883	5.90278	18.4769	13.426
ENSAOCG00000006478	ADK	adenosine kinase-like [Source:NCBI gene;Acc:111574786]	13.9071	13.4151	14.9222	14.4177	13.8368	13.7143	11.5255	10.5594	12.764	9.47635	11.5373	13.8312	6.54372	6.9989	7.35394	9.06226	6.84222	7.06326
ENSAOCG00000006480	.	uncharacterized LOC111577752 [Source:NCBI gene;Acc:111577752]	30.9078	30.5583	24.7172	33.4315	28.4681	37.9	28.3758	21.0553	16.6996	17.7759	17.7431	15.9479	9.01036	12.906	13.543	11.4976	14.2601	12.2041
ENSAOCG00000006483	mrto4	MRT4 homolog, ribosome maturation factor [Source:NCBI gene;Acc:111580701]	301.614	273.652	349.962	283.239	276.448	231.777	291.358	268.709	282.303	222.893	240.271	277.345	84.7537	90.6108	66.7747	167.212	81.4863	84.2661
ENSAOCG00000006495	pargl	poly(ADP-ribose) glycohydrolase-like [Source:NCBI gene;Acc:111570201]	5.78809	6.15806	5.96013	3.23189	3.04443	3.43743	3.38859	4.3799	3.98848	2.18911	4.23771	1.28552	13.8804	8.01431	11.8601	5.22805	6.93332	6.14186
ENSAOCG00000006496	cad	carbamoyl-phosphate synthetase 2, aspartate transcarbamylase, and dihydroorotase [Source:NCBI gene;Acc:111565465]	76.7957	61.7731	87.5326	88.4873	63.5221	69.4717	75.1057	69.4752	61.7289	58.6706	68.761	70.7664	20.9283	22.393	15.2557	42.8919	18.187	25.4137
ENSAOCG00000006509	.	thyroid peroxidase [Source:NCBI gene;Acc:111562581]	3.53144	2.10036	1.04547	2.33432	2.93713	3.31628	0.990654	2.45422	3.74796	3.83991	6.19446	2.38021	3.53891	15.68	12.2932	3.75158	47.0466	28.7596
ENSAOCG00000006513	sephs1	selenophosphate synthetase 1 [Source:NCBI gene;Acc:111583218]	4.82743	4.45461	4.47291	4.27531	4.37488	3.48634	4.7174	4.43237	3.63264	3.60718	3.78815	3.71325	2.0689	2.46776	2.08523	3.31336	1.91206	2.22866
ENSAOCG00000006520	emg1	EMG1 N1-specific pseudouridine methyltransferase [Source:NCBI gene;Acc:111564290]	1.93443	1.84083	2.18599	2.1774	1.84875	1.30793	1.69928	1.87976	1.34679	1.59093	1.62872	1.83357	0.831236	0.947758	0.67684	1.24214	0.757348	0.832196
ENSAOCG00000006533	nob1	NIN1 (RPN12) binding protein 1 homolog [Source:NCBI gene;Acc:111569044]	7.75504	6.9669	8.81604	7.11804	6.68448	6.82353	6.83721	7.28593	7.32333	6.21445	7.1552	7.71753	3.85463	3.62538	3.32256	5.59808	3.66403	3.57684
ENSAOCG00000006538	nt5c2l1	cytosolic purine 5'-nucleotidase-like [Source:NCBI gene;Acc:111568364]	4.40745	2.80495	3.75726	6.90396	6.80869	9.87143	2.36889	2.83061	2.58037	1.89647	2.01614	5.15034	1.30251	1.42901	2.08271	3.67231	1.47243	2.06447
ENSAOCG00000006540	.	urokinase plasminogen activator surface receptor-like [Source:NCBI gene;Acc:111577102]	0.58619	0.216756	0.317328	0.580995	0.595684	0.518848	0.78781	0.847918	0.833489	1.06804	0.473809	0.479105	1.31133	1.30389	1.39303	1.00965	1.5912	0.729384
ENSAOCG00000006545	.	NOP2 nucleolar protein [Source:NCBI gene;Acc:111564288]	226.583	223.655	311.09	258.491	214.72	185.697	221.295	220.989	232.901	178.662	214.506	250.313	73.5022	81.4494	64.9524	131.478	71.4247	82.5888
ENSAOCG00000006551	cct8	T-complex protein 1 subunit theta [Source:NCBI gene;Acc:111577736]	262.519	218.221	307.782	287.81	255.863	255.585	208.15	220.42	243.631	217.489	232.801	274.487	114.74	116.918	117.629	204.258	125.054	139.94
ENSAOCG00000006558	kbtbd13	kelch repeat and BTB domain-containing protein 13-like [Source:NCBI gene;Acc:111586425]	2.99191	2.71157	1.3497	4.14372	2.11137	3.40561	6.71443	7.95546	7.9031	5.91501	6.64758	5.94356	6.71606	6.10778	8.18961	4.08093	11.569	11.3449
ENSAOCG00000006576	.	CD247 molecule [Source:NCBI gene;Acc:111566053]	4.87475	3.2609	3.9793	3.74104	2.71462	3.48781	6.35059	5.83567	4.73018	5.87421	5.53764	5.79717	6.45138	9.0037	9.39288	7.79382	11.22	10.8185
ENSAOCG00000006579	.	urokinase plasminogen activator surface receptor-like [Source:NCBI gene;Acc:111577103]	0.0410893	0.391013	0.166825	0.186243	0.397665	0.168375	0.843085	0.397295	0.604706	0.584882	0.518936	0.326503	1.15952	1.10723	0.469447	1.03468	0.714974	0.951825
ENSAOCG00000006601	exosc5	exosome component 5 [Source:NCBI gene;Acc:111579595]	1.65117	1.2192	1.31581	0.88645	1.1255	0.973131	1.07485	1.33719	1.11015	0.835146	0.940931	1.06562	0.537555	0.564643	0.550619	0.770366	0.486145	0.589406
ENSAOCG00000006602	MAF	transcription factor Maf [Source:NCBI gene;Acc:111583219]	1.75126	2.73534	2.37007	1.63261	2.56937	2.13761	1.48128	1.33303	1.26545	1.17864	1.77777	1.39581	0.573538	0.775868	0.638561	0.985192	0.648357	1.10975
ENSAOCG00000006609	si:dkey-197i20.6	gamma-interferon-inducible lysosomal thiol reductase-like [Source:NCBI gene;Acc:111573992]	0.889967	0.806578	0.864725	0.689556	1.18707	1.12212	1.11203	0.926707	1.4725	0.902289	1.28089	0.906645	3.24908	2.45967	2.57457	1.14926	2.11772	1.5292
ENSAOCG00000006629	ptger4b	prostaglandin E receptor 4 [Source:NCBI gene;Acc:111574779]	0.899496	0.576137	0.93641	1.35903	0.805666	0.94511	1.40861	1.47185	1.09662	1.17642	1.40788	1.36471	3.28386	2.27766	1.86514	1.28498	2.38286	1.91766
ENSAOCG00000006634	drg1	developmentally regulated GTP binding protein 1 [Source:NCBI gene;Acc:111568357]	12.9997	10.6131	13.3065	12.065	11.4305	10.7002	10.2061	10.5594	10.3934	9.03126	9.80339	9.9155	4.20016	4.13094	3.95004	6.80759	4.16589	4.00075
ENSAOCG00000006651	.	.	0.249019	0.112843	0.157271	0.150495	0.220918	0.204084	0.468366	0.17657	0.281906	0.420104	0.605698	0.150761	1.38414	1.17938	1.73074	1.0242	0.962898	0.769128
ENSAOCG00000006662	si:dkey-79d12.5	maternal B9.15 protein-like [Source:NCBI gene;Acc:111577094]	10.6706	7.5614	14.3765	21.4961	10.8007	15.9122	5.78584	6.00122	5.29676	4.71942	5.02476	13.7117	4.28684	4.35666	5.18195	5.83086	6.02298	4.28561
ENSAOCG00000006664	.	C-X-C motif chemokine 13-like [Source:NCBI gene;Acc:111563068]	0.702449	0	0	0	0	0	0.450409	0.339601	0.795219	0	0.985728	0	2.70311	2.5812	1.00319	1.76886	2.54645	3.1963
ENSAOCG00000006677	zgc:109949	riboflavin-binding protein-like [Source:NCBI gene;Acc:111570696]	1.76934	1.60356	1.62927	1.55251	1.73592	1.50322	1.74658	1.74606	1.59002	2.0483	1.67231	1.3597	2.7141	3.06088	3.19546	2.22772	2.90064	2.81693
ENSAOCG00000006678	pnpo	pyridoxamine 5'-phosphate oxidase [Source:NCBI gene;Acc:111588315]	2.44902	2.38651	3.08952	2.51045	2.83163	3.48333	1.63979	1.82313	1.63567	1.72531	1.78422	1.64015	0.787661	0.955658	0.969815	1.3007	1.01612	0.956276
ENSAOCG00000006687	.	.	2.22846	2.27211	2.26192	3.1565	2.86439	2.40976	2.79823	3.45651	3.25857	3.37767	3.97407	3.95261	8.33717	7.05132	11.0062	8.41733	13.3293	11.2923
ENSAOCG00000006693	.	tripartite motif-containing protein 35-like [Source:NCBI gene;Acc:111565467]	0.24059	0.115437	0.172378	0.213825	0.102726	0.251304	0.635212	0.41052	0.528706	0.60435	0.734806	0.433763	1.05289	1.02274	0.848879	0.659293	1.12868	0.562005
ENSAOCG00000006701	slc20a1b	sodium-dependent phosphate transporter 1-B-like [Source:NCBI gene;Acc:111568372]	460.122	453.616	523.337	838.422	584.343	883.112	309.892	329.074	330.918	325.996	305.991	583.607	195.666	170.52	181.177	334.662	204.083	218.179
ENSAOCG00000006710	angptl3	angiopoietin like 3 [Source:NCBI gene;Acc:111575418]	4.19087	4.29568	3.53998	3.41836	3.91506	3.25992	2.82796	3.66449	2.35596	3.71425	4.17962	3.37023	9.07372	7.30811	15.6376	7.09153	14.6871	11.673
ENSAOCG00000006737	fam136a	family with sequence similarity 136 member A [Source:NCBI gene;Acc:111568368]	42.756	40.1515	47.4402	48.6557	36.5373	36.2007	37.409	36.0635	42.4982	35.3941	38.4671	40.1362	19.1369	21.468	20.4403	30.3906	22.2489	22.3776
ENSAOCG00000006753	.	mucin-5AC-like [Source:NCBI gene;Acc:111586423]	0.261479	0.418198	0.478769	0.534498	0.390756	0.651293	0.532567	0.461035	0.679085	0.948744	0.798605	0.803166	0.670802	0.433312	1.4937	0.793999	3.32318	2.22688
ENSAOCG00000006763	.	.	0	0	0	0	0	0	0.0527823	0	0.0155316	0.0216991	0	0.0467225	1.84783	1.0923	1.39114	0.276384	0.935023	1.1691
ENSAOCG00000006767	cdh26.1	cadherin-like protein 26 [Source:NCBI gene;Acc:111588727]	35.1407	19.3267	21.6669	34.2427	19.885	17.5738	67.8656	60.186	44.2997	45.9956	59.8597	52.5551	130.537	91.618	91.9577	77.7953	99.2441	73.246
ENSAOCG00000006773	atp10b	ATPase phospholipid transporting 10B (putative) [Source:NCBI gene;Acc:111583205]	9.85571	8.85249	11.1946	11.434	14.1586	11.539	5.98092	7.74275	5.08057	5.9846	5.30983	5.59394	45.7143	27.8083	30.1612	9.30674	28.8375	18.7828
ENSAOCG00000006781	trmt1	tRNA methyltransferase 1 [Source:NCBI gene;Acc:111569035]	221.64	208.102	263.209	257.436	222.964	210.484	216.764	202.162	209.797	169.1	214.81	235.416	97.5239	86.8895	85.7979	158.12	89.0828	99.9668
ENSAOCG00000006794	.	.	0	0	0	0	0	0.00876005	0	0	0.00726026	0.0710026	0.0809962	0.0291206	1.02829	0.91122	1.32805	0.266466	1.16244	1.49623
ENSAOCG00000006795	l3hypdh	trans-L-3-hydroxyproline dehydratase [Source:NCBI gene;Acc:111566664]	68.2308	66.3876	62.6925	62.7496	54.1083	52.0538	74.6228	73.0334	65.6168	42.949	64.0445	58.0253	20.197	22.6402	24.1162	46.545	23.1626	22.8436
ENSAOCG00000006807	mrrf	mitochondrial ribosome recycling factor [Source:NCBI gene;Acc:111573756]	96.4073	86.9733	91.2379	92.8007	79.893	72.8899	84.1859	82.3842	86.3325	80.824	85.088	70.5046	47.2715	49.5934	43.2274	73.2506	45.4581	47.2375
ENSAOCG00000006818	wdr43	WD repeat domain 43 [Source:NCBI gene;Acc:111583726]	37.0674	32.4149	42.8594	35.2552	31.4834	30.5037	32.9904	29.9409	30.2578	26.9489	29.6598	36.4687	10.7589	10.446	9.76875	20.2135	12.1879	12.1182
ENSAOCG00000006829	ebp	EBP cholestenol delta-isomerase [Source:NCBI gene;Acc:111580686]	65.7525	82.3641	73.9433	63.8642	62.6887	79.7625	42.9634	59.338	39.8765	29.7126	39.324	68.2423	11.0447	9.9713	11.6261	20.4996	11.5774	12.3043
ENSAOCG00000006839	.	.	0	0.0424338	0	0.0943211	0.113284	0	0	0	0.0353362	0	0	0	1.00096	0.305861	0.17831	0	0.543137	0.103295
ENSAOCG00000006851	metap1	methionyl aminopeptidase 1 [Source:NCBI gene;Acc:111562575]	22.0278	19.6488	20.4906	21.5153	18.3643	16.7217	20.1354	20.0234	19.76	18.0754	20.2933	20.2444	9.06718	8.89043	8.031	17.1935	9.49415	10.0169
ENSAOCG00000006859	si:ch211-57n23.1	uncharacterized LOC111563772 [Source:NCBI gene;Acc:111563772]	9.61081	7.71264	7.62073	9.01953	6.55606	7.57587	14.6595	12.2812	14.4269	14.196	12.4766	12.2556	21.9946	25.0476	17.7766	18.9239	25.4164	20.0355
ENSAOCG00000006863	adh5	alcohol dehydrogenase class-3 chain L [Source:NCBI gene;Acc:111562574]	16.9774	21.4224	28.5325	17.4659	23.6567	21.4401	12.8058	18.087	19.5865	16.6723	17.803	19.9555	7.44379	7.16479	9.36776	13.5833	9.91431	9.14244
ENSAOCG00000006870	agpat9l	glycerol-3-phosphate acyltransferase 3-like [Source:NCBI gene;Acc:111567834]	32.4665	34.0961	24.7805	39.5214	41.5104	33.6279	51.5997	50.138	40.4123	43.9265	55.0599	44.5403	80.6256	70.6757	72.4063	55.698	90.3625	63.0128
ENSAOCG00000006872	.	alcohol dehydrogenase 1-like [Source:NCBI gene;Acc:111562593]	1.33523	1.36139	3.47855	1.36173	2.78641	0.820723	3.16775	3.35672	2.64525	2.1118	1.96738	4.62293	12.5456	10.099	7.67522	4.49707	11.6168	7.62213
ENSAOCG00000006873	.	.	1.0111	0.795788	0.864236	0.723625	0.836918	0.436133	0.887169	0.874729	1.56634	1.09416	1.12015	1.20818	1.70651	1.89027	1.74798	1.60805	2.46928	2.24534
ENSAOCG00000006894	nol6	nucleolar protein 6 [Source:NCBI gene;Acc:111576601]	7.97655	7.01044	8.52605	6.79343	7.06825	6.00286	6.93885	6.80376	5.52152	4.2588	5.95311	6.63244	2.21576	1.8669	1.52371	4.25388	1.98911	1.84943
ENSAOCG00000006904	.	alcohol dehydrogenase 1-like [Source:NCBI gene;Acc:111562591]	18.4767	13.2406	18.9963	20.5583	11.4361	11.7385	43.8989	36.8383	46.0494	59.1249	58.0863	42.7611	431.93	332.451	303.963	90.3482	302.395	223.602
ENSAOCG00000006905	tsen34	tRNA splicing endonuclease subunit 34 [Source:NCBI gene;Acc:111573571]	2.79947	2.32912	2.63692	2.21635	1.93719	2.12607	1.88118	2.01388	1.92687	1.31058	1.4928	2.13553	1.106	0.960108	0.655674	1.2689	0.795632	1.04685
ENSAOCG00000006909	ALAS1	5-aminolevulinate synthase, nonspecific, mitochondrial-like [Source:NCBI gene;Acc:111588726]	1.29976	1.4485	1.93289	1.60985	1.9655	3.04498	0.881858	0.832959	0.778481	0.980043	0.869543	0.874974	0.40711	0.527588	0.453265	0.656496	0.613625	0.512648
ENSAOCG00000006912	loxa	protein-lysine 6-oxidase-like [Source:NCBI gene;Acc:111568365]	15.3767	12.1627	7.95437	17.8069	13.4596	16.916	17.7314	14.2743	17.5639	20.5821	16.8832	16.8106	31.3377	33.1386	32.2387	31.9967	36.8944	33.8856
ENSAOCG00000006927	.	troponin C, slow skeletal and cardiac muscles [Source:NCBI gene;Acc:111588711]	4.6086	4.66577	5.8821	5.29871	5.34865	4.71869	4.52623	4.78213	4.30953	4.10078	4.17471	4.94231	2.16274	2.08356	2.64337	2.11344	2.19495	2.72163
ENSAOCG00000006938	st3gal1	CMP-N-acetylneuraminate-beta-galactosamide-alpha-2,3-sialyltransferase 1-like [Source:NCBI gene;Acc:111564284]	0.417945	0.36449	0.352182	0.476577	0.343435	0.657052	0.475295	0.381239	0.499923	0.561244	0.608622	0.581857	1.5375	1.30395	1.49783	0.943224	1.82954	1.29827
ENSAOCG00000006947	si:dkeyp-69e1.8	GTPase IMAP family member 4-like [Source:NCBI gene;Acc:111568355]	2.10606	2.09717	1.79729	2.0673	1.94738	2.05219	2.70081	3.43718	2.77904	2.99149	2.95538	2.60392	5.52337	4.84707	5.28748	4.32375	5.42695	4.51686
ENSAOCG00000006952	p2rx1	purinergic receptor P2X 1 [Source:NCBI gene;Acc:111564924]	1.10987	1.01224	1.05523	0.87028	1.17272	0.969088	1.44131	1.39236	1.12921	1.32208	1.40959	1.17217	3.07253	3.00279	2.84906	1.3974	2.18994	2.12118
ENSAOCG00000006966	perp	p53 apoptosis effector related to PMP22 [Source:NCBI gene;Acc:111582005]	3.89845	3.83365	4.39828	4.92125	3.68479	4.10074	5.41051	5.82676	4.38855	5.07092	5.73644	5.44281	13.366	10.3534	9.43871	6.05522	8.50577	7.3668
ENSAOCG00000006976	iars1	isoleucine--tRNA ligase, cytoplasmic-like [Source:NCBI gene;Acc:111578239]	14.3075	10.5334	12.4242	13.542	13.1787	13.605	8.96897	8.6416	10.7112	9.52468	10.4065	9.79708	4.75618	5.63795	5.6606	9.59462	5.8216	5.53229
ENSAOCG00000006987	.	.	6.16015	4.3612	4.0876	7.01268	4.99572	5.57069	10.3288	11.7971	9.67819	9.14914	8.97962	9.47225	60.3241	52.5454	51.0547	15.8988	45.1572	28.1642
ENSAOCG00000006990	slc22a2	solute carrier family 22 member 2-like [Source:NCBI gene;Acc:111565454]	46.2319	48.6018	39.5255	48.2573	57.2826	43.7406	66.7252	77.9079	72.5974	73.7756	62.0276	83.8003	9.67112	10.2498	4.5555	38.6496	14.7172	21.2491
ENSAOCG00000006997	KBTBD13	kelch repeat and BTB domain-containing protein 13-like [Source:NCBI gene;Acc:111573036]	0.258088	0.233906	0.407498	0.0649901	0.156112	0.352529	0.441295	0.37432	0.486955	0.544256	0.42253	0.195316	0.993155	0.948364	0.921459	0.97485	0.935595	0.604973
ENSAOCG00000007001	.	high choriolytic enzyme 1-like [Source:NCBI gene;Acc:111575958]	21.8502	15.0097	21.5666	13.11	12.6167	16.7779	16.5603	21.2346	20.2651	16.1721	19.9685	16.0376	5.99312	5.0529	7.17566	10.248	8.07885	7.3857
ENSAOCG00000007002	nop53	NOP53 ribosome biogenesis factor [Source:NCBI gene;Acc:111566027]	66.0812	54.1129	67.2535	68.7512	53.8246	67.6843	54.1194	55.7572	58.2668	49.5893	55.8572	59.7767	28.0569	26.5741	24.3665	39.5884	28.4989	27.4671
ENSAOCG00000007009	ada2a	adenosine deaminase 2 [Source:NCBI gene;Acc:111567803]	9.55031	9.56323	7.06142	8.16492	8.67926	8.14517	12.0681	11.3514	12.6047	10.0207	13.0748	8.88449	26.7115	19.1159	21.8891	14.7813	24.1839	16.997
ENSAOCG00000007017	srpx	sushi repeat containing protein X-linked [Source:NCBI gene;Acc:111585349]	21.8682	20.078	13.1964	21.5131	17.8178	21.7897	20.5619	17.7519	25.6338	21.0359	21.2404	23.0641	39.773	38.6789	34.5517	31.5402	38.2173	34.0572
ENSAOCG00000007036	aars1	alanyl-tRNA synthetase 1 [Source:NCBI gene;Acc:111576589]	55.1844	46.2171	50.2449	53.5036	47.0046	48.9144	38.7908	39.8174	45.9505	39.0559	44.5929	42.7823	27.6975	25.8037	26.3988	39.0701	28.0414	28.2614
ENSAOCG00000007038	c1qbp	complement C1q binding protein [Source:NCBI gene;Acc:111564928]	42.8039	37.3157	42.4163	41.494	39.0453	36.8459	36.3795	31.6377	33.4157	32.6453	32.129	34.5834	14.0947	14.761	12.5541	27.1092	14.8087	14.6878
ENSAOCG00000007048	kpnb1	karyopherin subunit beta 1 [Source:NCBI gene;Acc:111563052]	83.2075	73.6247	75.2231	76.4196	71.8273	75.135	59.3799	65.3247	60.5548	57.5994	60.041	57.4162	46.8309	45.9816	40.0579	58.5669	39.6171	39.1859
ENSAOCG00000007060	slc25a18	mitochondrial glutamate carrier 1-like [Source:NCBI gene;Acc:111567815]	7.51634	8.92794	9.09337	7.3988	8.72556	9.07415	8.76266	7.19418	7.6495	9.06597	8.68302	6.46386	13.975	16.367	17.7821	9.27238	14.7522	13.7244
ENSAOCG00000007074	foxa3	hepatocyte nuclear factor 3-beta-like [Source:NCBI gene;Acc:111583199]	36.7786	59.82	25.3316	48.126	30.5891	31.8466	53.9026	56.8348	46.4686	54.5335	53.4537	28.7031	85.0856	80.4439	90.9802	84.3444	87.6143	88.5656
ENSAOCG00000007079	.	alcohol dehydrogenase 1-like [Source:NCBI gene;Acc:111562592]	3.93215	2.92287	3.14316	3.23108	2.64275	1.28779	7.8735	6.99261	6.29973	8.25575	9.56756	7.62214	96.6139	76.3853	59.506	17.5017	54.7504	38.7236
ENSAOCG00000007081	SLC2A9	solute carrier family 2 member 9 [Source:NCBI gene;Acc:111574763]	1.3204	1.62714	2.3269	1.263	1.87316	1.66083	1.03545	1.11137	1.02161	0.856368	1.11972	0.927358	2.14452	1.91981	2.59114	1.48306	2.78241	1.6818
ENSAOCG00000007085	hsd17b2	estradiol 17-beta-dehydrogenase 2-like [Source:NCBI gene;Acc:111585754]	0.199575	0.292182	0.103882	0.139169	0.0742883	0.0629086	0.255934	0.267189	0.295449	0.388488	0.366229	0.22655	0.610451	0.470097	0.723508	0.251277	0.623304	0.292119
ENSAOCG00000007088	cd3eap	DNA-directed RNA polymerase I subunit RPA34-like [Source:NCBI gene;Acc:111583197]	14.0593	14.0378	16.071	13.9213	12.7323	12.8027	12.6309	13.4404	11.6898	10.7412	11.1464	13.6604	5.34907	4.28085	3.91362	8.50078	3.68571	4.17288
ENSAOCG00000007089	LGALS4	galectin 4 [Source:HGNC Symbol;Acc:HGNC:6565]	41.2961	41.9394	42.5994	37.6676	49.6213	45.3732	46.7066	37.3707	52.4262	60.0271	51.6955	56.4433	114.249	94.084	137.545	62.9546	168.535	139.828
ENSAOCG00000007098	nup153	nucleoporin 153 [Source:NCBI gene;Acc:111563760]	68.8738	74.27	88.7564	89.5044	70.6525	72.989	60.238	59.5937	60.1539	55.8377	67.8473	70.9152	42.906	42.6567	39.481	57.9367	42.0824	45.0991
ENSAOCG00000007109	card11	caspase recruitment domain family member 11 [Source:NCBI gene;Acc:111586415]	0.634411	0.552853	0.418283	0.540703	0.43294	0.322182	0.594529	0.707787	0.801064	0.707514	0.627741	0.572437	1.99268	1.28514	1.76558	1.0343	1.78087	1.14392
ENSAOCG00000007114	cd8b	uncharacterized LOC111581205 [Source:NCBI gene;Acc:111581205]	0	0	0	0	0	0	0	0	0	0.0389208	0.0460433	0.0093116	0.0420874	0.0904258	0.0937178	0.0309838	0.0237889	0.142513
ENSAOCG00000007126	.	.	0.845934	0.623498	0.731046	0.723747	0.71513	1.11372	1.03254	0.946049	1.01534	1.25733	0.958243	1.34207	2.40549	3.15838	3.2022	1.16775	2.18726	2.6898
ENSAOCG00000007132	tsfm	Ts translation elongation factor, mitochondrial [Source:NCBI gene;Acc:111566643]	5.05648	4.63453	5.28464	5.93434	4.54863	5.53167	4.42074	4.19596	3.6435	3.64282	3.66018	4.53655	1.66307	1.9991	1.51397	3.38967	1.79155	1.74146
ENSAOCG00000007149	.	CD8a molecule [Source:NCBI gene;Acc:111581187]	0.0447957	0.0405984	0	0.0451207	0	0	0.0957431	0.0288755	0.0676157	0.0236163	0	0	0.134073	0.219473	0.106624	0.0188003	0.216519	0.197654
ENSAOCG00000007157	sars2	seryl-tRNA synthetase 2, mitochondrial [Source:NCBI gene;Acc:111566019]	33.0606	32.1322	29.5585	30.0608	33.1183	29.0158	36.4498	32.8344	34.2091	28.392	26.4504	32.265	12.4727	16.3078	13.6731	23.5438	15.1844	16.0891
ENSAOCG00000007158	sf3b3	splicing factor 3b subunit 3 [Source:NCBI gene;Acc:111576587]	31.3932	28.0851	31.9112	34.9996	30.6499	29.0273	26.0124	24.3635	22.3599	23.5306	25.8892	28.4465	15.4138	16.5313	14.7942	21.8871	13.6478	16.8467
ENSAOCG00000007178	.	UTP18 small subunit processome component [Source:NCBI gene;Acc:111563054]	19.2685	17.6421	19.1259	18.046	18.0893	16.8543	17.6554	16.2505	17.5469	15.3336	15.5239	16.6289	7.95271	8.45024	7.68243	12.4362	7.05111	7.76938
ENSAOCG00000007180	slc19a3b	thiamine transporter 2-like [Source:NCBI gene;Acc:111573021]	0.5912	0.535806	0.853442	0.619309	0.991757	0.516823	0.525653	0.586879	0.526499	0.511156	0.608385	0.599526	0.182001	0.144827	0.18012	0.446616	0.228604	0.260858
ENSAOCG00000007186	mmp2	matrix metallopeptidase 2 [Source:NCBI gene;Acc:111577723]	44.4254	36.8703	26.8916	48.36	42.9247	40.9954	55.4907	51.3316	57.2198	56.7742	48.47	48.7255	80.3451	75.9391	73.7687	76.1127	78.3131	70.6981
ENSAOCG00000007204	si:ch1073-390k14.1	deoxyribodipyrimidine photo-lyase-like [Source:NCBI gene;Acc:111582521]	23.8739	19.6058	25.3204	24.2925	28.1155	40.6627	1.49955	2.02573	1.21345	1.61824	2.52972	2.48886	0.624965	0.29839	0.347909	1.77899	0.847792	1.20926
ENSAOCG00000007208	dcaf6	DDB1 and CUL4 associated factor 6 [Source:NCBI gene;Acc:111585215]	22.1895	22.4611	18.3833	21.6105	21.33	19.9057	20.4958	19.0777	22.4382	20.4878	22.2173	22.2614	46.0017	44.5147	42.8236	32.4685	40.3934	40.0147
ENSAOCG00000007212	.	bryoporin-like [Source:NCBI gene;Acc:111587560]	1.19122	1.05178	1.11354	1.50291	0.861679	1.07356	2.53552	2.4342	1.61268	2.00056	2.34369	2.10502	6.85229	5.55048	4.92825	3.15426	4.71894	3.67788
ENSAOCG00000007218	agk	acylglycerol kinase [Source:NCBI gene;Acc:111567802]	37.6981	36.8259	44.0948	36.29	37.0708	28.0268	37.8464	35.5653	35.2998	31.7707	30.6068	35.8244	15.1975	18.7997	16.6897	25.8342	16.4772	17.9555
ENSAOCG00000007220	apnl	DELTA-stichotoxin-Hcr4a-like [Source:NCBI gene;Acc:111587559]	14.3087	10.7923	10.7224	18.7937	10.5816	10.6922	33.346	27.7929	17.9205	21.3274	27.3946	21.2253	71.0781	66.6109	63.1597	47.3034	61.6472	45.5945
ENSAOCG00000007235	slc25a38a	solute carrier family 25 member 38-A-like [Source:NCBI gene;Acc:111570695]	3.19342	3.40336	4.61527	3.12723	4.29251	4.33504	4.19634	5.98486	6.22611	4.36481	4.67487	5.28096	2.4021	2.60765	2.58998	4.69084	2.51538	2.56042
ENSAOCG00000007242	nars1	asparaginyl-tRNA synthetase 1 [Source:NCBI gene;Acc:111581988]	2785.02	1909.92	2079.17	2495.44	1875.64	2101.14	1623.18	1379.13	1761.24	1481.6	1649.16	1523.56	880.763	955.484	1068.88	1637.77	980.842	1145.8
ENSAOCG00000007251	PIP5KL1	phosphatidylinositol 4-phosphate 5-kinase-like protein 1 [Source:NCBI gene;Acc:111564929]	5.5914	4.06093	4.80288	5.13048	4.94191	4.3767	8.33271	7.62814	6.18532	5.65328	7.21927	6.72394	14.9174	11.0704	10.4464	8.34184	11.6803	8.74474
ENSAOCG00000007258	fech	ferrochelatase [Source:NCBI gene;Acc:111581989]	37.226	36.0773	42.7965	47.2293	45.0972	58.1473	25.4827	29.1463	28.3689	27.4484	27.0474	36.9276	15.0737	14.235	15.4489	24.1045	18.1686	21.1183
ENSAOCG00000007268	si:dkey-6b12.5	Rho related BTB domain containing 3 [Source:NCBI gene;Acc:111581204]	11.3172	11.6716	12.2353	12.0872	12.0387	8.2623	13.8459	12.0747	14.2845	14.7104	13.0518	12.1086	24.6951	24.5373	30.1885	13.9216	23.9555	23.6763
ENSAOCG00000007301	cebpz	CCAAT enhancer binding protein zeta [Source:NCBI gene;Acc:111583187]	10.7315	10.6231	12.7375	10.8618	9.15921	10.0253	10.5108	10.701	9.98639	8.62381	9.86081	10.6445	4.79636	4.52333	4.10016	7.38989	4.63309	4.41522
ENSAOCG00000007305	.	.	25.1373	47.1861	41.4975	27.2793	37.8477	41.3515	19.8605	27.3905	24.2281	23.8788	26.9746	26.7681	8.48519	13.1547	10.5586	20.871	13.5418	14.6798
ENSAOCG00000007317	.	ependymin-like [Source:NCBI gene;Acc:111562542]	15.8451	22.7922	14.2843	20.2374	24.8786	19.7481	22.7475	26.2534	33.4828	24.4249	27.0933	27.5396	86.9869	59.447	86.8861	38.5941	104.389	84.9396
ENSAOCG00000007331	.	type 1 phosphatidylinositol 4,5-bisphosphate 4-phosphatase-like [Source:NCBI gene;Acc:111576584]	128.755	88.7807	98.4352	104.749	113.265	119.431	144.873	161.603	146.11	150.282	178.942	142.645	319.79	308.021	343.89	187.636	287.007	221.876
ENSAOCG00000007333	apol1	apolipoprotein L, 1 [Source:ZFIN;Acc:ZDB-GENE-030131-3217]	1.11882	1.22256	0.929577	1.08058	1.08794	0.899524	1.43477	1.33512	1.24253	1.36634	1.45077	1.12536	3.08823	2.8362	2.49786	1.70288	2.36162	1.91567
ENSAOCG00000007358	nup210	nucleoporin 210 [Source:NCBI gene;Acc:111588725]	11.5625	12.0891	11.8661	11.7562	12.3163	10.1033	8.32643	7.44318	7.52676	7.85381	6.90998	8.30212	4.66393	4.50448	5.26687	6.90619	5.06146	5.49196
ENSAOCG00000007373	trap1	TNF receptor associated protein 1 [Source:NCBI gene;Acc:111582514]	75.1392	61.7066	76.702	66.47	67.3473	71.0048	53.7672	53.3415	63.0538	56.6368	63.2253	59.7386	35.6504	30.7581	26.9668	52.0856	29.6082	34.0167
ENSAOCG00000007378	cryabb	alpha-crystallin B chain-like [Source:NCBI gene;Acc:111580654]	0.656761	0.765288	0.634877	0.992289	1.02153	0.833009	1.86493	1.31541	2.2836	1.92908	1.84323	1.86383	1.98573	2.35586	2.61283	2.53978	2.24478	2.5615
ENSAOCG00000007379	.	nectin-4-like [Source:NCBI gene;Acc:111562552]	4.4755	3.03707	3.1942	4.79953	3.04384	4.01464	6.56743	6.71713	5.34384	5.01243	6.5199	6.25155	10.9198	7.98186	8.84011	6.50402	8.23314	6.41668
ENSAOCG00000007395	.	NOP56 ribonucleoprotein [Source:NCBI gene;Acc:111581195]	117.129	106.798	113.958	104.209	107.605	102.14	118.764	119.639	115.106	96.4246	106.393	113.762	48.3436	49.2278	43.8771	83.5902	50.4128	55.936
ENSAOCG00000007402	fosl1a	FOS like 1, AP-1 transcription factor subunit [Source:NCBI gene;Acc:111578229]	42.4424	24.7528	37.8302	115.465	36.6086	108.94	3.61757	4.46333	3.33866	4.056	2.69902	55.7482	7.07242	5.497	6.95862	5.48908	9.66841	4.87978
ENSAOCG00000007403	DDX39A	ATP-dependent RNA helicase DDX39A [Source:NCBI gene;Acc:111570686]	35.9897	30.8234	34.6432	36.4449	33.3908	34.2072	35.0097	34.2712	30.7034	27.412	28.3595	29.9548	19.8674	20.2615	19.474	27.0672	19.3091	19.3649
ENSAOCG00000007404	ankrd33ab	ankyrin repeat domain-containing protein 33B-like [Source:NCBI gene;Acc:111566613]	16.9506	20.8489	22.8527	20.3419	20.1155	22.9327	12.8768	13.9858	11.3673	12.3577	13.9093	13.1943	0.45556	1.06776	0.922196	7.92699	1.49815	4.40737
ENSAOCG00000007423	zgc:171857	F-box and WD repeat domain containing 12 [Source:NCBI gene;Acc:111588721]	1.60457	1.53445	1.33288	1.5549	1.31194	0.952264	2.48342	2.51444	1.62856	1.94272	1.80132	1.62046	3.06599	3.06326	2.84466	2.22925	3.22527	2.24298
ENSAOCG00000007426	abcf3	ATP binding cassette subfamily F member 3 [Source:NCBI gene;Acc:111573558]	193.299	161.366	186.114	214.628	167.697	181.276	145.173	144.128	162.993	131.458	168.303	143.945	92.5171	100.629	92.0187	139.591	87.6532	85.5856
ENSAOCG00000007474	sqor	sulfide quinone oxidoreductase [Source:NCBI gene;Acc:111577712]	0.340875	0.314172	0.516057	0.174584	0.440334	0.355126	0.407501	0.245799	0.281244	0.466026	0.308084	0.308249	1.48959	0.778433	1.38618	0.516476	0.988565	0.89383
ENSAOCG00000007476	nup107	nucleoporin 107 [Source:NCBI gene;Acc:111586408]	25.211	22.4435	21.9829	23.7383	21.2588	21.791	17.5757	18.5104	16.1721	16.4006	18.7574	18.5487	11.0688	12.7605	11.5298	15.4603	9.81395	9.87878
ENSAOCG00000007497	atl3	atlastin-3-like [Source:NCBI gene;Acc:111578218]	54.0622	41.9729	43.4717	58.2005	50.9242	52.7301	67.6772	68.6661	63.0837	61.7132	62.9187	62.6904	115.079	95.0777	82.9643	82.5604	94.842	83.9178
ENSAOCG00000007515	dusp4	dual specificity protein phosphatase 4-like [Source:NCBI gene;Acc:111584536]	35.3851	43.5286	57.8166	41.4662	52.6218	39.7277	19.3685	18.776	21.2016	21.567	20.1042	23.2191	18.709	15.9624	20.2138	18.2555	20.2736	19.564
ENSAOCG00000007519	arsia	arylsulfatase family member I [Source:NCBI gene;Acc:111569541]	1.16083	1.0116	0.886208	0.899421	0.720164	1.38232	0.954256	0.604374	0.775002	0.423684	0.542986	0.405456	0.114538	0.328119	0.340064	0.299807	0.0863202	0.320123
ENSAOCG00000007545	.	.	41.2014	45.732	58.4511	40.7221	62.6839	57.9216	23.6327	50.9822	42.6854	28.3052	35.1202	37.0224	0.584868	1.16352	0.633088	7.73425	2.00186	2.97589
ENSAOCG00000007552	.	uncharacterized LOC111562567 [Source:NCBI gene;Acc:111562567]	5.44998	4.67936	4.77967	7.15082	4.68461	6.66066	8.62134	8.40712	7.38745	7.54222	7.87423	8.24207	13.7975	9.96926	11.2141	9.27709	10.7362	8.54307
ENSAOCG00000007553	.	von Willebrand factor A domain containing 1 [Source:NCBI gene;Acc:111574342]	59.0057	54.4319	39.4524	47.7593	52.6872	41.2582	102.243	80.4854	70.3769	90.5459	71.9581	78.9423	132.452	128.2	116.871	101.709	122.739	96.4702
ENSAOCG00000007557	.	complement factor B-like [Source:NCBI gene;Acc:111580649]	68.906	49.4654	35.6944	46.7342	34.8306	40.0814	62.6877	78.9093	50.1022	52.7437	47.9594	47.9665	166.322	134.972	213.379	124.746	228.667	162.567
ENSAOCG00000007558	hrh2a	histamine H2 receptor-like [Source:NCBI gene;Acc:111575947]	0.212025	0.350004	0.307441	0.205936	0.0732855	0.206865	0.233058	0.205008	0.137158	0.359292	0.318781	0.206301	0.543933	0.500851	0.648856	0.247886	0.549009	0.764293
ENSAOCG00000007570	myoz1a	myozenin 1 [Source:NCBI gene;Acc:111579982]	14.2514	11.502	18.4287	18.688	12.3891	15.3159	25.6624	23.4048	37.4441	40.5493	33.91	30.3462	142.03	124.259	119.75	51.0865	139.018	109.888
ENSAOCG00000007571	arf3b	ADP-ribosylation factor 3 [Source:NCBI gene;Acc:111566623]	4.21755	4.40552	4.97051	4.37115	4.38632	4.49065	4.83037	5.36767	5.41257	5.3037	5.14068	5.23547	8.75943	8.47944	9.33665	4.35222	9.12575	7.32818
ENSAOCG00000007579	zgc:110789	solute carrier family 23 member 1-like [Source:NCBI gene;Acc:111567810]	0.470543	0.536507	0.493014	0.527468	0.605969	0.684193	0.486631	0.454971	0.54987	0.552156	0.3408	0.637528	1.57707	1.89637	2.08102	0.764445	1.5627	1.19298
ENSAOCG00000007595	si:dkey-174i8.1	arylsulfatase I-like [Source:NCBI gene;Acc:111579980]	0.427005	0.817968	0.577888	0.586504	0.704418	0.583257	0.398247	0.37534	0.32959	0.583258	0.16342	0.396591	0.248965	0.26151	0.138595	0.342127	0.168866	0.240864
ENSAOCG00000007602	.	cytochrome c [Source:NCBI gene;Acc:111585047]	45.3459	36.6564	43.5307	47.4273	40.2358	39.5853	49.4792	40.1479	47.2005	50.7945	42.4103	46.3109	95.1341	113.765	96.8588	58.9667	93.8162	72.8537
ENSAOCG00000007612	naglu	N-acetyl-alpha-glucosaminidase [Source:NCBI gene;Acc:111588298]	5.07082	4.4802	4.99531	4.9527	4.4334	3.63724	5.56739	5.93969	4.98439	5.22621	6.61012	5.46692	13.64	11.0012	11.3333	6.30704	10.3093	8.44122
ENSAOCG00000007641	plcd4b	phospholipase C delta 4 [Source:NCBI gene;Acc:111568490]	2.10594	1.77648	1.06695	2.1049	1.85523	2.16848	2.22977	2.08845	2.543	2.80125	2.69757	2.79515	3.62944	3.75677	3.59364	3.22261	4.05593	4.11891
ENSAOCG00000007653	coq8b	coenzyme Q8B [Source:NCBI gene;Acc:111566025]	24.1533	23.6262	24.8936	27.1013	28.1761	36.4051	16.333	16.7182	17.9798	16.7931	16.7866	18.7923	7.07826	7.84669	7.44593	15.4289	7.65214	8.95218
ENSAOCG00000007665	.	.	0.439429	0.517731	0.545143	0.741383	0.478442	0.490185	0.69501	0.609003	0.845686	0.961417	0.770798	0.640159	1.71916	1.37251	1.49569	0.839125	1.75227	1.42389
ENSAOCG00000007675	zc3h15	zinc finger CCCH-type containing 15 [Source:NCBI gene;Acc:111585044]	23.2701	21.2997	24.5941	25.0347	20.1059	21.059	17.876	20.296	19.3392	18.8378	19.3501	21.3826	12.4825	11.9042	11.4293	16.9358	11.75	11.0765
ENSAOCG00000007716	adgre8	adhesion G protein-coupled receptor E8 [Source:ZFIN;Acc:ZDB-GENE-121214-35]	0.200949	0.341476	0.203966	0.0759027	0.060775	0.0686204	0.322121	0.437173	0.227488	0.238366	0.281987	0.570278	1.2888	0.553802	0.7892	0.253008	1.16554	0.955927
ENSAOCG00000007719	FABP2	fatty acid binding protein 2 [Source:NCBI gene;Acc:111566010]	452.021	452.195	537.787	436.155	401.684	412.97	685.549	706.42	812.293	970.444	1176.1	886.664	1003.43	986.549	1016.24	1337.93	1108.49	1112.06
ENSAOCG00000007725	ATAD3A	ATPase family AAA domain-containing protein 3-A-like [Source:NCBI gene;Acc:111574352]	668.973	713.25	873.468	762.822	698.336	565.501	648.002	618.763	623.481	554.976	626.425	713.068	247.715	282.408	218.716	488.947	247.695	272.548
ENSAOCG00000007734	mrpl20	mitochondrial ribosomal protein L20 [Source:NCBI gene;Acc:111574362]	23.5633	22.3059	25.9909	25.2132	24.5021	24.1313	20.8324	19.2003	20.6594	19.1314	18.7078	21.3774	11.6295	12.7322	12.2157	17.783	12.4707	13.2854
ENSAOCG00000007747	si:dkey-74k8.3	uncharacterized LOC111569507 [Source:NCBI gene;Acc:111569507]	6.76195	5.81627	5.83724	5.94912	5.78177	5.47337	10.2952	9.50455	8.21414	8.58216	9.00075	7.06787	15.5625	12.9945	12.3096	11.2203	10.945	9.28922
ENSAOCG00000007754	pygma	glycogen phosphorylase, muscle form [Source:NCBI gene;Acc:111567108]	256.17	224.455	244.877	280.707	272.367	298.34	268.041	282.29	364.172	351.141	333.031	358.002	126.003	109.785	99.3435	284.362	152	164.499
ENSAOCG00000007828	angptl5	angiopoietin-related protein 5-like [Source:NCBI gene;Acc:111580663]	14.1521	12.6874	16.6681	15.4876	15.1772	14.2107	12.3607	10.3553	16.6273	11.9779	11.8082	11.3757	7.65369	6.37152	7.86591	8.47578	7.54288	7.97424
ENSAOCG00000007837	.	.	9.21194	5.77993	5.2745	5.35314	3.42899	5.80746	9.54156	15.0735	11.6318	18.4922	14.4184	12.4681	25.9048	23.8685	25.2997	19.182	21.064	35.1746
ENSAOCG00000007838	zgc:175088	F-box protein 2 [Source:NCBI gene;Acc:111576570]	0.841225	1.02924	1.12221	0.944165	1.27937	0.902825	1.52571	1.51057	1.68697	1.95771	1.45029	1.56882	2.54346	2.73787	2.31694	2.14858	2.54417	2.4955
ENSAOCG00000007852	.	.	0.255715	0.364186	0.280154	0.312764	0.383009	0.18296	0.718319	0.624018	0.468693	0.635547	0.615151	0.608205	1.01526	0.954559	0.81734	0.367957	0.723937	0.705189
ENSAOCG00000007858	.	tropomyosin 3 [Source:NCBI gene;Acc:111585116]	14.3948	12.1673	15.3448	16.8992	13.3853	13.1979	19.2325	16.4394	18.3421	21.5886	15.096	18.4545	36.3243	29.5201	30.3984	27.9584	33.0251	30.9779
ENSAOCG00000007874	erbb3a	receptor tyrosine-protein kinase erbB-3-like [Source:NCBI gene;Acc:111566631]	28.6308	30.9659	47.8208	33.4604	41.2844	42.6729	39.5701	54.0116	43.1122	42.3708	48.0425	40.7351	106.791	89.6235	116.583	33.488	97.8927	68.9913
ENSAOCG00000007896	cers3b	ceramide synthase 2-like [Source:NCBI gene;Acc:111571929]	7.48255	7.87326	10.086	7.64235	10.5004	8.23781	7.06236	7.17704	7.14931	6.76927	7.16104	9.07154	3.78158	2.73119	4.95833	6.80198	4.0796	4.11044
ENSAOCG00000007903	prss1	trypsin-3-like [Source:NCBI gene;Acc:111577047]	437.384	398.39	578.297	412.873	397.068	481.019	334.111	434.767	364.826	330.95	439.592	359.642	165.82	207.693	239.884	207.488	253.161	191.552
ENSAOCG00000007920	FBXO40	F-box protein 40 [Source:NCBI gene;Acc:111575403]	0.0412994	0.561446	0.447141	0.623985	0.249811	0.338471	0.423698	0.359394	0.420783	0.587872	0.40568	0.328172	4.55585	3.79394	4.06968	0.415989	3.95246	3.9976
ENSAOCG00000007932	shdb	SH2 domain-containing adapter protein D-like [Source:NCBI gene;Acc:111573504]	10.9326	13.9543	13.0354	12.5344	13.0982	14.1168	8.06934	8.12352	9.31216	8.1173	8.33665	10.6545	6.17747	5.29606	6.77742	7.21437	6.6775	7.21248
ENSAOCG00000007934	ier2b	immediate early response 2b [Source:ZFIN;Acc:ZDB-GENE-030131-8244]	1.66205	1.6372	1.49956	1.60775	1.20763	1.34737	0.747291	0.769225	0.699845	0.53963	0.592558	1.0258	0.645643	0.724106	0.875635	0.916588	0.786201	0.585508
ENSAOCG00000007968	.	.	3.55638	3.08859	3.4766	3.30743	2.94064	3.1316	3.0198	3.43868	3.19739	2.80692	3.52732	3.22967	1.0718	1.17571	1.01579	1.91281	0.961285	1.09691
ENSAOCG00000007975	fxr2	fragile X mental retardation syndrome-related protein 1-like [Source:NCBI gene;Acc:111562527]	51.2552	48.8264	60.8652	51.7763	49.9389	51.0443	34.7726	36.1	48.8612	41.8037	50.6003	47.2674	21.0134	19.3256	21.8571	38.446	19.6963	24.1588
ENSAOCG00000007979	pa2g4a	proliferation-associated 2G4 [Source:NCBI gene;Acc:111566624]	366.444	341.711	430.807	352.18	356.063	343.978	301.774	304.622	300.593	270.897	283.89	318.826	175.101	179.824	151.314	209.168	166.198	166.886
ENSAOCG00000007980	ano2a	anoctamin 2a [Source:ZFIN;Acc:ZDB-GENE-091204-400]	5.07908	5.12926	5.23717	3.32536	5.17891	2.70899	2.17113	2.47888	2.19042	2.18041	2.9867	2.99263	1.11685	1.48123	1.48526	1.82711	1.26255	1.92091
ENSAOCG00000008029	arsib	arylsulfatase I-like [Source:NCBI gene;Acc:111567795]	0.660807	0.499075	0.529958	0.616297	0.532945	0.445735	0.732335	0.7967	0.831197	0.851589	0.915845	0.657518	1.78942	1.6088	1.57286	1.15042	1.1593	1.22838
ENSAOCG00000008051	afmid	arylformamidase [Source:NCBI gene;Acc:111581970]	5.60672	5.94521	5.49361	5.55704	6.21302	4.44185	7.27632	7.76311	8.04823	7.83894	8.02512	7.68839	10.5575	10.1363	13.0036	10.5041	13.138	11.1881
ENSAOCG00000008066	duox	dual oxidase 1-like [Source:NCBI gene;Acc:111577711]	1.40058	1.90402	0.856019	0.750876	1.53039	1.54281	0.811139	1.26686	1.12523	1.6435	1.90199	1.33345	1.85448	3.43101	3.6778	2.50292	4.12729	4.14895
ENSAOCG00000008090	.	uncharacterized LOC111564889 [Source:NCBI gene;Acc:111564889]	0.491944	0.499085	0.496846	0.543585	0.488542	0.992894	0.376637	0.283978	0.274301	0.418061	0.381228	0.375071	1.05484	0.809411	0.975195	0.517699	0.862394	0.680345
ENSAOCG00000008102	chaf1b	chromatin assembly factor 1 subunit B [Source:NCBI gene;Acc:111578945]	3.21219	2.7975	2.05474	3.60202	2.74751	2.39948	2.20447	2.12316	1.36366	1.38917	1.5847	1.58105	1.15883	1.56764	1.36189	1.43764	1.20084	1.04846
ENSAOCG00000008118	si:ch73-389b16.1	si:ch73-389b16.1 [Source:ZFIN;Acc:ZDB-GENE-120215-152]	1.23865	0.732125	1.1297	1.56633	1.12385	1.10342	1.29493	1.23671	1.38699	1.91646	1.54924	1.48249	2.41778	2.09436	2.17274	2.1359	3.04555	2.43936
ENSAOCG00000008124	.	scavenger receptor cysteine-rich type 1 protein M130-like [Source:NCBI gene;Acc:111571385]	0.679569	0.509298	0.48343	0.645009	0.569156	0.45222	1.17314	1.13725	1.44	1.24016	0.880266	1.1967	1.6875	1.76079	1.77927	1.66737	1.90764	1.87406
ENSAOCG00000008140	si:dkey-93h22.8	peroxisome proliferator-activated receptor gamma coactivator 1-beta-like [Source:NCBI gene;Acc:111581969]	23.8138	21.9638	23.7252	26.1902	21.6151	27.7387	20.3951	21.8594	18.7028	21.1166	19.8378	24.7082	9.7143	9.61975	8.49227	19.3177	8.62255	11.858
ENSAOCG00000008142	entpd5a	ectonucleoside triphosphate diphosphohydrolase 5-like [Source:NCBI gene;Acc:111583163]	14.0749	12.8141	9.00467	13.9515	13.0284	10.7196	23.1637	19.4033	24.6008	25.8361	26.4244	16.8247	23.142	26.9829	25.3697	34.5296	25.7589	30.8047
ENSAOCG00000008159	col10a1b	collagen type X alpha 1 chain [Source:NCBI gene;Acc:111587131]	48.8193	35.6284	21.7975	53.5363	34.8455	35.0291	87.9527	54.4308	73.8364	95.1677	69.0114	65.4117	117.058	121.298	77.2461	111.16	111.15	92.2526
ENSAOCG00000008199	irf5	interferon regulatory factor 5 [Source:NCBI gene;Acc:111567780]	2.48157	2.17507	1.67922	3.15735	1.85656	1.73942	4.64791	4.95674	3.32681	3.35678	4.39872	3.63244	7.62275	6.71905	6.57506	5.55003	5.96573	4.24114
ENSAOCG00000008241	mfap5	microfibrillar-associated protein 2-like [Source:NCBI gene;Acc:111586373]	2.89335	2.5784	2.16085	2.92409	2.59885	2.04875	4.30608	4.03266	4.49144	4.25472	4.23669	2.98785	8.10533	7.82275	6.13594	5.6776	5.45833	4.82745
ENSAOCG00000008246	KCNE2	potassium voltage-gated channel subfamily E member 2-like [Source:NCBI gene;Acc:111578914]	0.00642654	0	0.0173947	0	0	0	0.0247241	0.00621386	0	0.0304926	0.0360728	0.0145904	0.272031	0.157432	0.238626	0.0728229	0.177056	0.175453
ENSAOCG00000008259	.	.	0	0	0	0.177918	0	0	0.151012	0.11386	0.0666546	0	0.247869	0	0.830766	0.576944	1.34538	0.222397	1.79291	0.974224
ENSAOCG00000008263	utp4	UTP4 small subunit processome component [Source:NCBI gene;Acc:111585027]	11.2314	10.3162	11.659	11.3255	10.0861	10.6412	10.012	9.56626	10.5241	7.53119	9.58626	10.4383	3.59354	4.07037	3.36416	6.56736	3.59876	3.75154
ENSAOCG00000008281	spry4	sprouty RTK signaling antagonist 4 [Source:NCBI gene;Acc:111579562]	5.07699	7.27592	7.24326	6.99057	8.0783	7.34472	3.56004	3.79659	3.3409	3.95555	4.0009	4.62762	2.18146	3.24714	3.78603	3.55825	3.04628	3.33124
ENSAOCG00000008284	znrd1	zinc ribbon domain containing 1 [Source:NCBI gene;Acc:111585769]	15.5162	12.4386	11.9119	11.7216	12.542	9.02882	15.7488	13.6235	13.0362	11.4999	11.619	11.5317	6.38137	6.56231	7.30357	9.63655	6.15446	6.33203
ENSAOCG00000008287	ddr1	discoidin domain receptor tyrosine kinase 1 [Source:NCBI gene;Acc:111569457]	37.9976	31.4908	30.7384	36.363	31.0004	31.0856	56.1979	53.0909	46.1852	45.6709	54.7784	53.7441	80.7117	59.8985	56.0067	60.8323	62.726	53.2898
ENSAOCG00000008288	opn1sw1	putative violet-sensitive opsin [Source:NCBI gene;Acc:111567778]	34.1161	32.3694	38.354	32.8359	34.7371	27.926	24.6196	25.3128	15.618	21.8198	23.908	20.0477	8.63493	14.9641	16.3199	14.8065	9.82163	11.2418
ENSAOCG00000008345	.	.	11.7798	8.80247	8.94773	12.4939	10.2162	10.0165	15.9318	13.6906	11.1718	16.4101	13.1641	15.7188	32.4967	28.3556	26.7109	15.3473	25.2542	21.7824
ENSAOCG00000008368	wdcp	WD repeat and coiled coil containing [Source:NCBI gene;Acc:111573522]	2.10029	2.41219	2.70521	1.92586	2.03268	2.03787	1.54174	1.77869	1.60698	1.386	1.84968	1.81691	1.04975	1.08225	1.00328	1.5137	1.05018	1.24029
ENSAOCG00000008372	hnrnph1	heterogeneous nuclear ribonucleoprotein H1 [Source:NCBI gene;Acc:111577685]	20.25	20.6034	21.619	21.1116	20.2496	21.1488	16.659	17.1521	15.6742	14.9346	15.0124	17.576	11.4821	12.1008	12.1603	13.2405	10.632	12.1321
ENSAOCG00000008378	snu13a	small nuclear ribonucleoprotein 13 [Source:NCBI gene;Acc:111575377]	23.5833	23.7958	25.0899	23.0624	18.2155	15.6566	21.1195	20.528	19.3682	16.9082	18.3297	18.3102	7.14615	7.12356	7.04242	12.5122	6.05879	7.30291
ENSAOCG00000008382	actl6a	actin like 6A [Source:NCBI gene;Acc:111565985]	5.86043	5.15681	5.53744	5.52731	5.53427	5.18136	4.80075	4.75985	4.14147	4.16818	3.84774	4.19314	2.92488	3.21931	2.79996	4.14994	3.00773	3.23228
ENSAOCG00000008389	fkbp1b	FKBP prolyl isomerase 1B [Source:NCBI gene;Acc:111573518]	9.52497	7.30688	6.45128	10.2508	7.02461	7.16113	11.6837	9.59313	10.6233	11.7619	10.7572	11.0125	16.3431	17.9804	17.8562	17.7503	18.3984	16.4382
ENSAOCG00000008417	NEFL	neurofilament light polypeptide-like [Source:NCBI gene;Acc:111574319]	28.5112	26.7626	20.2115	44.6155	35.7235	31.0626	44.8327	37.085	45.3408	75.6922	61.9186	50.4739	124.517	125.969	141.542	89.3162	121.074	127.205
ENSAOCG00000008433	si:ch211-120k19.1	mpv17-like protein [Source:NCBI gene;Acc:111574732]	0.577983	1.27105	0.736201	0.950317	1.11053	0.743041	0.588603	0.591729	0.769783	0.941024	0.477099	0.656107	0.327081	0.395617	0.364162	0.449473	0.0492999	0.210959
ENSAOCG00000008442	cd4-1	T-cell surface glycoprotein CD4-like [Source:NCBI gene;Acc:111569482]	0.0352143	0.0538562	0.0238287	0.0665058	0.0266255	0.0180375	0.0508035	0.119171	0.0797299	0.0905042	0.105008	0.0599612	0.11857	0.183313	0.157158	0.0997585	0.178717	0.193008
ENSAOCG00000008447	.	consortin-like [Source:NCBI gene;Acc:111585018]	14.6421	16.7597	13.7534	14.0119	15.8548	13.8306	20.8423	20.0998	17.5398	20.0546	17.274	18.1342	27.3294	23.6255	25.8808	24.029	24.8821	25.1614
ENSAOCG00000008449	ddx54	DEAD-box helicase 54 [Source:NCBI gene;Acc:111578183]	129.785	125.161	175.779	153.761	130.9	116.697	139.776	138.699	138.632	122.284	147.95	145.305	57.9048	56.2634	55.4212	97.3468	52.9698	59.952
ENSAOCG00000008461	cdk12	cyclin-dependent kinase 12-like [Source:NCBI gene;Acc:111584505]	10.2077	11.9508	11.2144	17.5796	10.5439	14.6614	8.24513	8.65563	7.91045	7.48658	8.81143	10.4909	6.82901	6.66564	5.73308	8.10864	6.50586	6.03848
ENSAOCG00000008478	gpd2	glycerol-3-phosphate dehydrogenase, mitochondrial-like [Source:NCBI gene;Acc:111581941]	126.943	134.659	135.876	115.949	133.094	143.97	150.705	150.451	144.578	173.394	154.654	144.319	408.309	346.546	301.052	218.675	281.964	244.891
ENSAOCG00000008485	.	.	4.19079	5.12542	4.41125	4.85664	4.34299	4.55482	2.09962	2.36736	2.14257	3.06463	3.0985	3.59778	1.92672	1.54546	1.84484	4.57673	2.41766	3.01973
ENSAOCG00000008491	cyldb	ubiquitin carboxyl-terminal hydrolase CYLD-like [Source:NCBI gene;Acc:111579941]	2.22869	1.94026	2.12471	2.96918	1.87271	1.84453	2.7595	3.2377	2.78402	3.14288	3.03502	2.97859	5.53443	4.41075	4.84484	3.56633	4.20278	3.62406
ENSAOCG00000008548	mybbp1a	MYB binding protein 1a [Source:NCBI gene;Acc:111583673]	25.328	23.4817	29.5809	24.1748	25.2197	25.4232	16.7009	17.8964	20.2089	15.4746	19.2064	18.5571	4.31096	4.16874	3.40848	9.58987	3.45194	4.31173
ENSAOCG00000008554	rbm19	RNA binding motif protein 19 [Source:NCBI gene;Acc:111568294]	22.716	23.0252	24.9603	20.2955	21.9773	19.23	21.247	21.7562	20.7398	19.1063	22.1714	21.1805	10.8035	9.18676	9.2188	15.4809	10.3854	10.8589
ENSAOCG00000008561	ruvbl1	RuvB like AAA ATPase 1 [Source:NCBI gene;Acc:111566625]	9.71616	8.7937	9.55881	9.19676	7.40676	8.10837	8.17009	8.57955	7.4233	7.28357	6.9604	7.50406	4.85999	4.82557	4.68867	5.95465	4.82493	4.53669
ENSAOCG00000008562	tbl2	transducin beta like 2 [Source:NCBI gene;Acc:111583678]	8.38096	7.93871	8.70802	7.54312	7.348	6.72094	5.38541	6.25632	6.12116	5.24511	5.76657	5.5446	3.62968	4.15034	4.09266	6.08169	4.10318	3.53394
ENSAOCG00000008564	sytl1	synaptotagmin-like protein 1 [Source:NCBI gene;Acc:111567753]	3.86612	3.73439	3.0636	4.15037	4.24629	4.16908	3.13131	3.07416	3.68565	3.41938	3.74769	3.03167	6.88402	6.10624	7.4102	4.80365	7.11818	5.05026
ENSAOCG00000008567	vsig8b	coxsackievirus and adenovirus receptor homolog [Source:NCBI gene;Acc:111574336]	47.4153	29.1258	43.255	37.6768	50.5627	45.0962	52.2474	64.1846	52.8821	53.3276	61.1151	53.4256	82.4448	71.8434	89.7854	53.0658	91.1628	76.7112
ENSAOCG00000008578	dph2	diphthamide biosynthesis 2 [Source:NCBI gene;Acc:111565325]	8.20438	6.83507	8.79732	6.51577	8.1184	6.75268	8.41702	7.89218	8.76398	5.9224	6.93732	7.14023	4.2635	3.99391	3.69534	5.8271	3.59951	3.77669
ENSAOCG00000008595	.	methyltransferase-like protein 24 [Source:NCBI gene;Acc:111567763]	0.263992	0.430662	0.357274	0.358975	0.57486	0.54089	0.609377	0.357358	0.777028	1.00207	0.740906	0.539416	2.1672	1.94012	2.3752	1.09687	2.22024	2.14036
ENSAOCG00000008605	slc2a11b	solute carrier family 2, facilitated glucose transporter member 11-like [Source:NCBI gene;Acc:111568296]	0.547127	0.546906	0.696898	0.607826	0.613223	0.5605	0.949268	0.754631	0.592058	1.10712	0.677442	0.876819	2.09509	2.4835	2.50497	1.32708	2.45007	2.56277
ENSAOCG00000008614	pmt	phosphoethanolamine N-methyltransferase 3-like [Source:NCBI gene;Acc:111571370]	32.4808	49.9261	35.8638	31.0022	49.2799	47.1898	13.7136	17.2685	18.1434	13.5785	13.8459	18.897	7.84833	6.68417	11.5327	23.0763	12.6488	14.7869
ENSAOCG00000008630	.	taste receptor type 1 member 2-like [Source:NCBI gene;Acc:111568967]	0	0	0.0626151	0	0	0.18959	0.177997	0.0447355	0.261885	0.219526	0.259699	0.105041	0.534119	0.510031	0.528599	0.174758	0.603797	0.459325
ENSAOCG00000008646	sms	spermine synthase [Source:NCBI gene;Acc:111567113]	10.4496	8.90103	9.14709	11.1412	9.22661	8.77847	14.2862	12.191	10.7146	12.5341	12.1376	11.7078	28.7922	22.9823	23.3741	15.6037	20.7503	16.9062
ENSAOCG00000008665	pvalb3	parvalbumin alpha-like [Source:NCBI gene;Acc:111575369]	1964.24	1394.93	969.84	2896.36	1551.34	1801.84	5080.12	2765.83	4985.09	6825.56	5196.23	4416.58	14498.1	14814.9	14763.1	14058.7	17836.7	15111.3
ENSAOCG00000008667	cox7b	cytochrome c oxidase subunit 7B, mitochondrial-like [Source:NCBI gene;Acc:111563009]	4.8325	4.53029	4.29758	4.65137	4.89692	4.51403	6.46945	5.47587	6.01935	6.08088	5.40173	4.4902	9.12928	8.93239	8.29227	7.46752	9.22261	7.06808
ENSAOCG00000008675	.	parvalbumin, thymic-like [Source:NCBI gene;Acc:111575367]	0.784469	0.736357	0.846802	0.63495	0.711763	0.752619	0.814381	0.686269	0.951505	0.945307	0.812513	0.763289	1.98853	1.44129	2.04059	1.17583	1.69272	2.14789
ENSAOCG00000008680	slc22a13b	solute carrier family 22 member 13-like [Source:NCBI gene;Acc:111565960]	0.951118	1.09187	1.10127	0.878183	1.91771	0.851669	1.96509	1.07291	1.55528	1.45414	2.29861	2.24333	4.83936	4.78938	1.76582	1.51686	5.47066	5.09719
ENSAOCG00000008699	SLC6A20	solute carrier family 6 member 20 [Source:NCBI gene;Acc:111569474]	9.40315	12.7831	12.1955	10.4938	14.6503	12.4061	9.6834	9.64299	11.2095	8.61901	10.0963	12.8575	4.43168	4.31907	6.56186	8.7897	6.50759	6.45333
ENSAOCG00000008713	.	organic cation transporter protein-like [Source:NCBI gene;Acc:111587133]	8.88819	7.83614	9.84008	12.5936	10.6355	15.9168	5.90295	6.22834	5.57089	6.0559	5.3537	5.53907	3.91852	4.5037	3.81002	6.28287	5.29159	4.0712
ENSAOCG00000008731	ezh2	enhancer of zeste 2 polycomb repressive complex 2 subunit [Source:NCBI gene;Acc:111570645]	4.27048	4.06641	3.0043	4.06459	3.25451	3.85451	2.72616	2.63756	2.34269	2.08279	2.74553	2.92571	1.59266	1.613	1.42395	2.6055	1.41851	1.74317
ENSAOCG00000008733	naa50	N(alpha)-acetyltransferase 50, NatE catalytic subunit [Source:NCBI gene;Acc:111583146]	28.5024	22.7072	28.1963	29.0684	24.102	24.588	25.9557	25.4422	25.0103	22.6102	22.7996	24.4378	15.8593	14.7315	13.7665	20.6063	14.1644	14.4745
ENSAOCG00000008737	rbp5	retinol-binding protein 1-like [Source:NCBI gene;Acc:111585701]	2.05914	2.7993	3.85856	2.15385	4.02402	2.16356	2.23438	1.68469	1.79314	2.50518	1.77818	2.33747	0.40635	0.970058	0.452418	1.59544	0.918718	1.04834
ENSAOCG00000008740	cry-dash	cryptochrome DASH-like [Source:NCBI gene;Acc:111565966]	48.8892	41.0709	54.2206	57.2866	51.8571	81.8952	23.2937	22.4392	22.7304	18.0938	20.9681	25.602	14.0155	12.2968	14.2708	20.577	15.5731	15.8387
ENSAOCG00000008746	diabloa	diablo homolog, mitochondrial-like [Source:NCBI gene;Acc:111568103]	38.9309	12.2609	85.7923	33.8705	48.1567	40.5472	2.91228	3.88973	11.3119	1.94981	2.59496	30.972	9.03026	6.19902	6.11582	2.49168	10.1612	1.8788
ENSAOCG00000008767	.	.	1.05367	2.86484	0.47533	1.59198	0.849794	0.479746	5.40491	8.82962	2.78327	5.55496	5.91437	3.58829	9.46088	12.4758	10.5335	6.19101	9.6765	9.29833
ENSAOCG00000008775	ggt5a	glutathione hydrolase 5 proenzyme-like [Source:NCBI gene;Acc:111574326]	2.36742	1.88325	2.32251	2.54599	2.30121	2.03343	3.24809	3.30865	2.18853	2.58341	2.78537	3.3446	1.25977	1.2536	1.25495	1.9134	1.15428	1.23161
ENSAOCG00000008785	rrp8	ribosomal RNA processing 8 [Source:NCBI gene;Acc:111568193]	13.9279	14.5163	14.2417	10.6776	14.0411	9.72359	15.4796	13.1178	14.1321	13.217	12.5954	15.5762	6.02129	6.38157	5.59889	7.40413	6.95638	6.06009
ENSAOCG00000008806	fbl	fibrillarin [Source:NCBI gene;Acc:111569473]	494.959	454.631	516.982	472.863	466.27	416.742	485.634	468.87	458.672	399.173	426.216	457.338	178.992	179.305	147.63	304.984	170.576	188.413
ENSAOCG00000008857	slc52a2	solute carrier family 52 member 2 [Source:NCBI gene;Acc:111585004]	1.08389	1.5385	1.59631	1.49313	1.56192	1.43697	0.654106	1.04802	0.685696	0.831929	0.738129	0.75995	0.776939	0.488092	0.682912	0.642206	0.554711	0.593415
ENSAOCG00000008867	ntpcr	nucleoside-triphosphatase, cancer-related [Source:NCBI gene;Acc:111574723]	1.82481	1.49304	1.61211	1.78699	1.89075	1.45399	1.44091	1.51936	1.45372	1.53659	1.65972	1.76458	0.812742	0.755392	0.880754	1.14878	0.722763	0.789792
ENSAOCG00000008883	pes	pescadillo ribosomal biogenesis factor 1 [Source:NCBI gene;Acc:111568298]	152.449	135.537	170.063	158.145	138.738	137.503	150.433	148.205	140.693	131.914	137.968	162.083	65.0941	67.7399	55.9085	109.359	62.4728	67.1174
ENSAOCG00000008891	gtpbp3	GTP binding protein 3, mitochondrial [Source:NCBI gene;Acc:111585699]	1.84193	1.48452	1.31761	1.47098	1.32106	1.00637	1.43412	1.33573	1.34047	0.915574	1.05235	1.29934	0.590663	0.580139	0.394577	1.02703	0.381552	0.620425
ENSAOCG00000008893	wfs1a	wolframin-like [Source:NCBI gene;Acc:111567096]	60.4713	63.2801	62.0633	61.9977	69.7092	47.7645	38.7741	48.1178	47.8579	37.2827	44.6858	56.4914	27.0541	22.3445	22.0496	32.2253	24.7199	23.8739
ENSAOCG00000008902	SLC44A1	choline transporter-like protein 1 [Source:NCBI gene;Acc:111581933]	107.875	102.588	100.103	107.486	98.9328	93.9947	173.296	158.306	145.455	138.017	163.041	140.381	266.084	233.317	248.299	161.563	245.842	216.447
ENSAOCG00000008913	etnk1	ethanolamine kinase 1-like [Source:NCBI gene;Acc:111581164]	46.3301	52.218	57.9464	54.8088	46.4916	48.3043	59.762	58.1401	60.5786	57.2207	64.469	59.2463	111.686	85.2761	86.7606	77.3695	89.6396	78.1524
ENSAOCG00000008914	asgrl1	C-type lectin domain family 4 member E-like [Source:NCBI gene;Acc:111574334]	1.76835	1.10641	0.772743	1.80908	0.88664	1.13496	2.83602	2.11359	1.95848	2.62834	2.34993	2.51043	3.29036	3.03759	3.93724	3.80377	3.65163	3.11985
ENSAOCG00000008921	pla2g1b	phospholipase A2, group IB (pancreas) [Source:ZFIN;Acc:ZDB-GENE-070117-1]	1.69654	2.26202	5.96082	2.02105	2.52604	2.94126	0.627589	1.10411	0.997235	0.464409	0.961443	0.481465	0.125548	0.119886	0.046594	0.246469	0.0946176	0.0809755
ENSAOCG00000008927	kpnb3	importin-5 [Source:NCBI gene;Acc:111585689]	1.59314	0.976733	1.60649	1.5103	1.17151	1.45074	0.640953	1.4498	1.23772	0.938716	0.964382	1.41842	0.400693	0.497408	0.267672	0.786615	0.452964	0.465186
ENSAOCG00000008931	trmt10a	tRNA methyltransferase 10A [Source:NCBI gene;Acc:111584494]	14.9088	16.3585	17.3628	12.0982	13.3263	11.4209	15.7717	13.9021	13.6224	10.1456	11.8573	14.1619	8.11475	7.53203	6.44436	9.30201	5.00364	5.49001
ENSAOCG00000008952	plcd1a	1-phosphatidylinositol 4,5-bisphosphate phosphodiesterase delta-1-like [Source:NCBI gene;Acc:111565974]	687.229	562.622	610.799	761.495	566.529	506.932	1261.9	1194.83	883.356	1031.37	1126.19	1113.03	2041.6	1715.78	1656.1	1448.25	1650.1	1509.53
ENSAOCG00000008955	.	.	16.5626	14.2165	12.1578	18.0798	15.1785	14.5537	17.9355	17.4621	22.5472	23.8273	20.359	25.8896	28.9419	35.1855	30.4495	30.2644	32.9867	34.4433
ENSAOCG00000008960	mchr2	melanin-concentrating hormone receptor 2-like [Source:NCBI gene;Acc:111577695]	1.10282	1.18689	0.78771	1.73566	1.33415	2.15495	1.68925	1.25885	1.80334	1.86535	1.46158	1.72134	2.82919	3.20815	2.99682	1.8128	3.42037	3.89028
ENSAOCG00000008966	serhl	serine hydrolase-like protein [Source:NCBI gene;Acc:111570173]	0.535186	0.54567	0.649735	0.749147	0.714095	0.333261	0.817529	0.616403	0.552408	0.684629	0.717879	0.929157	1.43355	1.30141	1.10151	0.901749	1.14124	1.1525
ENSAOCG00000008968	pde5aa	phosphodiesterase 5A, cGMP-specific, a [Source:ZFIN;Acc:ZDB-GENE-100414-2]	0.348458	0.43252	0.49209	0.480698	0.384893	0.558744	0.077715	0.263681	0.085756	0.263579	0.318901	0.154784	0.116601	0.074228	0.108183	0.171677	0.0439372	0.137875
ENSAOCG00000008978	.	C-reactive protein-like [Source:NCBI gene;Acc:111562989]	0.0150881	0	0	0	0	0	0	0	0	0	0	0	0.987033	0.665307	0.452503	0.0759876	0.481323	0.0748955
ENSAOCG00000008982	mb	myoglobin [Source:NCBI gene;Acc:111570155]	0.592149	0.466052	0.0421782	0.988843	0.113109	0.297991	10.0716	6.59942	4.79831	8.13313	3.32379	11.3564	12.9924	15.9184	14.1983	5.96444	19.6131	9.43689
ENSAOCG00000008983	.	tropomyosin alpha-4 chain-like [Source:NCBI gene;Acc:111569455]	14.3894	13.418	14.5683	14.7941	12.4721	11.1028	23.0209	22.4553	17.2668	20.3013	21.6016	20.9836	29.9103	25.4284	22.9254	23.1355	23.6412	21.6411
ENSAOCG00000008990	miox	myo-inositol oxygenase [Source:NCBI gene;Acc:111571947]	2.29219	1.57446	2.4164	2.04148	2.42272	1.05464	1.60899	1.51644	1.31111	0.610581	1.04962	1.17776	0.773739	0.650183	0.379042	1.85313	0.734727	0.598851
ENSAOCG00000008999	pmvk	phosphomevalonate kinase [Source:NCBI gene;Acc:111569478]	3.60158	3.49951	3.84312	3.61027	3.50519	3.34273	2.23531	2.68992	2.33918	1.82572	3.12635	3.27596	1.30301	1.58359	1.48371	2.0057	1.32235	1.70947
ENSAOCG00000009002	ACOT11	acyl-CoA thioesterase 11 [Source:HGNC Symbol;Acc:HGNC:18156]	1.08779	0.800004	1.23082	1.07772	0.992364	0.925603	1.89808	1.79321	1.39295	1.26918	2.00192	1.51822	4.36893	4.04084	3.56542	1.93091	3.10295	2.41952
ENSAOCG00000009015	ecm1b	extracellular matrix protein 1-like [Source:NCBI gene;Acc:111562992]	10.0907	8.45779	8.26914	11.5869	8.85665	9.69577	12.2978	10.968	12.3215	12.5255	11.8359	11.3283	19.3884	16.8263	16.6173	15.0707	18.8097	15.5334
ENSAOCG00000009021	hars	histidyl-tRNA synthetase 1 [Source:NCBI gene;Acc:111570637]	29.0733	23.0061	25.9033	27.0023	23.0144	24.7687	22.1739	19.4241	21.3062	19.6607	20.0117	20.4085	12.1452	14.0521	13.3147	21.612	12.6346	13.2158
ENSAOCG00000009059	crema	cAMP-responsive element modulator-like [Source:NCBI gene;Acc:111575884]	51.6659	42.2554	62.6112	72.1175	55.6664	78.8209	13.2512	15.0806	15.963	14.1084	14.0338	31.3216	17.8029	15.4052	13.4911	13.1845	16.7912	17.4413
ENSAOCG00000009075	irs2b	insulin receptor substrate 2 [Source:NCBI gene;Acc:111566595]	27.383	23.6618	32.8578	37.0174	34.8032	48.0536	12.1318	13.1312	15.3533	16.5111	13.9235	22.4847	17.2304	15.4348	16.8881	15.168	15.5664	14.0634
ENSAOCG00000009086	nmd3	NMD3 ribosome export adaptor [Source:NCBI gene;Acc:111582464]	174.312	133.548	172.616	146.624	155.382	164.048	145.307	149.477	153.968	127.953	161.344	143.57	55.5539	51.0783	48.4098	96.9089	55.3721	57.566
ENSAOCG00000009088	impdh2	inosine-5'-monophosphate dehydrogenase 2 [Source:NCBI gene;Acc:111581159]	46.9439	35.6112	37.1362	42.0336	34.3464	35.4029	35.8765	37.1984	42.6128	39.9536	36.9532	31.6595	23.4208	21.5174	19.8533	34.1571	18.8542	20.2126
ENSAOCG00000009090	cyp1a	cytochrome P450 1A1 [Source:NCBI gene;Acc:111577680]	36.2537	35.1515	45.1374	31.213	39.097	27.5212	40.1698	46.8597	37.5898	34.7984	42.9383	47.1921	67.5575	57.5183	82.3719	47.2524	85.7002	58.9195
ENSAOCG00000009091	hpdl	4-hydroxyphenylpyruvate dioxygenase like [Source:NCBI gene;Acc:111570631]	1.48554	1.75943	1.7363	1.59833	1.47039	1.36813	1.57311	1.40373	1.09567	1.06796	1.02651	1.43083	0.404198	0.620308	0.369662	1.17608	0.571159	0.614502
ENSAOCG00000009108	gars1	glycyl-tRNA synthetase 1 [Source:NCBI gene;Acc:111565950]	65.1837	53.5186	60.2335	66.4628	52.0809	49.3184	49.2195	45.3381	47.3601	45.1705	47.4918	47.7494	18.9269	20.1371	19.6632	41.7324	18.7607	23.1302
ENSAOCG00000009127	pole	DNA polymerase epsilon, catalytic subunit [Source:HGNC Symbol;Acc:HGNC:9177]	3.78121	3.25133	2.83893	2.38208	2.94181	1.84329	1.78197	1.69239	1.33106	1.60603	1.4812	1.9869	1.31966	1.63655	0.973156	1.22805	1.25932	0.895364
ENSAOCG00000009155	serping1	serpin family G member 1 [Source:NCBI gene;Acc:111581934]	49.7304	39.0796	55.9762	39.9508	31.2548	28.331	58.6411	69.8986	40.9191	43.9309	50.8923	73.8011	137.537	92.409	113.461	70.7079	121.006	67.7349
ENSAOCG00000009168	xpc	XPC complex subunit, DNA damage recognition and repair factor [Source:NCBI gene;Acc:111581158]	5.84722	5.5847	7.89305	6.388	7.88993	13.8849	2.40335	2.72538	3.03816	2.89295	3.02963	3.14859	1.90392	2.05678	2.01271	2.39738	2.02184	2.25749
ENSAOCG00000009194	zgc:158263	ceramide kinase-like [Source:NCBI gene;Acc:111576527]	4.8418	3.75301	4.36844	3.8502	4.62427	2.43657	7.0261	7.10448	5.43316	6.04562	7.15197	4.96591	10.6234	10.4044	8.00652	5.9892	7.75983	8.15193
ENSAOCG00000009208	caspa	caspase-1-like [Source:NCBI gene;Acc:111582467]	8.83474	8.16968	9.00788	7.4157	7.06734	5.75582	13.3254	16.1124	9.56785	13.3293	13.4055	11.0345	19.4708	15.5135	14.532	11.3647	14.8938	13.0336
ENSAOCG00000009218	dnttip2	deoxynucleotidyltransferase terminal interacting protein 2 [Source:NCBI gene;Acc:111570622]	21.3045	15.8006	24.9236	20.7027	15.9336	20.1367	13.453	19.2589	15.6166	12.6083	16.5693	22.0858	5.66112	5.60392	4.48795	11.5499	5.86353	6.99669
ENSAOCG00000009233	.	tumor necrosis factor receptor superfamily member 1A-like [Source:NCBI gene;Acc:111586342]	2.92214	2.70904	2.67422	2.82105	2.431	2.802	3.58628	3.82931	2.92891	3.112	3.68933	2.93693	5.98216	4.92268	5.03414	4.65957	5.2085	4.34323
ENSAOCG00000009248	ccl25b	C-C motif chemokine 25-like [Source:NCBI gene;Acc:111570623]	22.7255	16.93	22.062	19.1364	18.3283	19.3284	32.2517	39.8158	36.2233	37.3804	31.7625	25.9348	71.4762	66.9537	65.4725	45.361	66.6966	48.4568
ENSAOCG00000009251	mfsd4aa	major facilitator superfamily domain-containing protein 4A-like [Source:NCBI gene;Acc:111583117]	0.206735	0.0878269	0.174865	0.078088	0.0625248	0.123543	0.0994185	0.137426	0.21941	0.183922	0.235711	0.205344	1.69052	0.775488	1.93754	0.406707	2.02347	1.28276
ENSAOCG00000009267	CRYBB3	crystallin beta B3 [Source:NCBI gene;Acc:111574328]	0.650416	0.442105	0.814223	0.810729	0.68849	0.310947	0.980057	1.00622	0.294526	1.28587	1.11807	1.12595	4.06718	4.12275	3.29752	2.60006	4.14976	3.63216
ENSAOCG00000009272	.	serine/threonine-protein kinase NIM1-like [Source:NCBI gene;Acc:111570624]	4.13655	5.3649	4.34344	3.73554	4.31399	4.05907	2.83527	3.03422	2.82586	2.93278	2.96908	2.8336	1.0368	1.83449	2.13893	3.14287	2.65436	2.24215
ENSAOCG00000009278	arhgap4a	rho GTPase-activating protein 4-like [Source:NCBI gene;Acc:111576516]	7.98688	5.42889	4.88981	7.70005	5.88934	6.80544	10.1936	9.34062	7.49168	8.1206	10.1937	7.12364	18.0016	16.4444	14.0678	10.6306	14.5042	10.4464
ENSAOCG00000009288	tgm2a	protein-glutamine gamma-glutamyltransferase 2-like [Source:NCBI gene;Acc:111586334]	9.84304	9.87081	10.083	11.7399	10.7327	11.4548	14.0049	12.5637	16.6273	16.6918	14.5106	15.9737	22.8813	23.3292	20.519	20.8937	24.0113	23.2343
ENSAOCG00000009319	hdac12	uncharacterized protein SYNPCC7002_A1628-like [Source:NCBI gene;Acc:111563687]	1.77776	1.93343	1.75152	1.54713	1.85818	1.72894	1.22197	1.45765	1.28803	1.03471	1.11762	1.3077	0.91214	0.609702	0.812441	1.05649	1.01051	0.988357
ENSAOCG00000009322	CAPN1	calpain-1 catalytic subunit-like [Source:NCBI gene;Acc:111575356]	4.11109	4.30038	4.18114	4.73291	4.40014	4.06026	5.74558	5.34963	4.98844	6.36582	5.75171	6.46222	9.89932	8.57089	9.61535	7.52398	9.31667	8.58945
ENSAOCG00000009327	prmt5	protein arginine methyltransferase 5 [Source:NCBI gene;Acc:111584912]	46.6462	40.98	53.2839	47.7258	42.049	36.3037	35.1363	30.9258	33.709	28.3821	32.1329	35.5043	9.80279	11.9262	10.0653	20.2065	10.507	12.6919
ENSAOCG00000009337	rmdn1	regulator of microtubule dynamics 1 [Source:NCBI gene;Acc:111565162]	8.76574	7.44234	6.98998	8.00055	8.27855	6.9659	11.0949	10.823	9.99718	11.6735	9.94575	9.35872	15.7163	15.1472	17.5447	11.6521	18.0737	14.1131
ENSAOCG00000009342	ipo7	importin 7 [Source:NCBI gene;Acc:111575894]	207.231	171.164	204.075	203.911	183.394	195.056	170.401	169.003	180.762	160.323	186.707	194.962	101.836	94.4774	89.5642	139.249	100.353	97.0857
ENSAOCG00000009344	malb	myelin and lymphocyte protein-like [Source:NCBI gene;Acc:111572896]	2.97947	3.47181	3.78972	2.50466	3.79414	3.02935	4.39542	3.05415	4.28593	4.28715	3.61516	3.45848	7.47115	7.29884	10.7176	4.85136	12.6687	10.9533
ENSAOCG00000009357	.	myelin and lymphocyte protein-like [Source:NCBI gene;Acc:111572889]	2.53694	1.17987	1.65645	2.051	1.66915	1.67184	3.31044	3.52886	2.54448	2.78054	2.49826	2.80407	4.25324	3.37997	3.46418	2.43766	4.13043	3.62696
ENSAOCG00000009376	npm3	nucleophosmin/nucleoplasmin 3 [Source:NCBI gene;Acc:111578866]	14.0648	10.9044	14.3455	11.2108	10.5841	9.89747	14.4253	14.1806	12.0895	9.55854	11.3003	11.7993	4.52547	5.38719	3.81844	7.54952	4.24408	4.9345
ENSAOCG00000009402	igfbp5a	insulin-like growth factor-binding protein 5 [Source:NCBI gene;Acc:111574289]	1.80009	1.71592	1.8441	1.83121	1.74387	1.7045	2.86944	2.69745	2.79287	2.74493	2.23416	2.71911	3.92803	3.86508	3.21601	2.76306	3.49413	3.45313
ENSAOCG00000009407	lap3	leucine aminopeptidase 3 [Source:NCBI gene;Acc:111574712]	26.0129	25.037	26.1077	26.2775	24.5045	18.8981	26.633	28.3579	31.4275	30.1771	27.1976	28.9473	14.4989	16.3187	14.0334	24.4786	14.8606	15.0621
ENSAOCG00000009408	zgc:65997	peroxisomal 2,4-dienoyl-CoA reductase-like [Source:NCBI gene;Acc:111572882]	5.54741	5.36708	6.16499	6.45435	6.24566	6.02869	4.75131	4.52205	5.2028	5.09135	5.45485	4.91828	3.47994	3.2486	2.80465	4.25701	3.58162	2.98147
ENSAOCG00000009439	ptger1b	prostaglandin E2 receptor EP1 subtype-like [Source:NCBI gene;Acc:111570608]	0.71236	0.594886	0.537127	0.722653	0.51707	0.750623	1.04403	1.31853	1.14054	1.04619	0.813989	0.704679	1.85361	1.74508	1.27895	1.03785	1.44613	1.28814
ENSAOCG00000009445	oga	O-GlcNAcase [Source:NCBI gene;Acc:111578864]	10.5903	14.767	10.6309	6.09082	11.0397	7.79049	16.7892	15.6542	17.3597	16.9751	17.2439	12.9929	25.1067	22.1168	25.0837	18.0831	24.1528	24.3756
ENSAOCG00000009447	dcn	decorin [Source:NCBI gene;Acc:111578138]	83.7874	70.1493	61.1052	104.568	71.1176	74.448	110.79	99.7869	112.67	130.274	107.548	110.65	178.132	162.829	161.278	163.446	194.523	187.411
ENSAOCG00000009459	lum	lumican [Source:NCBI gene;Acc:111578139]	415.107	338.95	307.032	438.777	355.894	381.555	538.302	475.037	657.815	647.478	537.924	559.06	1037.72	877.876	793.011	864.609	1152.75	1014.6
ENSAOCG00000009466	.	SH3 domain-binding glutamic acid-rich-like protein 3 [Source:NCBI gene;Acc:111588221]	39.2629	26.5785	26.75	37.1673	28.98	25.7513	64.1953	62.2165	40.7391	43.4942	48.2377	41.4604	110.647	101.051	86.9085	59.9842	83.8804	61.5883
ENSAOCG00000009471	kera	keratocan [Source:NCBI gene;Acc:567017]	3.06434	3.24474	3.27186	3.25719	3.61397	2.86055	10.2686	8.71012	7.54821	8.03701	8.94596	7.56889	10.3501	11.9203	12.843	9.07358	10.6731	10.5611
ENSAOCG00000009477	pprc1	PPARG related coactivator 1 [Source:NCBI gene;Acc:111578861]	13.6324	15.3461	18.8427	15.1998	11.6487	7.50467	10.4364	9.79979	10.0515	7.65161	9.56497	14.3894	2.03246	2.11305	2.28966	5.07603	1.97131	2.7226
ENSAOCG00000009494	gcdhb	glutaryl-CoA dehydrogenase, mitochondrial-like [Source:NCBI gene;Acc:111570605]	4.21604	3.40343	4.17173	3.8195	3.33449	3.54216	5.12428	3.94247	4.93901	5.08168	4.63459	3.9898	10.8577	10.2282	11.1337	5.2056	10.796	8.58841
ENSAOCG00000009496	psme4a	proteasome activator subunit 4 [Source:NCBI gene;Acc:111562965]	19.9023	22.7852	23.9036	23.3928	23.8224	37.3897	14.7083	15.4356	14.2093	14.3836	13.5423	16.8761	12.2631	12.9804	12.4727	14.2893	12.7076	13.5554
ENSAOCG00000009497	trmt2a	tRNA methyltransferase 2 homolog A [Source:NCBI gene;Acc:111569427]	310.785	271.496	361.383	302.586	257.21	249.801	298.552	244.631	257.839	245.769	274.737	270.007	166.222	156.664	160.231	208.363	151.301	160.118
ENSAOCG00000009498	epyc	epiphycan-like [Source:NCBI gene;Acc:111578136]	9.19853	8.35785	6.90546	11.9411	10.7316	10.8274	5.40282	5.48432	6.39462	5.52814	4.28079	6.42099	2.59198	3.02935	3.8775	5.2947	3.52971	3.29189
ENSAOCG00000009507	.	glucokinase-like [Source:NCBI gene;Acc:111571320]	1.95132	1.3296	1.53671	2.12646	1.63916	2.4894	2.55131	2.66634	1.73373	2.08262	2.47043	2.71333	7.15396	6.56835	5.09652	2.90736	4.70428	3.92339
ENSAOCG00000009508	sdha	succinate dehydrogenase complex flavoprotein subunit A [Source:NCBI gene;Acc:111572960]	388.319	366.243	473.446	491.217	456.538	586.069	288.007	304.982	357.378	365.641	353.811	355.441	223.258	215.414	213.593	297.098	254.502	257.984
ENSAOCG00000009513	msmo1	methylsterol monooxygenase 1 [Source:NCBI gene;Acc:111574709]	613.618	675.027	741.713	589.916	712.764	835.558	429.202	580.434	417.49	378.432	452.819	730.117	122.954	127.088	143.79	299.048	140.055	127.973
ENSAOCG00000009522	RASA2	RAS p21 protein activator 2 [Source:NCBI gene;Acc:111576997]	4.60389	4.40372	5.23505	4.93011	5.5983	5.26748	2.35856	2.56995	3.197	2.42091	2.69743	3.21922	1.62856	2.18007	1.91487	2.09156	2.37439	2.356
ENSAOCG00000009535	.	sphingosine 1-phosphate receptor 1-like [Source:NCBI gene;Acc:111570163]	3.90658	3.22996	1.66957	2.93393	2.70848	2.90209	7.29494	6.31757	5.22425	4.91401	5.41788	4.48649	8.58609	6.63184	4.79607	7.19099	6.32723	5.84022
ENSAOCG00000009571	si:ch211-244b2.4	uncharacterized LOC111578149 [Source:NCBI gene;Acc:111578149]	4.76264	8.09322	5.206	1.93733	2.88082	3.50291	2.23162	2.12539	1.03685	1.014	2.57049	0.415876	12.3356	7.06757	9.02528	1.15317	4.24985	5.68297
ENSAOCG00000009573	dnaja3b	dnaJ homolog subfamily A member 3, mitochondrial-like [Source:NCBI gene;Acc:111588203]	14.2575	10.7415	13.7654	12.299	12.8831	11.4781	9.62193	9.69614	10.8835	11.3378	10.6071	11.3473	5.00625	5.239	4.59556	8.19331	5.35904	5.23873
ENSAOCG00000009584	.	nuclear factor interleukin-3-regulated protein-like [Source:NCBI gene;Acc:111570611]	1.6698	1.5908	1.44131	2.95991	2.14731	2.67593	0.876773	0.940756	0.848415	1.06054	0.867164	1.2985	0.624009	0.869642	1.01396	0.877376	0.915129	1.04425
ENSAOCG00000009588	cd59	CD59 glycoprotein-like [Source:NCBI gene;Acc:111584452]	11.1033	9.47496	11.1383	12.6869	8.58861	9.41879	14.4765	14.0695	18.3404	17.5023	18.1821	14.1402	35.6176	33.9431	31.0256	25.1123	33.9744	30.0728
ENSAOCG00000009601	MYOM3	myomesin-3-like [Source:NCBI gene;Acc:111567738]	2.49401	2.28445	2.44913	2.48147	2.6768	2.22262	3.23731	2.40412	3.271	4.83445	4.84421	4.56604	6.642	6.22138	5.89647	4.93038	6.67052	7.22165
ENSAOCG00000009621	fabp10a	fatty acid-binding protein, liver-like [Source:NCBI gene;Acc:111567737]	657.142	787.435	765.779	666.503	1072.41	854.294	912.534	788.48	896.928	823.02	887.357	771.104	1934.98	1801.21	2044.97	1507.02	2585.65	1726.55
ENSAOCG00000009626	.	uncharacterized LOC111588687 [Source:NCBI gene;Acc:111588687]	1.01863	0.722492	1.01894	0.669142	0.80367	0.42346	0.738335	1.11338	0.902469	1.05069	1.49156	0.904941	1.81788	2.16987	2.02398	0.947949	1.47705	2.30833
ENSAOCG00000009637	acsl1a	acyl-CoA synthetase long chain family member 1 [Source:NCBI gene;Acc:111575311]	208.176	186.498	160.4	231.929	201.992	206.891	252.968	213.811	235.207	335.865	289.981	295.943	662.927	748.216	657.095	448.96	886.511	691.776
ENSAOCG00000009649	apex1	apurinic/apyrimidinic endodeoxyribonuclease 1 [Source:NCBI gene;Acc:111580604]	46.9535	45.2979	41.5237	42.5749	43.2975	36.4571	44.3789	45.1052	36.2278	36.5423	38.0711	36.903	20.4374	24.1978	22.9477	31.3902	22.9564	21.1858
ENSAOCG00000009665	.	natterin-3-like [Source:NCBI gene;Acc:111584976]	1.28047	1.4048	0.851258	1.18793	0.89682	1.10464	3.22651	2.36757	2.77199	3.30425	2.8056	2.55007	8.64453	6.98895	8.85462	6.16592	8.59957	7.45259
ENSAOCG00000009667	mvk	mevalonate kinase [Source:NCBI gene;Acc:111568310]	5.23032	6.2182	5.54435	4.47702	5.55755	5.73168	3.90199	5.48026	3.57966	2.73646	3.26513	5.30518	2.32135	2.14359	2.21531	2.75432	2.07628	2.73118
ENSAOCG00000009669	ethe1	ETHE1 persulfide dioxygenase [Source:NCBI gene;Acc:111572512]	12.1345	11.2429	14.7234	8.4789	11.1662	10.2542	18.0232	12.0185	15.9662	13.5472	16.6826	15.8423	32.235	19.5359	21.372	18.9659	30.6582	24.3543
ENSAOCG00000009674	st3gal3b	CMP-N-acetylneuraminate-beta-1,4-galactoside alpha-2,3-sialyltransferase-like [Source:NCBI gene;Acc:111570593]	9.32879	10.2176	8.49026	6.9858	9.43751	7.8736	9.87356	9.217	9.24648	9.85775	9.46085	10.7285	17.0608	16.6656	20.0132	12.7714	21.0881	15.402
ENSAOCG00000009675	.	natterin-1-like [Source:NCBI gene;Acc:111584983]	0.0152591	0.041488	0.0826036	0.0461094	0	0	0.156546	0.0885246	0.0863715	0.0965351	0.064238	0.10393	0.176156	0.205592	0.152544	0.115273	0.0663788	0.151489
ENSAOCG00000009678	.	.	0.0891629	0	0	0	0	0.0405966	0.114342	0.201162	0.4374	0.14102	0.25024	0.134953	1.41056	1.45616	1.01869	0.411627	2.19793	1.32778
ENSAOCG00000009687	agpat4	1-acylglycerol-3-phosphate O-acyltransferase 4 [Source:NCBI gene;Acc:111562969]	599.605	467.116	453.472	660.109	476.243	462.347	836.777	704.074	607.306	611.828	722.462	704.545	1183.59	981.098	993.616	873.841	1078.15	865.048
ENSAOCG00000009698	.	natterin-3-like [Source:NCBI gene;Acc:111584980]	16.2603	14.3292	24.6307	12.8039	20.5212	25.9921	8.14623	14.934	15.6076	11.0249	17.9859	15.427	4.32648	4.9232	6.242	13.7134	7.39745	6.80177
ENSAOCG00000009699	.	artemin-like [Source:NCBI gene;Acc:111570598]	0.553698	0.574449	0.492992	1.03471	0.528822	0.855824	1.08378	1.14119	1.08869	0.737455	1.22683	0.694702	1.56999	1.62411	1.51908	0.935638	1.43674	1.41041
[truncated: 1,491 more rows]

## Sheet: 4_heatmap_toptags (Fig4D)
gene_id	symbol	description	Sample_4_1_1	Sample_4_1_4	Sample_4_1_7	Sample_4_1_8	Sample_4_1_9	Sample_4_2_3	Sample_6_1_1	Sample_6_1_2	Sample_6_1_3	Sample_6_1_4	Sample_6_1_5	Sample_6_1_7	Sample_9_1_1	Sample_9_1_2	Sample_9_1_3	Sample_9_1_4	Sample_9_1_5	Sample_9_1_6
[truncated: 27 more rows]

[truncated: 9 more sheets: 5_volcanoplot_toptags (Fig4E), 6_GOs(Fig4F), 7a_6dph_vs_4dph, 7b_9dph_vs_4dph, 7c_9dph_vs_6dph, 8a_down_unique_6dph_vs_4dph, 8b_up_unique_6dph_vs_4dph, 9a_down_unique_9dph_vs_6dph, 9b_up_unique_9dph_vs_6dph]
